# Supplementary material for: CAMSAPs and nucleation-promoting factors control microtubule release from γ-TuRC
Source: Nat Cell Biol. 2024 Feb 29;26(3):404–20. doi: 10.1038/s41556-024-01366-2 (PMC10940162; doi:10.1038/s41556-024-01366-2)
Supplement: Supplementary file 4 — Supplementary Table 1. MS analysis of purified GCP3–GFP–SII. List of proteins that were copurified with endogenously tagged GCP3–GFP–SII. Supplementary Table 2: iBAQ analysis of MS results of γ-TuRC samples purified using GCP3–GFP–SII or GCP6–GFP–SII. Estimation of protein abundance in γ-TuRC samples purified using GCP3–GFP–SII or GCP6–GFP–SII and analysed by MS for iBAQ intensities. These iBAQ intensities of γ-TuRC core components along with other copurified proteins were normalized to corresponding iBAQ intensity of GCP6 in that sample to calculate relative iBAQ ratios. This ratio provides an estimate of relative abundance and stoichiometries of core components of γ-TuRC in samples purified using GCP3–GFP–SII or GCP6–GFP–SII. Supplementary Table 3. MS analysis of purified CDK5RAP2. List of proteins identified by MS that were copurified with SII–mCherry–CDK5RAP2. Supplementary Table 4. MS analysis of purified CLASP2. List of proteins identified by mass spectrometry that were copurified with SII–mCherry–CLASP2. Supplementary Table 5. MS analysis of purified chTOG. List of proteins identified by MS that were copurified with chTOG–mCherry–SII. Supplementary Table 6. MS analysis of purified GCP6–GFP–SII. List of proteins that were copurified with endogenously tagged GCP6–GFP–SII. [file 41556_2024_1366_MOESM4_ESM.xlsx]

## Sheet: Table 1_GCP3-GFP-SII γTuRC
Supplementary Table 1
Accession	Description	Score: Mascot	Coverage	# Proteins	# Unique Peptides	# Peptides	# PSMs	# AAs	MW [kDa]	calc. pI
P11182	Lipoamide acyltransferase component of branched-chain alpha-keto acid dehydrogenase complex, mitochondrial OS=Homo sapiens GN=DBT PE=1 SV=3 - [ODB2_HUMAN]	15970.3	66.6	1	43	43	582	482	53.4529	8.51416
Q96CW5	Gamma-tubulin complex component 3 OS=Homo sapiens GN=TUBGCP3 PE=1 SV=2 - [GCP3_HUMAN]	13813	60.31	1	77	77	405	907	103.506	8.11865
Q9BSJ2	Gamma-tubulin complex component 2 OS=Homo sapiens GN=TUBGCP2 PE=1 SV=2 - [GCP2_HUMAN]	13653.2	70.29	1	73	73	392	902	102.469	6.84424
P23258	Tubulin gamma-1 chain OS=Homo sapiens GN=TUBG1 PE=1 SV=2 - [TBG1_HUMAN]	11254	78.49	1	11	39	323	451	51.1378	6.13818
Q13085	Acetyl-CoA carboxylase 1 OS=Homo sapiens GN=ACACA PE=1 SV=2 - [ACACA_HUMAN]	11224.3	58.06	1	128	143	407	2346	265.385	6.3667
Q96RT8	Gamma-tubulin complex component 5 OS=Homo sapiens GN=TUBGCP5 PE=1 SV=1 - [GCP5_HUMAN]	7957.64	52.05	1	72	72	235	1024	118.246	5.89697
P05165	Propionyl-CoA carboxylase alpha chain, mitochondrial OS=Homo sapiens GN=PCCA PE=1 SV=4 - [PCCA_HUMAN]	7597.9	70.33	1	60	60	230	728	80.0081	7.51807
Q9NRH3	Tubulin gamma-2 chain OS=Homo sapiens GN=TUBG2 PE=2 SV=1 - [TBG2_HUMAN]	7034.14	65.85	1	3	31	218	451	51.0596	5.79541
Q96RT7	Gamma-tubulin complex component 6 OS=Homo sapiens GN=TUBGCP6 PE=1 SV=3 - [GCP6_HUMAN]	6550.54	44.69	1	75	75	223	1819	200.372	6.31592
P11498	Pyruvate carboxylase, mitochondrial OS=Homo sapiens GN=PC PE=1 SV=2 - [PYC_HUMAN]	6501.24	58.66	3	61	62	198	1178	129.551	6.84424
P12694	2-oxoisovalerate dehydrogenase subunit alpha, mitochondrial OS=Homo sapiens GN=BCKDHA PE=1 SV=2 - [ODBA_HUMAN]	6383.19	61.57	1	30	30	192	445	50.4392	8.26514
Q02218	2-oxoglutarate dehydrogenase, mitochondrial OS=Homo sapiens GN=OGDH PE=1 SV=3 - [ODO1_HUMAN]	6359.25	51.32	1	55	67	188	1023	115.861	6.85889
Q8WWM7	Ataxin-2-like protein OS=Homo sapiens GN=ATXN2L PE=1 SV=2 - [ATX2L_HUMAN]	6332.42	48.56	2	54	54	181	1075	113.304	8.5874
P04264	Keratin, type II cytoskeletal 1 OS=Homo sapiens GN=KRT1 PE=1 SV=6 - [K2C1_HUMAN]	6135.78	63.35	1	44	51	155	644	65.999	8.11865
Q9UGJ1	Gamma-tubulin complex component 4 OS=Homo sapiens GN=TUBGCP4 PE=1 SV=1 - [GCP4_HUMAN]	6104.07	58.02	1	40	40	163	667	76.0413	6.65381
P07437	Tubulin beta chain OS=Homo sapiens GN=TUBB PE=1 SV=2 - [TBB5_HUMAN]	5301.24	56.08	3	5	27	168	444	49.639	4.89404
P05166	Propionyl-CoA carboxylase beta chain, mitochondrial OS=Homo sapiens GN=PCCB PE=1 SV=3 - [PCCB_HUMAN]	4921.16	65.31	1	33	33	131	539	58.1788	7.63525
P10515	Dihydrolipoyllysine-residue acetyltransferase component of pyruvate dehydrogenase complex, mitochondrial OS=Homo sapiens GN=DLAT PE=1 SV=3 - [ODP2_HUMAN]	4662.77	42.5	1	29	29	140	647	68.9531	7.84033
P68371	Tubulin beta-4B chain OS=Homo sapiens GN=TUBB4B PE=1 SV=1 - [TBB4B_HUMAN]	4564.35	55.06	4	1	26	150	445	49.799	4.89404
P0DMV9	Heat shock 70 kDa protein 1B OS=Homo sapiens GN=HSPA1B PE=1 SV=1 - [HS71B_HUMAN]	4500.12	53.67	2	36	42	139	641	70.009	5.65576
P52272	Heterogeneous nuclear ribonucleoprotein M OS=Homo sapiens GN=HNRNPM PE=1 SV=3 - [HNRPM_HUMAN]	4316.41	64.66	1	50	50	151	730	77.4643	8.70459
O14874	[3-methyl-2-oxobutanoate dehydrogenase [lipoamide]] kinase, mitochondrial OS=Homo sapiens GN=BCKDK PE=1 SV=2 - [BCKD_HUMAN]	4222.81	50.73	1	22	22	107	412	46.3312	8.82178
P11142	Heat shock cognate 71 kDa protein OS=Homo sapiens GN=HSPA8 PE=1 SV=1 - [HSP7C_HUMAN]	4193.69	60.06	2	36	44	134	646	70.8542	5.51611
P36957	Dihydrolipoyllysine-residue succinyltransferase component of 2-oxoglutarate dehydrogenase complex, mitochondrial OS=Homo sapiens GN=DLST PE=1 SV=4 - [ODO2_HUMAN]	4174.06	43.93	1	23	23	128	453	48.7245	8.95361
P11177	Pyruvate dehydrogenase E1 component subunit beta, mitochondrial OS=Homo sapiens GN=PDHB PE=1 SV=3 - [ODPB_HUMAN]	4151.16	55.15	1	16	16	121	359	39.208	6.65381
P35908	Keratin, type II cytoskeletal 2 epidermal OS=Homo sapiens GN=KRT2 PE=1 SV=2 - [K22E_HUMAN]	4121.09	70.89	5	39	52	115	639	65.3932	8.00146
P09622	Dihydrolipoyl dehydrogenase, mitochondrial OS=Homo sapiens GN=DLD PE=1 SV=2 - [DLDH_HUMAN]	3982.74	43.42	1	26	26	116	509	54.143	7.85498
Q13885	Tubulin beta-2A chain OS=Homo sapiens GN=TUBB2A PE=1 SV=1 - [TBB2A_HUMAN]	3894.9	49.89	4	3	24	136	445	49.875	4.89404
P08559	Pyruvate dehydrogenase E1 component subunit alpha, somatic form, mitochondrial OS=Homo sapiens GN=PDHA1 PE=1 SV=3 - [ODPA_HUMAN]	3642.42	57.95	1	30	36	133	390	43.2676	8.06006
P60709	Actin, cytoplasmic 1 OS=Homo sapiens GN=ACTB PE=1 SV=1 - [ACTB_HUMAN]	3534.38	61.33	8	10	25	110	375	41.7097	5.47803
P13645	Keratin, type I cytoskeletal 10 OS=Homo sapiens GN=KRT10 PE=1 SV=6 - [K1C10_HUMAN]	3491.69	58.73	15	29	36	97	584	58.7917	5.21143
P04350	Tubulin beta-4A chain OS=Homo sapiens GN=TUBB4A PE=1 SV=2 - [TBB4A_HUMAN]	3431.28	46.4	1	1	19	113	444	49.5539	4.88135
Q8NHV4	Protein NEDD1 OS=Homo sapiens GN=NEDD1 PE=1 SV=1 - [NEDD1_HUMAN]	3380.45	56.52	1	36	36	96	660	71.9212	7.97217
P68363	Tubulin alpha-1B chain OS=Homo sapiens GN=TUBA1B PE=1 SV=1 - [TBA1B_HUMAN]	3337.02	57.87	4	2	26	94	451	50.1196	5.05908
Q71U36	Tubulin alpha-1A chain OS=Homo sapiens GN=TUBA1A PE=1 SV=1 - [TBA1A_HUMAN]	3243.54	57.65	4	1	25	91	451	50.1036	5.05908
P35527	Keratin, type I cytoskeletal 9 OS=Homo sapiens GN=KRT9 PE=1 SV=3 - [K1C9_HUMAN]	3232.85	54.25	1	29	30	75	623	62.0268	5.23682
Q9Y5B8	Nucleoside diphosphate kinase 7 OS=Homo sapiens GN=NME7 PE=1 SV=1 - [NDK7_HUMAN]	2877.21	52.66	1	21	21	100	376	42.4643	6.46826
Q9BQE3	Tubulin alpha-1C chain OS=Homo sapiens GN=TUBA1C PE=1 SV=1 - [TBA1C_HUMAN]	2829.12	52.56	3	1	24	83	449	49.8635	5.09717
Q9ULD0	2-oxoglutarate dehydrogenase-like, mitochondrial OS=Homo sapiens GN=OGDHL PE=1 SV=3 - [OGDHL_HUMAN]	2655.91	41.29	1	30	42	102	1010	114.409	6.65381
P11021	78 kDa glucose-regulated protein OS=Homo sapiens GN=HSPA5 PE=1 SV=2 - [GRP78_HUMAN]	2500.43	52.45	2	33	35	76	654	72.2884	5.16064
P26196	Probable ATP-dependent RNA helicase DDX6 OS=Homo sapiens GN=DDX6 PE=1 SV=2 - [DDX6_HUMAN]	2451.14	50.72	1	26	26	66	483	54.3823	8.66064
Q9P2E9	Ribosome-binding protein 1 OS=Homo sapiens GN=RRBP1 PE=1 SV=4 - [RRBP1_HUMAN]	2426.16	37.23	2	43	43	68	1410	152.381	8.60205
P08238	Heat shock protein HSP 90-beta OS=Homo sapiens GN=HSP90AB1 PE=1 SV=4 - [HS90B_HUMAN]	2185.68	44.61	4	23	35	65	724	83.2121	5.03369
Q9HCC0	Methylcrotonoyl-CoA carboxylase beta chain, mitochondrial OS=Homo sapiens GN=MCCC2 PE=1 SV=1 - [MCCB_HUMAN]	2106.54	48.31	1	25	25	56	563	61.2944	7.6792
P68032	Actin, alpha cardiac muscle 1 OS=Homo sapiens GN=ACTC1 PE=1 SV=1 - [ACTC_HUMAN]	2005.66	31.56	4	1	16	77	377	41.9919	5.38916
O00330	Pyruvate dehydrogenase protein X component, mitochondrial OS=Homo sapiens GN=PDHX PE=1 SV=3 - [ODPX_HUMAN]	1865.23	43.31	1	21	21	53	501	54.0888	8.66064
O00763	Acetyl-CoA carboxylase 2 OS=Homo sapiens GN=ACACB PE=1 SV=3 - [ACACB_HUMAN]	1855.91	14.28	1	15	31	73	2458	276.365	6.49365
P07900	Heat shock protein HSP 90-alpha OS=Homo sapiens GN=HSP90AA1 PE=1 SV=5 - [HS90A_HUMAN]	1779.87	41.12	5	20	31	56	732	84.6067	5.021
Q96RQ3	Methylcrotonoyl-CoA carboxylase subunit alpha, mitochondrial OS=Homo sapiens GN=MCCC1 PE=1 SV=3 - [MCCA_HUMAN]	1779.57	47.45	1	27	27	58	725	80.4219	7.78174
P02768	Serum albumin OS=Homo sapiens GN=ALB PE=1 SV=2 - [ALBU_HUMAN]	1675.34	33.5	1	20	20	67	609	69.3215	6.27783
Q00610	Clathrin heavy chain 1 OS=Homo sapiens GN=CLTC PE=1 SV=5 - [CLH1_HUMAN]	1670.16	31.76	2	47	47	61	1675	191.493	5.69385
P13647	Keratin, type II cytoskeletal 5 OS=Homo sapiens GN=KRT5 PE=1 SV=3 - [K2C5_HUMAN]	1625.7	47.8	10	24	39	68	590	62.34	7.73779
P02533	Keratin, type I cytoskeletal 14 OS=Homo sapiens GN=KRT14 PE=1 SV=4 - [K1C14_HUMAN]	1607.04	52.97	14	6	28	52	472	51.5294	5.16064
P08670	Vimentin OS=Homo sapiens GN=VIM PE=1 SV=4 - [VIME_HUMAN]	1590.15	65.88	7	33	34	55	466	53.6191	5.12256
P10809	60 kDa heat shock protein, mitochondrial OS=Homo sapiens GN=HSPD1 PE=1 SV=2 - [CH60_HUMAN]	1570.02	48.34	1	27	27	47	573	61.0164	5.87158
P09874	Poly [ADP-ribose] polymerase 1 OS=Homo sapiens GN=PARP1 PE=1 SV=4 - [PARP1_HUMAN]	1546.83	37.48	1	35	35	56	1014	113.012	8.88037
P19338	Nucleolin OS=Homo sapiens GN=NCL PE=1 SV=3 - [NUCL_HUMAN]	1486.84	30.14	1	28	28	43	710	76.5684	4.70361
Q15120	[Pyruvate dehydrogenase (acetyl-transferring)] kinase isozyme 3, mitochondrial OS=Homo sapiens GN=PDK3 PE=1 SV=1 - [PDK3_HUMAN]	1458.59	54.68	1	23	25	48	406	46.9091	8.36768
Q6P582	Mitotic-spindle organizing protein 2A OS=Homo sapiens GN=MZT2A PE=1 SV=2 - [MZT2A_HUMAN]	1433.57	43.67	1	3	7	35	158	16.2105	9.64209
P50990	T-complex protein 1 subunit theta OS=Homo sapiens GN=CCT8 PE=1 SV=4 - [TCPQ_HUMAN]	1428.14	57.48	1	30	30	48	548	59.5825	5.60498
P21953	2-oxoisovalerate dehydrogenase subunit beta, mitochondrial OS=Homo sapiens GN=BCKDHB PE=1 SV=2 - [ODBB_HUMAN]	1398.63	28.32	1	12	12	41	392	43.0949	6.29053
P22061	Protein-L-isoaspartate(D-aspartate) O-methyltransferase OS=Homo sapiens GN=PCMT1 PE=1 SV=4 - [PIMT_HUMAN]	1372.51	43.61	1	11	11	49	227	24.6206	7.21045
P11940	Polyadenylate-binding protein 1 OS=Homo sapiens GN=PABPC1 PE=1 SV=2 - [PABP1_HUMAN]	1370.47	42.61	4	18	27	45	636	70.6259	9.49561
Q6NZ67	Mitotic-spindle organizing protein 2B OS=Homo sapiens GN=MZT2B PE=1 SV=1 - [MZT2B_HUMAN]	1353.71	43.67	1	3	7	35	158	16.2156	10.1548
P78371	T-complex protein 1 subunit beta OS=Homo sapiens GN=CCT2 PE=1 SV=4 - [TCPB_HUMAN]	1344.45	48.79	1	24	24	43	535	57.4521	6.45557
P38646	Stress-70 protein, mitochondrial OS=Homo sapiens GN=HSPA9 PE=1 SV=2 - [GRP75_HUMAN]	1335.76	45.66	1	24	25	38	679	73.6348	6.16357
Q9H078	Caseinolytic peptidase B protein homolog OS=Homo sapiens GN=CLPB PE=1 SV=1 - [CLPB_HUMAN]	1330.07	34.23	1	21	21	41	707	78.68	9.01221
P04259	Keratin, type II cytoskeletal 6B OS=Homo sapiens GN=KRT6B PE=1 SV=5 - [K2C6B_HUMAN]	1329.27	44.15	10	3	33	53	564	60.0303	8.00146
P05388	60S acidic ribosomal protein P0 OS=Homo sapiens GN=RPLP0 PE=1 SV=1 - [RLA0_HUMAN]	1321.33	52.68	2	13	13	37	317	34.2518	5.97314
P13639	Elongation factor 2 OS=Homo sapiens GN=EEF2 PE=1 SV=4 - [EF2_HUMAN]	1286.32	34.97	1	29	29	52	858	95.277	6.82959
P02538	Keratin, type II cytoskeletal 6A OS=Homo sapiens GN=KRT6A PE=1 SV=3 - [K2C6A_HUMAN]	1283.03	44.33	10	3	34	54	564	60.0083	8.00146
Q99832	T-complex protein 1 subunit eta OS=Homo sapiens GN=CCT7 PE=1 SV=2 - [TCPH_HUMAN]	1263.78	48.8	1	23	23	39	543	59.3289	7.6499
P08779	Keratin, type I cytoskeletal 16 OS=Homo sapiens GN=KRT16 PE=1 SV=4 - [K1C16_HUMAN]	1259.52	47.78	14	8	24	41	473	51.2362	5.04639
Q9BUF5	Tubulin beta-6 chain OS=Homo sapiens GN=TUBB6 PE=1 SV=1 - [TBB6_HUMAN]	1254.13	21.75	1	2	11	45	446	49.825	4.88135
Q9NZI8	Insulin-like growth factor 2 mRNA-binding protein 1 OS=Homo sapiens GN=IGF2BP1 PE=1 SV=2 - [IF2B1_HUMAN]	1222.99	38.47	1	17	19	32	577	63.4412	9.20264
P50991	T-complex protein 1 subunit delta OS=Homo sapiens GN=CCT4 PE=1 SV=4 - [TCPD_HUMAN]	1217.27	47.12	1	25	26	51	539	57.8878	7.82568
P68104	Elongation factor 1-alpha 1 OS=Homo sapiens GN=EEF1A1 PE=1 SV=1 - [EF1A1_HUMAN]	1156.86	38.96	3	18	18	38	462	50.1091	9.01221
Q15084	Protein disulfide-isomerase A6 OS=Homo sapiens GN=PDIA6 PE=1 SV=1 - [PDIA6_HUMAN]	1119.03	36.59	1	15	15	29	440	48.0913	5.08447
P49327	Fatty acid synthase OS=Homo sapiens GN=FASN PE=1 SV=3 - [FAS_HUMAN]	1112.97	17.64	1	36	37	41	2511	273.254	6.44287
P29803	Pyruvate dehydrogenase E1 component subunit alpha, testis-specific form, mitochondrial OS=Homo sapiens GN=PDHA2 PE=1 SV=1 - [ODPAT_HUMAN]	1101.83	13.4	1	1	7	33	388	42.9055	8.45557
Q13310	Polyadenylate-binding protein 4 OS=Homo sapiens GN=PABPC4 PE=1 SV=1 - [PABP4_HUMAN]	1098.77	37.73	2	13	23	35	644	70.7381	9.26123
P07814	Bifunctional glutamate/proline--tRNA ligase OS=Homo sapiens GN=EPRS PE=1 SV=5 - [SYEP_HUMAN]	1038.09	27.65	1	32	32	36	1512	170.483	7.32764
P46777	60S ribosomal protein L5 OS=Homo sapiens GN=RPL5 PE=1 SV=3 - [RL5_HUMAN]	1026.11	48.48	1	16	16	35	297	34.3407	9.71533
P06733	Alpha-enolase OS=Homo sapiens GN=ENO1 PE=1 SV=2 - [ENOA_HUMAN]	1015.1	44.7	3	19	19	31	434	47.1393	7.38623
Q13263	Transcription intermediary factor 1-beta OS=Homo sapiens GN=TRIM28 PE=1 SV=5 - [TIF1B_HUMAN]	994.004	27.19	1	17	17	28	835	88.4934	5.77002
P63244	Receptor of activated protein C kinase 1 OS=Homo sapiens GN=RACK1 PE=1 SV=3 - [RACK1_HUMAN]	968.033	52.05	1	14	14	29	317	35.0546	7.69385
P48643	T-complex protein 1 subunit epsilon OS=Homo sapiens GN=CCT5 PE=1 SV=1 - [TCPE_HUMAN]	931.281	38.08	1	24	25	43	541	59.6328	5.65576
Q7Z417	Nuclear fragile X mental retardation-interacting protein 2 OS=Homo sapiens GN=NUFIP2 PE=1 SV=1 - [NUFP2_HUMAN]	921.445	34.1	2	20	20	30	695	76.0747	8.70459
Q9UBN7	Histone deacetylase 6 OS=Homo sapiens GN=HDAC6 PE=1 SV=2 - [HDAC6_HUMAN]	914.371	12.18	1	14	14	28	1215	131.336	5.30029
P27708	CAD protein OS=Homo sapiens GN=CAD PE=1 SV=3 - [PYR1_HUMAN]	908.945	14.97	2	30	30	33	2225	242.829	6.45557
P49368	T-complex protein 1 subunit gamma OS=Homo sapiens GN=CCT3 PE=1 SV=4 - [TCPG_HUMAN]	903.965	47.34	1	27	27	37	545	60.4953	6.49365
Q12906	Interleukin enhancer-binding factor 3 OS=Homo sapiens GN=ILF3 PE=1 SV=3 - [ILF3_HUMAN]	894.07	24.16	2	20	20	33	894	95.2791	8.76318
P82909	28S ribosomal protein S36, mitochondrial OS=Homo sapiens GN=MRPS36 PE=1 SV=2 - [RT36_HUMAN]	891.563	72.82	1	7	7	27	103	11.459	9.99365
P23396	40S ribosomal protein S3 OS=Homo sapiens GN=RPS3 PE=1 SV=2 - [RS3_HUMAN]	888.31	75.72	1	21	21	40	243	26.6714	9.65674
P06576	ATP synthase subunit beta, mitochondrial OS=Homo sapiens GN=ATP5B PE=1 SV=3 - [ATPB_HUMAN]	871.274	46.5	1	17	17	25	529	56.5246	5.40186
Q8NBS9	Thioredoxin domain-containing protein 5 OS=Homo sapiens GN=TXNDC5 PE=1 SV=2 - [TXND5_HUMAN]	868.642	36.81	1	15	15	28	432	47.5987	5.97314
Q08211	ATP-dependent RNA helicase A OS=Homo sapiens GN=DHX9 PE=1 SV=4 - [DHX9_HUMAN]	861.284	20.94	1	25	25	35	1270	140.869	6.84424
P25705	ATP synthase subunit alpha, mitochondrial OS=Homo sapiens GN=ATP5A1 PE=1 SV=1 - [ATPA_HUMAN]	861.107	39.06	1	18	18	27	553	59.7136	9.12939
P17987	T-complex protein 1 subunit alpha OS=Homo sapiens GN=TCP1 PE=1 SV=1 - [TCPA_HUMAN]	844.665	46.76	1	23	23	33	556	60.3056	6.11279
P06748	Nucleophosmin OS=Homo sapiens GN=NPM1 PE=1 SV=2 - [NPM_HUMAN]	844.559	57.48	1	16	16	30	294	32.5548	4.77979
P39023	60S ribosomal protein L3 OS=Homo sapiens GN=RPL3 PE=1 SV=2 - [RL3_HUMAN]	810.773	39.45	1	20	20	31	403	46.0798	10.1841
P04406	Glyceraldehyde-3-phosphate dehydrogenase OS=Homo sapiens GN=GAPDH PE=1 SV=3 - [G3P_HUMAN]	809.023	40	1	11	11	23	335	36.0304	8.45557
P62701	40S ribosomal protein S4, X isoform OS=Homo sapiens GN=RPS4X PE=1 SV=2 - [RS4X_HUMAN]	808.098	59.7	3	19	19	32	263	29.5791	10.1548
Q7L576	Cytoplasmic FMR1-interacting protein 1 OS=Homo sapiens GN=CYFIP1 PE=1 SV=1 - [CYFP1_HUMAN]	791.826	19.55	1	11	22	31	1253	145.089	6.90283
P60174	Triosephosphate isomerase OS=Homo sapiens GN=TPI1 PE=1 SV=3 - [TPIS_HUMAN]	789.332	50	1	12	12	22	286	30.7717	5.92236
P36578	60S ribosomal protein L4 OS=Homo sapiens GN=RPL4 PE=1 SV=5 - [RL4_HUMAN]	778.881	37.94	1	16	16	28	427	47.6674	11.063
Q04695	Keratin, type I cytoskeletal 17 OS=Homo sapiens GN=KRT17 PE=1 SV=2 - [K1C17_HUMAN]	767.058	38.66	14	6	21	33	432	48.076	5.021
P60842	Eukaryotic initiation factor 4A-I OS=Homo sapiens GN=EIF4A1 PE=1 SV=1 - [IF4A1_HUMAN]	764.857	47.04	2	13	16	32	406	46.1246	5.47803
Q00839	Heterogeneous nuclear ribonucleoprotein U OS=Homo sapiens GN=HNRNPU PE=1 SV=6 - [HNRPU_HUMAN]	738.064	27.03	1	22	22	30	825	90.528	5.99854
P34932	Heat shock 70 kDa protein 4 OS=Homo sapiens GN=HSPA4 PE=1 SV=4 - [HSP74_HUMAN]	733.485	28.69	1	18	19	25	840	94.2712	5.18604
Q9NR30	Nucleolar RNA helicase 2 OS=Homo sapiens GN=DDX21 PE=1 SV=5 - [DDX21_HUMAN]	731.478	28.86	1	19	21	27	783	87.2904	9.27588
P30050	60S ribosomal protein L12 OS=Homo sapiens GN=RPL12 PE=1 SV=1 - [RL12_HUMAN]	731.077	59.39	1	7	7	17	165	17.8075	9.42236
Q15119	[Pyruvate dehydrogenase (acetyl-transferring)] kinase isozyme 2, mitochondrial OS=Homo sapiens GN=PDK2 PE=1 SV=2 - [PDK2_HUMAN]	710.229	52.09	1	13	16	26	407	46.1242	6.60986
Q15118	[Pyruvate dehydrogenase (acetyl-transferring)] kinase isozyme 1, mitochondrial OS=Homo sapiens GN=PDK1 PE=1 SV=1 - [PDK1_HUMAN]	665.469	46.56	1	16	17	29	436	49.213	8.80713
P42704	Leucine-rich PPR motif-containing protein, mitochondrial OS=Homo sapiens GN=LRPPRC PE=1 SV=3 - [LPPRC_HUMAN]	661.954	17.14	1	21	21	25	1394	157.805	6.12549
P61247	40S ribosomal protein S3a OS=Homo sapiens GN=RPS3A PE=1 SV=2 - [RS3A_HUMAN]	655.196	51.89	1	15	15	28	264	29.9257	9.72998
P12956	X-ray repair cross-complementing protein 6 OS=Homo sapiens GN=XRCC6 PE=1 SV=2 - [XRCC6_HUMAN]	653.429	31.03	3	18	18	25	609	69.7991	6.63916
O43175	D-3-phosphoglycerate dehydrogenase OS=Homo sapiens GN=PHGDH PE=1 SV=4 - [SERA_HUMAN]	653.397	33.21	1	15	15	20	533	56.6144	6.7124
P41252	Isoleucine--tRNA ligase, cytoplasmic OS=Homo sapiens GN=IARS PE=1 SV=2 - [SYIC_HUMAN]	648.788	19.81	1	23	23	27	1262	144.406	6.15088
P61978	Heterogeneous nuclear ribonucleoprotein K OS=Homo sapiens GN=HNRNPK PE=1 SV=1 - [HNRPK_HUMAN]	639.184	34.34	1	16	16	22	463	50.9444	5.5415
P78527	DNA-dependent protein kinase catalytic subunit OS=Homo sapiens GN=PRKDC PE=1 SV=3 - [PRKDC_HUMAN]	638.057	7.07	1	24	24	27	4128	468.788	7.12256
Q12905	Interleukin enhancer-binding factor 2 OS=Homo sapiens GN=ILF2 PE=1 SV=2 - [ILF2_HUMAN]	636.025	28.72	1	9	9	18	390	43.0352	5.26221
P62906	60S ribosomal protein L10a OS=Homo sapiens GN=RPL10A PE=1 SV=2 - [RL10A_HUMAN]	628.457	46.08	1	12	12	29	217	24.8155	9.93506
P49848	Transcription initiation factor TFIID subunit 6 OS=Homo sapiens GN=TAF6 PE=1 SV=1 - [TAF6_HUMAN]	627.819	32.2	1	16	16	22	677	72.6229	8.60205
Q86YZ3	Hornerin OS=Homo sapiens GN=HRNR PE=1 SV=2 - [HORN_HUMAN]	620.177	15.61	1	10	10	14	2850	282.228	10.0376
P09651	Heterogeneous nuclear ribonucleoprotein A1 OS=Homo sapiens GN=HNRNPA1 PE=1 SV=5 - [ROA1_HUMAN]	616.942	33.6	2	9	10	18	372	38.7231	9.12939
P08865	40S ribosomal protein SA OS=Homo sapiens GN=RPSA PE=1 SV=4 - [RSSA_HUMAN]	615.446	39.66	1	10	10	19	295	32.8334	4.86865
P62241	40S ribosomal protein S8 OS=Homo sapiens GN=RPS8 PE=1 SV=2 - [RS8_HUMAN]	609.679	52.88	1	12	12	20	208	24.1902	10.3159
P07237	Protein disulfide-isomerase OS=Homo sapiens GN=P4HB PE=1 SV=3 - [PDIA1_HUMAN]	608.773	32.68	1	15	15	22	508	57.0807	4.86865
P67809	Nuclease-sensitive element-binding protein 1 OS=Homo sapiens GN=YBX1 PE=1 SV=3 - [YBOX1_HUMAN]	606.687	54.94	2	9	13	15	324	35.9027	9.87646
P40227	T-complex protein 1 subunit zeta OS=Homo sapiens GN=CCT6A PE=1 SV=3 - [TCPZ_HUMAN]	593.511	35.22	2	18	18	26	531	57.9876	6.68311
P62424	60S ribosomal protein L7a OS=Homo sapiens GN=RPL7A PE=1 SV=2 - [RL7A_HUMAN]	589.228	46.99	2	16	16	22	266	29.977	10.6089
Q15542	Transcription initiation factor TFIID subunit 5 OS=Homo sapiens GN=TAF5 PE=1 SV=3 - [TAF5_HUMAN]	586.457	21.13	1	14	14	19	800	86.7763	5.64307
P62258	14-3-3 protein epsilon OS=Homo sapiens GN=YWHAE PE=1 SV=1 - [1433E_HUMAN]	576.786	53.33	1	13	16	27	255	29.1554	4.7417
Q8IZP0	Abl interactor 1 OS=Homo sapiens GN=ABI1 PE=1 SV=4 - [ABI1_HUMAN]	573.875	25	2	13	13	16	508	55.0467	7.06396
P54136	Arginine--tRNA ligase, cytoplasmic OS=Homo sapiens GN=RARS PE=1 SV=2 - [SYRC_HUMAN]	569.463	38.64	1	22	22	26	660	75.3309	6.68311
P14868	Aspartate--tRNA ligase, cytoplasmic OS=Homo sapiens GN=DARS PE=1 SV=2 - [SYDC_HUMAN]	558.468	33.33	1	15	15	20	501	57.1	6.55127
P40926	Malate dehydrogenase, mitochondrial OS=Homo sapiens GN=MDH2 PE=1 SV=3 - [MDHM_HUMAN]	555.532	51.48	1	15	15	18	338	35.4807	8.67529
O00425	Insulin-like growth factor 2 mRNA-binding protein 3 OS=Homo sapiens GN=IGF2BP3 PE=1 SV=2 - [IF2B3_HUMAN]	555.383	26.77	1	8	11	16	579	63.6656	8.86572
O95831	Apoptosis-inducing factor 1, mitochondrial OS=Homo sapiens GN=AIFM1 PE=1 SV=1 - [AIFM1_HUMAN]	552.84	32.63	1	15	15	18	613	66.8589	8.95361
Q06830	Peroxiredoxin-1 OS=Homo sapiens GN=PRDX1 PE=1 SV=1 - [PRDX1_HUMAN]	547.165	58.29	1	9	13	22	199	22.0963	8.1333
Q9Y2A7	Nck-associated protein 1 OS=Homo sapiens GN=NCKAP1 PE=1 SV=1 - [NCKP1_HUMAN]	539.708	16.76	2	18	18	25	1128	128.707	6.62451
P55072	Transitional endoplasmic reticulum ATPase OS=Homo sapiens GN=VCP PE=1 SV=4 - [TERA_HUMAN]	539.285	27.17	2	18	18	22	806	89.2657	5.26221
Q9P2J5	Leucine--tRNA ligase, cytoplasmic OS=Homo sapiens GN=LARS PE=1 SV=2 - [SYLC_HUMAN]	538.688	19.98	1	22	22	24	1176	134.379	7.29834
P00558	Phosphoglycerate kinase 1 OS=Homo sapiens GN=PGK1 PE=1 SV=3 - [PGK1_HUMAN]	533.799	39.33	2	13	13	19	417	44.5861	8.104
P31943	Heterogeneous nuclear ribonucleoprotein H OS=Homo sapiens GN=HNRNPH1 PE=1 SV=4 - [HNRH1_HUMAN]	531.598	31.63	1	5	9	14	449	49.1984	6.30322
P22314	Ubiquitin-like modifier-activating enzyme 1 OS=Homo sapiens GN=UBA1 PE=1 SV=3 - [UBA1_HUMAN]	531.307	18.71	1	16	16	20	1058	117.774	5.75732
Q9Y262	Eukaryotic translation initiation factor 3 subunit L OS=Homo sapiens GN=EIF3L PE=1 SV=1 - [EIF3L_HUMAN]	525.906	32.45	1	16	16	16	564	66.6844	6.34131
Q12756	Kinesin-like protein KIF1A OS=Homo sapiens GN=KIF1A PE=1 SV=2 - [KIF1A_HUMAN]	518.15	14.14	3	21	21	23	1690	190.944	6.21436
P13010	X-ray repair cross-complementing protein 5 OS=Homo sapiens GN=XRCC5 PE=1 SV=3 - [XRCC5_HUMAN]	516.327	25.82	1	18	19	23	732	82.6523	5.80811
P14618	Pyruvate kinase PKM OS=Homo sapiens GN=PKM PE=1 SV=4 - [KPYM_HUMAN]	511.898	31.83	2	13	13	17	531	57.9	7.84033
Q15365	Poly(rC)-binding protein 1 OS=Homo sapiens GN=PCBP1 PE=1 SV=2 - [PCBP1_HUMAN]	508.277	26.12	2	4	7	14	356	37.4739	7.09326
Q16531	DNA damage-binding protein 1 OS=Homo sapiens GN=DDB1 PE=1 SV=1 - [DDB1_HUMAN]	507.117	23.16	1	18	18	21	1140	126.887	5.26221
P16152	Carbonyl reductase [NADPH] 1 OS=Homo sapiens GN=CBR1 PE=1 SV=3 - [CBR1_HUMAN]	501.452	58.48	2	11	11	18	277	30.3559	8.32373
Q3MHD2	Protein LSM12 homolog OS=Homo sapiens GN=LSM12 PE=1 SV=2 - [LSM12_HUMAN]	497.082	27.18	1	6	6	12	195	21.6871	7.73779
P62937	Peptidyl-prolyl cis-trans isomerase A OS=Homo sapiens GN=PPIA PE=1 SV=2 - [PPIA_HUMAN]	494.697	63.64	6	10	10	22	165	18.0009	7.81104
P56192	Methionine--tRNA ligase, cytoplasmic OS=Homo sapiens GN=MARS PE=1 SV=2 - [SYMC_HUMAN]	488.135	16	1	12	12	16	900	101.052	6.16357
Q8N3Z3	GTP-binding protein 8 OS=Homo sapiens GN=GTPBP8 PE=2 SV=1 - [GTPB8_HUMAN]	483.999	38.03	1	11	11	19	284	32.1261	9.42236
P18124	60S ribosomal protein L7 OS=Homo sapiens GN=RPL7 PE=1 SV=1 - [RL7_HUMAN]	480.953	50	2	16	16	27	248	29.2072	10.6528
P14625	Endoplasmin OS=Homo sapiens GN=HSP90B1 PE=1 SV=1 - [ENPL_HUMAN]	480.569	16.94	2	13	14	15	803	92.4113	4.84326
Q7Z794	Keratin, type II cytoskeletal 1b OS=Homo sapiens GN=KRT77 PE=2 SV=3 - [K2C1B_HUMAN]	476.033	15.57	2	4	10	15	578	61.8635	5.98584
O00268	Transcription initiation factor TFIID subunit 4 OS=Homo sapiens GN=TAF4 PE=1 SV=2 - [TAF4_HUMAN]	470.215	16.96	2	12	12	14	1085	110.047	9.93506
P46782	40S ribosomal protein S5 OS=Homo sapiens GN=RPS5 PE=1 SV=4 - [RS5_HUMAN]	470.149	46.08	1	10	10	18	204	22.8621	9.71533
P30101	Protein disulfide-isomerase A3 OS=Homo sapiens GN=PDIA3 PE=1 SV=4 - [PDIA3_HUMAN]	466.755	32.67	1	16	16	19	505	56.7468	6.354
P07355	Annexin A2 OS=Homo sapiens GN=ANXA2 PE=1 SV=2 - [ANXA2_HUMAN]	460.123	44.84	2	14	14	16	339	38.5798	7.75244
Q92841	Probable ATP-dependent RNA helicase DDX17 OS=Homo sapiens GN=DDX17 PE=1 SV=2 - [DDX17_HUMAN]	459.566	15.64	1	5	10	12	729	80.222	8.26514
Q15366	Poly(rC)-binding protein 2 OS=Homo sapiens GN=PCBP2 PE=1 SV=1 - [PCBP2_HUMAN]	458.422	25.48	2	3	7	12	365	38.5556	6.78564
Q14157	Ubiquitin-associated protein 2-like OS=Homo sapiens GN=UBAP2L PE=1 SV=2 - [UBP2L_HUMAN]	456.558	13.52	1	10	10	14	1087	114.465	7.10791
Q9Y6M1	Insulin-like growth factor 2 mRNA-binding protein 2 OS=Homo sapiens GN=IGF2BP2 PE=1 SV=2 - [IF2B2_HUMAN]	455.473	20.7	1	6	8	12	599	66.0806	8.45557
P62979	Ubiquitin-40S ribosomal protein S27a OS=Homo sapiens GN=RPS27A PE=1 SV=2 - [RS27A_HUMAN]	454.626	47.44	4	8	8	18	156	17.9535	9.64209
Q9NPA3	Mid1-interacting protein 1 OS=Homo sapiens GN=MID1IP1 PE=1 SV=1 - [M1IP1_HUMAN]	453.486	61.2	1	8	8	15	183	20.1889	5.50342
P07195	L-lactate dehydrogenase B chain OS=Homo sapiens GN=LDHB PE=1 SV=2 - [LDHB_HUMAN]	448.086	32.63	3	10	11	14	334	36.6151	6.04932
Q16775	Hydroxyacylglutathione hydrolase, mitochondrial OS=Homo sapiens GN=HAGH PE=1 SV=2 - [GLO2_HUMAN]	447.218	34.09	1	9	9	14	308	33.7843	8.11865
P12277	Creatine kinase B-type OS=Homo sapiens GN=CKB PE=1 SV=1 - [KCRB_HUMAN]	437.334	32.81	1	10	10	15	381	42.6173	5.59229
P52597	Heterogeneous nuclear ribonucleoprotein F OS=Homo sapiens GN=HNRNPF PE=1 SV=3 - [HNRPF_HUMAN]	435.885	27.47	1	6	7	11	415	45.6429	5.57959
P39019	40S ribosomal protein S19 OS=Homo sapiens GN=RPS19 PE=1 SV=2 - [RS19_HUMAN]	434.365	51.03	1	10	10	16	145	16.0505	10.3159
Q14974	Importin subunit beta-1 OS=Homo sapiens GN=KPNB1 PE=1 SV=2 - [IMB1_HUMAN]	432.947	20.89	1	16	16	20	876	97.108	4.77979
P08708	40S ribosomal protein S17 OS=Homo sapiens GN=RPS17 PE=1 SV=2 - [RS17_HUMAN]	432.879	65.93	1	9	9	17	135	15.5404	9.84717
P62888	60S ribosomal protein L30 OS=Homo sapiens GN=RPL30 PE=1 SV=2 - [RL30_HUMAN]	430.334	68.7	1	9	9	14	115	12.7757	9.62744
Q9Y265	RuvB-like 1 OS=Homo sapiens GN=RUVBL1 PE=1 SV=1 - [RUVB1_HUMAN]	428.867	32.68	1	10	10	15	456	50.1963	6.41748
P63104	14-3-3 protein zeta/delta OS=Homo sapiens GN=YWHAZ PE=1 SV=1 - [1433Z_HUMAN]	427.57	49.8	1	7	11	17	245	27.7277	4.79248
P26641	Elongation factor 1-gamma OS=Homo sapiens GN=EEF1G PE=1 SV=3 - [EF1G_HUMAN]	422.713	29.75	1	12	12	17	437	50.0871	6.66846
P53396	ATP-citrate synthase OS=Homo sapiens GN=ACLY PE=1 SV=3 - [ACLY_HUMAN]	419.136	14.17	1	13	13	13	1101	120.762	7.32764
Q9NYU2	UDP-glucose:glycoprotein glucosyltransferase 1 OS=Homo sapiens GN=UGGT1 PE=1 SV=3 - [UGGG1_HUMAN]	418.894	12.67	2	18	18	18	1555	177.078	5.63037
P62280	40S ribosomal protein S11 OS=Homo sapiens GN=RPS11 PE=1 SV=3 - [RS11_HUMAN]	417.679	57.59	1	13	13	19	158	18.419	10.3013
P15924	Desmoplakin OS=Homo sapiens GN=DSP PE=1 SV=3 - [DESP_HUMAN]	409.334	7.28	1	18	18	20	2871	331.569	6.81494
Q7Z2W4	Zinc finger CCCH-type antiviral protein 1 OS=Homo sapiens GN=ZC3HAV1 PE=1 SV=3 - [ZCCHV_HUMAN]	406.223	13.86	1	8	8	8	902	101.367	8.39697
P05141	ADP/ATP translocase 2 OS=Homo sapiens GN=SLC25A5 PE=1 SV=7 - [ADT2_HUMAN]	405.3	35.91	4	11	11	15	298	32.8312	9.68604
Q07065	Cytoskeleton-associated protein 4 OS=Homo sapiens GN=CKAP4 PE=1 SV=2 - [CKAP4_HUMAN]	401.364	22.59	1	9	9	10	602	65.9827	5.92236
Q8NC51	Plasminogen activator inhibitor 1 RNA-binding protein OS=Homo sapiens GN=SERBP1 PE=1 SV=2 - [PAIRB_HUMAN]	400.544	43.38	1	13	13	15	408	44.9385	8.646
Q9BY77	Polymerase delta-interacting protein 3 OS=Homo sapiens GN=POLDIP3 PE=1 SV=2 - [PDIP3_HUMAN]	399.773	30.88	1	9	9	12	421	46.0605	9.99365
Q99613	Eukaryotic translation initiation factor 3 subunit C OS=Homo sapiens GN=EIF3C PE=1 SV=1 - [EIF3C_HUMAN]	398.992	16.21	2	15	15	19	913	105.278	5.68115
P57721	Poly(rC)-binding protein 3 OS=Homo sapiens GN=PCBP3 PE=2 SV=2 - [PCBP3_HUMAN]	398.468	17.52	2	1	5	10	371	39.4403	8.07471
P40939	Trifunctional enzyme subunit alpha, mitochondrial OS=Homo sapiens GN=HADHA PE=1 SV=2 - [ECHA_HUMAN]	389.79	16.38	1	9	9	10	763	82.9469	9.0415
Q9Y230	RuvB-like 2 OS=Homo sapiens GN=RUVBL2 PE=1 SV=3 - [RUVB2_HUMAN]	387.303	25.27	1	10	10	10	463	51.1246	5.64307
Q07020	60S ribosomal protein L18 OS=Homo sapiens GN=RPL18 PE=1 SV=2 - [RL18_HUMAN]	385.123	36.7	1	7	7	12	188	21.6211	11.7222
Q14103	Heterogeneous nuclear ribonucleoprotein D0 OS=Homo sapiens GN=HNRNPD PE=1 SV=1 - [HNRPD_HUMAN]	384.966	34.08	1	9	11	13	355	38.4103	7.81104
P11586	C-1-tetrahydrofolate synthase, cytoplasmic OS=Homo sapiens GN=MTHFD1 PE=1 SV=3 - [C1TC_HUMAN]	384.218	11.12	1	9	9	11	935	101.495	7.29834
P21333	Filamin-A OS=Homo sapiens GN=FLNA PE=1 SV=4 - [FLNA_HUMAN]	383.149	5.78	1	9	10	11	2647	280.564	6.06201
P22626	Heterogeneous nuclear ribonucleoproteins A2/B1 OS=Homo sapiens GN=HNRNPA2B1 PE=1 SV=2 - [ROA2_HUMAN]	382.581	36.54	1	10	11	14	353	37.4067	8.95361
O60814	Histone H2B type 1-K OS=Homo sapiens GN=HIST1H2BK PE=1 SV=3 - [H2B1K_HUMAN]	382.158	40.48	10	1	5	11	126	13.8816	10.3159
Q12931	Heat shock protein 75 kDa, mitochondrial OS=Homo sapiens GN=TRAP1 PE=1 SV=3 - [TRAP1_HUMAN]	380.666	16.62	1	8	9	11	704	80.0597	8.20654
P31946	14-3-3 protein beta/alpha OS=Homo sapiens GN=YWHAB PE=1 SV=3 - [1433B_HUMAN]	379.127	39.84	2	4	9	13	246	28.0648	4.83057
P04075	Fructose-bisphosphate aldolase A OS=Homo sapiens GN=ALDOA PE=1 SV=2 - [ALDOA_HUMAN]	378.956	32.14	2	7	9	11	364	39.3953	8.08936
Q96F07	Cytoplasmic FMR1-interacting protein 2 OS=Homo sapiens GN=CYFIP2 PE=1 SV=2 - [CYFP2_HUMAN]	377.853	9.94	1	1	12	17	1278	148.302	7.31299
P31689	DnaJ homolog subfamily A member 1 OS=Homo sapiens GN=DNAJA1 PE=1 SV=2 - [DNJA1_HUMAN]	374.568	31.23	3	10	10	16	397	44.8395	7.07861
Q9UN86	Ras GTPase-activating protein-binding protein 2 OS=Homo sapiens GN=G3BP2 PE=1 SV=2 - [G3BP2_HUMAN]	372.814	27.8	1	10	11	14	482	54.0878	5.5542
Q92598	Heat shock protein 105 kDa OS=Homo sapiens GN=HSPH1 PE=1 SV=1 - [HS105_HUMAN]	370.015	12.59	1	5	8	11	858	96.8037	5.38916
P06899	Histone H2B type 1-J OS=Homo sapiens GN=HIST1H2BJ PE=1 SV=3 - [H2B1J_HUMAN]	369.697	41.27	8	1	5	11	126	13.8956	10.3159
P00338	L-lactate dehydrogenase A chain OS=Homo sapiens GN=LDHA PE=1 SV=2 - [LDHA_HUMAN]	366.285	31.63	3	9	10	12	332	36.6654	8.26514
P50402	Emerin OS=Homo sapiens GN=EMD PE=1 SV=1 - [EMD_HUMAN]	364.676	46.06	1	10	10	11	254	28.9759	5.50342
P00505	Aspartate aminotransferase, mitochondrial OS=Homo sapiens GN=GOT2 PE=1 SV=3 - [AATM_HUMAN]	364.34	23.49	1	9	9	11	430	47.4873	9.01221
P25398	40S ribosomal protein S12 OS=Homo sapiens GN=RPS12 PE=1 SV=3 - [RS12_HUMAN]	361.629	65.15	1	9	9	11	132	14.5055	7.21045
P62753	40S ribosomal protein S6 OS=Homo sapiens GN=RPS6 PE=1 SV=1 - [RS6_HUMAN]	360.898	30.52	1	8	8	10	249	28.663	10.8433
P05387	60S acidic ribosomal protein P2 OS=Homo sapiens GN=RPLP2 PE=1 SV=1 - [RLA2_HUMAN]	360.87	97.39	1	8	9	11	115	11.6578	4.53857
P26373	60S ribosomal protein L13 OS=Homo sapiens GN=RPL13 PE=1 SV=4 - [RL13_HUMAN]	358.934	36.97	1	9	9	15	211	24.2465	11.6489
P07737	Profilin-1 OS=Homo sapiens GN=PFN1 PE=1 SV=2 - [PROF1_HUMAN]	358.677	55.71	1	8	8	12	140	15.0446	8.26514
Q9Y5V3	Melanoma-associated antigen D1 OS=Homo sapiens GN=MAGED1 PE=1 SV=3 - [MAGD1_HUMAN]	357.97	19.92	2	13	14	15	778	86.1073	5.8335
P35579	Myosin-9 OS=Homo sapiens GN=MYH9 PE=1 SV=4 - [MYH9_HUMAN]	354.437	7.76	2	10	12	13	1960	226.392	5.60498
P17844	Probable ATP-dependent RNA helicase DDX5 OS=Homo sapiens GN=DDX5 PE=1 SV=1 - [DDX5_HUMAN]	353.719	24.43	1	9	14	17	614	69.1047	8.92432
P62917	60S ribosomal protein L8 OS=Homo sapiens GN=RPL8 PE=1 SV=2 - [RL8_HUMAN]	352.428	28.02	1	9	9	14	257	28.0073	11.0337
P15531	Nucleoside diphosphate kinase A OS=Homo sapiens GN=NME1 PE=1 SV=1 - [NDKA_HUMAN]	351.28	46.71	1	3	6	12	152	17.1377	6.18896
P27635	60S ribosomal protein L10 OS=Homo sapiens GN=RPL10 PE=1 SV=4 - [RL10_HUMAN]	343.422	31.31	2	8	8	19	214	24.5879	10.0815
P62269	40S ribosomal protein S18 OS=Homo sapiens GN=RPS18 PE=1 SV=3 - [RS18_HUMAN]	341.329	46.05	1	9	9	13	152	17.7079	10.9897
P52292	Importin subunit alpha-1 OS=Homo sapiens GN=KPNA2 PE=1 SV=1 - [IMA1_HUMAN]	339.849	20.23	2	9	9	10	529	57.8259	5.40186
P22234	Multifunctional protein ADE2 OS=Homo sapiens GN=PAICS PE=1 SV=3 - [PUR6_HUMAN]	338.751	25.18	1	8	8	10	425	47.0491	7.2251
P84098	60S ribosomal protein L19 OS=Homo sapiens GN=RPL19 PE=1 SV=1 - [RL19_HUMAN]	337.076	26.53	4	6	7	8	196	23.4512	11.4731
P55209	Nucleosome assembly protein 1-like 1 OS=Homo sapiens GN=NAP1L1 PE=1 SV=1 - [NP1L1_HUMAN]	336.384	15.09	1	6	6	9	391	45.3459	4.4624
P60891	Ribose-phosphate pyrophosphokinase 1 OS=Homo sapiens GN=PRPS1 PE=1 SV=2 - [PRPS1_HUMAN]	335.702	36.48	3	10	10	15	318	34.8119	6.97607
Q13347	Eukaryotic translation initiation factor 3 subunit I OS=Homo sapiens GN=EIF3I PE=1 SV=1 - [EIF3I_HUMAN]	333.735	27.08	1	6	6	11	325	36.4786	5.64307
P62829	60S ribosomal protein L23 OS=Homo sapiens GN=RPL23 PE=1 SV=1 - [RL23_HUMAN]	333.022	40	1	5	5	11	140	14.8561	10.5063
Q08J23	tRNA (cytosine(34)-C(5))-methyltransferase OS=Homo sapiens GN=NSUN2 PE=1 SV=2 - [NSUN2_HUMAN]	331.368	14.99	1	7	7	11	767	86.4158	6.771
O00231	26S proteasome non-ATPase regulatory subunit 11 OS=Homo sapiens GN=PSMD11 PE=1 SV=3 - [PSD11_HUMAN]	331.08	25.83	1	10	10	11	422	47.434	6.48096
P30086	Phosphatidylethanolamine-binding protein 1 OS=Homo sapiens GN=PEBP1 PE=1 SV=3 - [PEBP1_HUMAN]	330.173	40.11	1	5	5	6	187	21.0437	7.53271
P62277	40S ribosomal protein S13 OS=Homo sapiens GN=RPS13 PE=1 SV=2 - [RS13_HUMAN]	328.535	32.45	1	6	6	10	151	17.2117	10.5356
P62249	40S ribosomal protein S16 OS=Homo sapiens GN=RPS16 PE=1 SV=2 - [RS16_HUMAN]	326.466	42.47	1	8	8	14	146	16.435	10.2134
P05455	Lupus La protein OS=Homo sapiens GN=SSB PE=1 SV=2 - [LA_HUMAN]	326.241	20.83	1	8	8	13	408	46.8082	7.12256
Q02878	60S ribosomal protein L6 OS=Homo sapiens GN=RPL6 PE=1 SV=3 - [RL6_HUMAN]	323.87	40.63	1	12	12	15	288	32.7076	10.5796
P62081	40S ribosomal protein S7 OS=Homo sapiens GN=RPS7 PE=1 SV=1 - [RS7_HUMAN]	322.441	46.39	1	11	11	20	194	22.1133	10.0962
P14923	Junction plakoglobin OS=Homo sapiens GN=JUP PE=1 SV=3 - [PLAK_HUMAN]	322.064	15.3	1	9	9	10	745	81.6927	6.13818
P38919	Eukaryotic initiation factor 4A-III OS=Homo sapiens GN=EIF4A3 PE=1 SV=4 - [IF4A3_HUMAN]	320.147	20.44	1	5	8	10	411	46.8412	6.72705
P49411	Elongation factor Tu, mitochondrial OS=Homo sapiens GN=TUFM PE=1 SV=2 - [EFTU_HUMAN]	318.443	25.88	1	10	10	11	452	49.5102	7.60596
Q96KK5	Histone H2A type 1-H OS=Homo sapiens GN=HIST1H2AH PE=1 SV=3 - [H2A1H_HUMAN]	316.826	35.94	15	5	5	11	128	13.8978	10.8872
P18621	60S ribosomal protein L17 OS=Homo sapiens GN=RPL17 PE=1 SV=3 - [RL17_HUMAN]	316.165	41.3	1	9	9	14	184	21.3833	10.1694
Q01780	Exosome component 10 OS=Homo sapiens GN=EXOSC10 PE=1 SV=2 - [EXOSX_HUMAN]	315.959	12.54	1	9	9	10	885	100.768	8.45557
Q15046	Lysine--tRNA ligase OS=Homo sapiens GN=KARS PE=1 SV=3 - [SYK_HUMAN]	315.464	24.46	1	14	14	17	597	68.0046	6.354
P27824	Calnexin OS=Homo sapiens GN=CANX PE=1 SV=2 - [CALX_HUMAN]	314.517	22.97	1	12	12	13	592	67.5259	4.60205
Q9HCE1	Putative helicase MOV-10 OS=Homo sapiens GN=MOV10 PE=1 SV=2 - [MOV10_HUMAN]	311.957	13.76	1	10	10	11	1003	113.599	8.82178
P29590	Protein PML OS=Homo sapiens GN=PML PE=1 SV=3 - [PML_HUMAN]	311.13	12.24	1	10	10	12	882	97.4889	6.21436
P13646	Keratin, type I cytoskeletal 13 OS=Homo sapiens GN=KRT13 PE=1 SV=4 - [K1C13_HUMAN]	308.917	12.01	12	1	7	13	458	49.5574	4.95752
P23246	Splicing factor, proline- and glutamine-rich OS=Homo sapiens GN=SFPQ PE=1 SV=2 - [SFPQ_HUMAN]	305.204	15.84	1	9	10	12	707	76.1016	9.43701
Q9Y3F4	Serine-threonine kinase receptor-associated protein OS=Homo sapiens GN=STRAP PE=1 SV=1 - [STRAP_HUMAN]	300.78	39.43	1	10	10	11	350	38.414	5.12256
P37802	Transgelin-2 OS=Homo sapiens GN=TAGLN2 PE=1 SV=3 - [TAGL2_HUMAN]	298.782	45.23	2	8	8	10	199	22.3772	8.25049
P00367	Glutamate dehydrogenase 1, mitochondrial OS=Homo sapiens GN=GLUD1 PE=1 SV=2 - [DHE3_HUMAN]	296.03	22.76	2	9	9	10	558	61.3592	7.79639
P51572	B-cell receptor-associated protein 31 OS=Homo sapiens GN=BCAP31 PE=1 SV=3 - [BAP31_HUMAN]	295.658	26.02	1	6	6	10	246	27.974	8.44092
P27348	14-3-3 protein theta OS=Homo sapiens GN=YWHAQ PE=1 SV=1 - [1433T_HUMAN]	294.624	31.02	2	3	8	13	245	27.7468	4.77979
Q9UBS4	DnaJ homolog subfamily B member 11 OS=Homo sapiens GN=DNAJB11 PE=1 SV=1 - [DJB11_HUMAN]	294.199	19.27	1	5	5	7	358	40.4886	6.17627
P12268	Inosine-5'-monophosphate dehydrogenase 2 OS=Homo sapiens GN=IMPDH2 PE=1 SV=2 - [IMDH2_HUMAN]	293.95	20.82	1	8	8	9	514	55.7696	6.90283
C9JLW8	Mapk-regulated corepressor-interacting protein 1 OS=Homo sapiens GN=MCRIP1 PE=1 SV=1 - [MCRI1_HUMAN]	293.403	58.76	1	6	6	11	97	10.9136	9.40771
P13861	cAMP-dependent protein kinase type II-alpha regulatory subunit OS=Homo sapiens GN=PRKAR2A PE=1 SV=2 - [KAP2_HUMAN]	292.312	29.21	2	9	9	9	404	45.49	5.07178
O60506	Heterogeneous nuclear ribonucleoprotein Q OS=Homo sapiens GN=SYNCRIP PE=1 SV=2 - [HNRPQ_HUMAN]	292.104	18.14	1	6	10	11	623	69.5596	8.5874
P16989	Y-box-binding protein 3 OS=Homo sapiens GN=YBX3 PE=1 SV=4 - [YBOX3_HUMAN]	292.07	36.29	2	4	8	9	372	40.066	9.77393
O95822	Malonyl-CoA decarboxylase, mitochondrial OS=Homo sapiens GN=MLYCD PE=1 SV=3 - [DCMC_HUMAN]	291.931	20.69	1	8	8	9	493	54.9688	8.95361
P29401	Transketolase OS=Homo sapiens GN=TKT PE=1 SV=3 - [TKT_HUMAN]	288.026	20.71	1	11	11	13	623	67.8347	7.66455
P62263	40S ribosomal protein S14 OS=Homo sapiens GN=RPS14 PE=1 SV=3 - [RS14_HUMAN]	286.315	33.77	1	6	6	11	151	16.2625	10.0522
P62195	26S protease regulatory subunit 8 OS=Homo sapiens GN=PSMC5 PE=1 SV=1 - [PRS8_HUMAN]	284.03	25.86	2	7	8	10	406	45.5971	7.54736
Q9NZB2	Constitutive coactivator of PPAR-gamma-like protein 1 OS=Homo sapiens GN=FAM120A PE=1 SV=2 - [F120A_HUMAN]	283.344	13.06	1	10	10	11	1118	121.811	8.88037
P22392	Nucleoside diphosphate kinase B OS=Homo sapiens GN=NME2 PE=1 SV=1 - [NDKB_HUMAN]	283.23	30.92	2	1	4	9	152	17.2869	8.41162
Q13162	Peroxiredoxin-4 OS=Homo sapiens GN=PRDX4 PE=1 SV=1 - [PRDX4_HUMAN]	282.76	28.41	1	4	7	10	271	30.5208	6.29053
P34897	Serine hydroxymethyltransferase, mitochondrial OS=Homo sapiens GN=SHMT2 PE=1 SV=3 - [GLYM_HUMAN]	280.67	16.27	2	7	7	8	504	55.9577	8.52881
Q9BUJ2	Heterogeneous nuclear ribonucleoprotein U-like protein 1 OS=Homo sapiens GN=HNRNPUL1 PE=1 SV=2 - [HNRL1_HUMAN]	279.23	14.02	1	9	9	9	856	95.6793	6.91748
P18669	Phosphoglycerate mutase 1 OS=Homo sapiens GN=PGAM1 PE=1 SV=2 - [PGAM1_HUMAN]	279.041	26.38	3	6	6	9	254	28.7858	7.18115
P09972	Fructose-bisphosphate aldolase C OS=Homo sapiens GN=ALDOC PE=1 SV=2 - [ALDOC_HUMAN]	278.807	10.99	2	2	4	5	364	39.4312	6.87354
Q02413	Desmoglein-1 OS=Homo sapiens GN=DSG1 PE=1 SV=2 - [DSG1_HUMAN]	278.343	7.72	1	6	6	7	1049	113.676	5.03369
P46779	60S ribosomal protein L28 OS=Homo sapiens GN=RPL28 PE=1 SV=3 - [RL28_HUMAN]	277.346	35.04	1	8	8	11	137	15.7377	12.0151
Q02543	60S ribosomal protein L18a OS=Homo sapiens GN=RPL18A PE=1 SV=2 - [RL18A_HUMAN]	273.969	35.8	1	8	8	12	176	20.7489	10.7114
Q6IC98	GRAM domain-containing protein 4 OS=Homo sapiens GN=GRAMD4 PE=1 SV=1 - [GRAM4_HUMAN]	273.55	19.55	1	11	11	11	578	66.3664	8.83643
P16403	Histone H1.2 OS=Homo sapiens GN=HIST1H1C PE=1 SV=2 - [H12_HUMAN]	273.026	22.07	6	6	6	8	213	21.3517	10.9312
P22102	Trifunctional purine biosynthetic protein adenosine-3 OS=Homo sapiens GN=GART PE=1 SV=1 - [PUR2_HUMAN]	271.174	8.02	1	6	6	7	1010	107.699	6.69775
P07910	Heterogeneous nuclear ribonucleoproteins C1/C2 OS=Homo sapiens GN=HNRNPC PE=1 SV=4 - [HNRPC_HUMAN]	269.61	23.53	4	7	7	10	306	33.6495	5.08447
Q9Y5A9	YTH domain-containing family protein 2 OS=Homo sapiens GN=YTHDF2 PE=1 SV=2 - [YTHD2_HUMAN]	269.531	19	1	6	9	11	579	62.2957	8.79248
O43390	Heterogeneous nuclear ribonucleoprotein R OS=Homo sapiens GN=HNRNPR PE=1 SV=1 - [HNRPR_HUMAN]	268.234	16.9	1	5	9	11	633	70.8993	8.1333
P55060	Exportin-2 OS=Homo sapiens GN=CSE1L PE=1 SV=3 - [XPO2_HUMAN]	267.485	9.37	1	8	8	8	971	110.346	5.77002
P47897	Glutamine--tRNA ligase OS=Homo sapiens GN=QARS PE=1 SV=1 - [SYQ_HUMAN]	265.731	14.19	1	9	9	9	775	87.7429	7.15186
P17812	CTP synthase 1 OS=Homo sapiens GN=CTPS1 PE=1 SV=2 - [PYRG1_HUMAN]	265.299	21.15	1	9	10	12	591	66.648	6.45557
O00165	HCLS1-associated protein X-1 OS=Homo sapiens GN=HAX1 PE=1 SV=2 - [HAX1_HUMAN]	264.556	34.41	1	7	7	11	279	31.6011	4.91943
P62851	40S ribosomal protein S25 OS=Homo sapiens GN=RPS25 PE=1 SV=1 - [RS25_HUMAN]	264.483	42.4	1	7	7	11	125	13.7337	10.1108
O00303	Eukaryotic translation initiation factor 3 subunit F OS=Homo sapiens GN=EIF3F PE=1 SV=1 - [EIF3F_HUMAN]	264.463	21.01	1	6	6	9	357	37.5402	5.45264
P12004	Proliferating cell nuclear antigen OS=Homo sapiens GN=PCNA PE=1 SV=1 - [PCNA_HUMAN]	263.904	31.8	1	7	7	9	261	28.7503	4.69092
O15027	Protein transport protein Sec16A OS=Homo sapiens GN=SEC16A PE=1 SV=3 - [SC16A_HUMAN]	262.894	4.82	1	8	8	9	2179	233.373	5.63037
Q13011	Delta(3,5)-Delta(2,4)-dienoyl-CoA isomerase, mitochondrial OS=Homo sapiens GN=ECH1 PE=1 SV=2 - [ECH1_HUMAN]	261.981	27.13	1	7	7	8	328	35.7934	8.00146
Q6P2E9	Enhancer of mRNA-decapping protein 4 OS=Homo sapiens GN=EDC4 PE=1 SV=1 - [EDC4_HUMAN]	255.35	6.64	1	6	6	7	1401	151.567	5.85889
Q9BQ67	Glutamate-rich WD repeat-containing protein 1 OS=Homo sapiens GN=GRWD1 PE=1 SV=1 - [GRWD1_HUMAN]	254.564	16.82	1	5	5	6	446	49.3882	4.91943
P18754	Regulator of chromosome condensation OS=Homo sapiens GN=RCC1 PE=1 SV=1 - [RCC1_HUMAN]	253.24	16.39	1	5	5	6	421	44.9406	7.51807
P55884	Eukaryotic translation initiation factor 3 subunit B OS=Homo sapiens GN=EIF3B PE=1 SV=3 - [EIF3B_HUMAN]	253.17	13.39	1	8	8	10	814	92.4238	4.99561
P62847	40S ribosomal protein S24 OS=Homo sapiens GN=RPS24 PE=1 SV=1 - [RS24_HUMAN]	253.06	20.3	1	2	2	5	133	15.4134	10.7847
Q99497	Protein deglycase DJ-1 OS=Homo sapiens GN=PARK7 PE=1 SV=2 - [PARK7_HUMAN]	251.792	42.86	1	7	7	10	189	19.8785	6.78564
P04792	Heat shock protein beta-1 OS=Homo sapiens GN=HSPB1 PE=1 SV=2 - [HSPB1_HUMAN]	251.012	39.02	1	8	8	10	205	22.7685	6.40479
O43242	26S proteasome non-ATPase regulatory subunit 3 OS=Homo sapiens GN=PSMD3 PE=1 SV=2 - [PSMD3_HUMAN]	248.403	15.17	1	6	6	6	534	60.9395	8.44092
P62913	60S ribosomal protein L11 OS=Homo sapiens GN=RPL11 PE=1 SV=2 - [RL11_HUMAN]	247.871	32.58	1	7	7	9	178	20.2396	9.59814
Q9Y5B9	FACT complex subunit SPT16 OS=Homo sapiens GN=SUPT16H PE=1 SV=1 - [SP16H_HUMAN]	246.82	9.17	1	9	9	10	1047	119.838	5.65576
Q14152	Eukaryotic translation initiation factor 3 subunit A OS=Homo sapiens GN=EIF3A PE=1 SV=1 - [EIF3A_HUMAN]	245.564	14.47	1	14	15	16	1382	166.468	6.78564
O00410	Importin-5 OS=Homo sapiens GN=IPO5 PE=1 SV=4 - [IPO5_HUMAN]	241.801	9.57	2	9	9	10	1097	123.55	4.94482
Q8N1N4	Keratin, type II cytoskeletal 78 OS=Homo sapiens GN=KRT78 PE=2 SV=2 - [K2C78_HUMAN]	241.196	15.19	5	5	9	10	520	56.8305	6.02393
P42766	60S ribosomal protein L35 OS=Homo sapiens GN=RPL35 PE=1 SV=2 - [RL35_HUMAN]	240.409	34.96	4	5	6	9	123	14.5426	11.0483
Q13155	Aminoacyl tRNA synthase complex-interacting multifunctional protein 2 OS=Homo sapiens GN=AIMP2 PE=1 SV=2 - [AIMP2_HUMAN]	238.663	22.19	1	5	5	6	320	35.3263	8.22119
P62805	Histone H4 OS=Homo sapiens GN=HIST1H4A PE=1 SV=2 - [H4_HUMAN]	238.616	43.69	1	5	5	9	103	11.3604	11.356
Q99623	Prohibitin-2 OS=Homo sapiens GN=PHB2 PE=1 SV=2 - [PHB2_HUMAN]	237.65	30.1	1	9	9	10	299	33.2759	9.83252
Q8N1F7	Nuclear pore complex protein Nup93 OS=Homo sapiens GN=NUP93 PE=1 SV=2 - [NUP93_HUMAN]	236.439	9.77	1	7	7	7	819	93.4296	5.71924
P02788	Lactotransferrin OS=Homo sapiens GN=LTF PE=1 SV=6 - [TRFL_HUMAN]	235.658	13.94	1	8	8	8	710	78.1319	8.11865
Q96EY1	DnaJ homolog subfamily A member 3, mitochondrial OS=Homo sapiens GN=DNAJA3 PE=1 SV=2 - [DNJA3_HUMAN]	235.466	16.67	1	6	6	9	480	52.4555	9.26123
P50914	60S ribosomal protein L14 OS=Homo sapiens GN=RPL14 PE=1 SV=4 - [RL14_HUMAN]	235.267	23.72	1	5	5	8	215	23.417	10.9312
P13797	Plastin-3 OS=Homo sapiens GN=PLS3 PE=1 SV=4 - [PLST_HUMAN]	233.531	15.08	3	7	7	9	630	70.7662	5.60498
Q9UMS4	Pre-mRNA-processing factor 19 OS=Homo sapiens GN=PRPF19 PE=1 SV=1 - [PRP19_HUMAN]	232.275	21.63	1	9	9	12	504	55.1463	6.60986
Q92945	Far upstream element-binding protein 2 OS=Homo sapiens GN=KHSRP PE=1 SV=4 - [FUBP2_HUMAN]	231.655	11.67	3	6	7	7	711	73.07	7.29834
P50454	Serpin H1 OS=Homo sapiens GN=SERPINH1 PE=1 SV=2 - [SERPH_HUMAN]	230.333	14.83	1	5	5	6	418	46.4112	8.68994
P55795	Heterogeneous nuclear ribonucleoprotein H2 OS=Homo sapiens GN=HNRNPH2 PE=1 SV=1 - [HNRH2_HUMAN]	229.844	15.59	1	2	5	7	449	49.2323	6.30322
Q9Y2S7	Polymerase delta-interacting protein 2 OS=Homo sapiens GN=POLDIP2 PE=1 SV=1 - [PDIP2_HUMAN]	228.978	25.27	1	8	8	9	368	42.0072	8.63135
P30153	Serine/threonine-protein phosphatase 2A 65 kDa regulatory subunit A alpha isoform OS=Homo sapiens GN=PPP2R1A PE=1 SV=4 - [2AAA_HUMAN]	228.79	14.26	2	8	8	9	589	65.2669	5.10986
P23526	Adenosylhomocysteinase OS=Homo sapiens GN=AHCY PE=1 SV=4 - [SAHH_HUMAN]	228.701	21.99	1	9	9	10	432	47.6852	6.34131
P32969	60S ribosomal protein L9 OS=Homo sapiens GN=RPL9 PE=1 SV=1 - [RL9_HUMAN]	228.67	43.75	1	8	8	14	192	21.8498	9.94971
Q7KZF4	Staphylococcal nuclease domain-containing protein 1 OS=Homo sapiens GN=SND1 PE=1 SV=1 - [SND1_HUMAN]	227.519	9.56	1	8	8	8	910	101.934	7.1665
Q16576	Histone-binding protein RBBP7 OS=Homo sapiens GN=RBBP7 PE=1 SV=1 - [RBBP7_HUMAN]	227.353	18.82	1	2	6	8	425	47.7902	5.04639
P26599	Polypyrimidine tract-binding protein 1 OS=Homo sapiens GN=PTBP1 PE=1 SV=1 - [PTBP1_HUMAN]	226.999	13.75	3	6	6	8	531	57.1856	9.17334
Q09028	Histone-binding protein RBBP4 OS=Homo sapiens GN=RBBP4 PE=1 SV=3 - [RBBP4_HUMAN]	226.863	17.88	1	2	6	8	425	47.6261	4.89404
O95816	BAG family molecular chaperone regulator 2 OS=Homo sapiens GN=BAG2 PE=1 SV=1 - [BAG2_HUMAN]	226.835	35.55	1	7	7	9	211	23.7572	6.69775
P51659	Peroxisomal multifunctional enzyme type 2 OS=Homo sapiens GN=HSD17B4 PE=1 SV=3 - [DHB4_HUMAN]	224.653	13.32	1	7	7	7	736	79.6363	8.83643
Q08188	Protein-glutamine gamma-glutamyltransferase E OS=Homo sapiens GN=TGM3 PE=1 SV=4 - [TGM3_HUMAN]	224.066	10.25	1	5	5	7	693	76.5836	5.85889
P42285	Superkiller viralicidic activity 2-like 2 OS=Homo sapiens GN=SKIV2L2 PE=1 SV=3 - [SK2L2_HUMAN]	222.559	12.19	1	10	10	13	1042	117.729	6.52197
P35268	60S ribosomal protein L22 OS=Homo sapiens GN=RPL22 PE=1 SV=2 - [RL22_HUMAN]	221.842	32.03	1	5	6	8	128	14.7778	9.18799
P29692	Elongation factor 1-delta OS=Homo sapiens GN=EEF1D PE=1 SV=5 - [EF1D_HUMAN]	221.733	27.05	1	5	5	6	281	31.1028	5.0083
P55735	Protein SEC13 homolog OS=Homo sapiens GN=SEC13 PE=1 SV=3 - [SEC13_HUMAN]	221.42	23.91	1	5	5	5	322	35.5181	5.47803
P23528	Cofilin-1 OS=Homo sapiens GN=CFL1 PE=1 SV=3 - [COF1_HUMAN]	221.27	40.96	2	7	7	8	166	18.4907	8.08936
P62158	Calmodulin OS=Homo sapiens GN=CALM1 PE=1 SV=2 - [CALM_HUMAN]	220.911	36.91	3	5	5	7	149	16.8268	4.22119
P04843	Dolichyl-diphosphooligosaccharide--protein glycosyltransferase subunit 1 OS=Homo sapiens GN=RPN1 PE=1 SV=1 - [RPN1_HUMAN]	220.19	10.54	1	5	5	5	607	68.5268	6.37939
Q9HAV7	GrpE protein homolog 1, mitochondrial OS=Homo sapiens GN=GRPEL1 PE=1 SV=2 - [GRPE1_HUMAN]	218.864	56.22	1	10	10	12	217	24.2639	8.11865
Q9ULX6	A-kinase anchor protein 8-like OS=Homo sapiens GN=AKAP8L PE=1 SV=3 - [AKP8L_HUMAN]	218.437	9.44	1	5	5	6	646	71.6037	5.07178
Q9UQ80	Proliferation-associated protein 2G4 OS=Homo sapiens GN=PA2G4 PE=1 SV=3 - [PA2G4_HUMAN]	218.182	32.99	1	12	12	13	394	43.7592	6.55127
P61313	60S ribosomal protein L15 OS=Homo sapiens GN=RPL15 PE=1 SV=2 - [RL15_HUMAN]	217.24	33.82	1	8	8	10	204	24.1311	11.6196
Q15393	Splicing factor 3B subunit 3 OS=Homo sapiens GN=SF3B3 PE=1 SV=4 - [SF3B3_HUMAN]	217.079	7.15	1	6	6	6	1217	135.492	5.26221
P00492	Hypoxanthine-guanine phosphoribosyltransferase OS=Homo sapiens GN=HPRT1 PE=1 SV=2 - [HPRT_HUMAN]	216.147	31.65	1	6	6	6	218	24.5636	6.68311
P60866	40S ribosomal protein S20 OS=Homo sapiens GN=RPS20 PE=1 SV=1 - [RS20_HUMAN]	215.869	28.57	1	4	4	8	119	13.3643	9.93506
P40925	Malate dehydrogenase, cytoplasmic OS=Homo sapiens GN=MDH1 PE=1 SV=4 - [MDHC_HUMAN]	215.288	23.05	1	6	6	6	334	36.403	7.35693
P83731	60S ribosomal protein L24 OS=Homo sapiens GN=RPL24 PE=1 SV=1 - [RL24_HUMAN]	215.152	31.85	1	6	6	8	157	17.7679	11.2534
P36542	ATP synthase subunit gamma, mitochondrial OS=Homo sapiens GN=ATP5C1 PE=1 SV=1 - [ATPG_HUMAN]	214.851	22.82	1	7	7	7	298	32.9753	9.21729
P60228	Eukaryotic translation initiation factor 3 subunit E OS=Homo sapiens GN=EIF3E PE=1 SV=1 - [EIF3E_HUMAN]	214.761	23.6	1	10	10	11	445	52.1874	6.03662
P62826	GTP-binding nuclear protein Ran OS=Homo sapiens GN=RAN PE=1 SV=3 - [RAN_HUMAN]	214.654	24.54	1	5	5	7	216	24.4076	7.48877
P16615	Sarcoplasmic/endoplasmic reticulum calcium ATPase 2 OS=Homo sapiens GN=ATP2A2 PE=1 SV=1 - [AT2A2_HUMAN]	214.366	10.08	3	8	8	8	1042	114.683	5.33838
P61981	14-3-3 protein gamma OS=Homo sapiens GN=YWHAG PE=1 SV=2 - [1433G_HUMAN]	214.182	27.13	2	3	7	11	247	28.2849	4.89404
Q9UJZ1	Stomatin-like protein 2, mitochondrial OS=Homo sapiens GN=STOML2 PE=1 SV=1 - [STML2_HUMAN]	214.11	14.04	1	3	3	6	356	38.5102	7.38623
P46778	60S ribosomal protein L21 OS=Homo sapiens GN=RPL21 PE=1 SV=2 - [RL21_HUMAN]	213.152	47.5	2	8	8	11	160	18.5531	10.4917
Q93008	Probable ubiquitin carboxyl-terminal hydrolase FAF-X OS=Homo sapiens GN=USP9X PE=1 SV=3 - [USP9X_HUMAN]	210.955	2.61	2	6	6	6	2570	292.094	5.79541
P62750	60S ribosomal protein L23a OS=Homo sapiens GN=RPL23A PE=1 SV=1 - [RL23A_HUMAN]	210.284	50.64	1	8	8	8	156	17.6841	10.4478
Q99873	Protein arginine N-methyltransferase 1 OS=Homo sapiens GN=PRMT1 PE=1 SV=2 - [ANM1_HUMAN]	210.079	30.19	1	8	8	9	361	41.4885	5.42725
Q5D862	Filaggrin-2 OS=Homo sapiens GN=FLG2 PE=1 SV=1 - [FILA2_HUMAN]	209.597	2.3	1	4	4	5	2391	247.928	8.30908
P61962	DDB1- and CUL4-associated factor 7 OS=Homo sapiens GN=DCAF7 PE=1 SV=1 - [DCAF7_HUMAN]	209.35	16.08	1	4	4	4	342	38.9011	5.51611
O14818	Proteasome subunit alpha type-7 OS=Homo sapiens GN=PSMA7 PE=1 SV=1 - [PSA7_HUMAN]	207.93	20.97	2	4	4	5	248	27.8696	8.45557
P05109	Protein S100-A8 OS=Homo sapiens GN=S100A8 PE=1 SV=1 - [S10A8_HUMAN]	207.828	52.69	1	5	5	8	93	10.8276	7.03467
P61254	60S ribosomal protein L26 OS=Homo sapiens GN=RPL26 PE=1 SV=1 - [RL26_HUMAN]	207.463	42.07	3	9	9	13	145	17.2475	10.5503
Q08945	FACT complex subunit SSRP1 OS=Homo sapiens GN=SSRP1 PE=1 SV=1 - [SSRP1_HUMAN]	207.39	13.54	1	8	8	8	709	81.0244	6.87354
P05023	Sodium/potassium-transporting ATPase subunit alpha-1 OS=Homo sapiens GN=ATP1A1 PE=1 SV=1 - [AT1A1_HUMAN]	207.373	7.82	6	6	6	7	1023	112.824	5.49072
O75643	U5 small nuclear ribonucleoprotein 200 kDa helicase OS=Homo sapiens GN=SNRNP200 PE=1 SV=2 - [U520_HUMAN]	205.916	3.04	1	6	6	7	2136	244.353	6.06201
P63167	Dynein light chain 1, cytoplasmic OS=Homo sapiens GN=DYNLL1 PE=1 SV=1 - [DYL1_HUMAN]	205.006	37.08	2	2	2	5	89	10.3591	7.40088
P08195	4F2 cell-surface antigen heavy chain OS=Homo sapiens GN=SLC3A2 PE=1 SV=3 - [4F2_HUMAN]	204.38	11.43	1	5	5	6	630	67.9517	5.0083
Q12962	Transcription initiation factor TFIID subunit 10 OS=Homo sapiens GN=TAF10 PE=1 SV=1 - [TAF10_HUMAN]	203.87	17.89	1	2	2	3	218	21.6979	6.56592
Q99615	DnaJ homolog subfamily C member 7 OS=Homo sapiens GN=DNAJC7 PE=1 SV=2 - [DNJC7_HUMAN]	203.354	15.99	1	7	7	8	494	56.4047	6.96143
P54886	Delta-1-pyrroline-5-carboxylate synthase OS=Homo sapiens GN=ALDH18A1 PE=1 SV=2 - [P5CS_HUMAN]	203.227	7.8	1	5	5	6	795	87.2475	7.12256
Q8IXB1	DnaJ homolog subfamily C member 10 OS=Homo sapiens GN=DNAJC10 PE=1 SV=2 - [DJC10_HUMAN]	202.259	11.98	1	8	8	8	793	91.0213	7.18115
O00264	Membrane-associated progesterone receptor component 1 OS=Homo sapiens GN=PGRMC1 PE=1 SV=3 - [PGRC1_HUMAN]	202.039	28.21	1	5	6	8	195	21.6578	4.70361
O15372	Eukaryotic translation initiation factor 3 subunit H OS=Homo sapiens GN=EIF3H PE=1 SV=1 - [EIF3H_HUMAN]	201.03	14.77	1	4	4	5	352	39.9051	6.53662
P62820	Ras-related protein Rab-1A OS=Homo sapiens GN=RAB1A PE=1 SV=3 - [RAB1A_HUMAN]	201.023	31.22	24	1	6	7	205	22.6634	6.21436
P08758	Annexin A5 OS=Homo sapiens GN=ANXA5 PE=1 SV=2 - [ANXA5_HUMAN]	200.805	20.31	1	8	8	8	320	35.9144	5.04639
P49916	DNA ligase 3 OS=Homo sapiens GN=LIG3 PE=1 SV=2 - [DNLI3_HUMAN]	200.485	10.31	1	10	10	10	1009	112.835	9.01221
P60900	Proteasome subunit alpha type-6 OS=Homo sapiens GN=PSMA6 PE=1 SV=1 - [PSA6_HUMAN]	197.023	23.98	1	6	6	6	246	27.3818	6.75635
P62136	Serine/threonine-protein phosphatase PP1-alpha catalytic subunit OS=Homo sapiens GN=PPP1CA PE=1 SV=1 - [PP1A_HUMAN]	196.642	26.97	2	2	8	9	330	37.4878	6.32861
P43243	Matrin-3 OS=Homo sapiens GN=MATR3 PE=1 SV=2 - [MATR3_HUMAN]	195.81	9.68	1	5	5	5	847	94.5648	6.25244
P21675	Transcription initiation factor TFIID subunit 1 OS=Homo sapiens GN=TAF1 PE=1 SV=2 - [TAF1_HUMAN]	193.631	4.59	2	8	8	9	1872	212.544	5.07178
Q04637	Eukaryotic translation initiation factor 4 gamma 1 OS=Homo sapiens GN=EIF4G1 PE=1 SV=4 - [IF4G1_HUMAN]	192.419	6.44	2	7	7	7	1599	175.382	5.32568
Q07021	Complement component 1 Q subcomponent-binding protein, mitochondrial OS=Homo sapiens GN=C1QBP PE=1 SV=1 - [C1QBP_HUMAN]	192.147	18.79	1	4	4	7	282	31.3426	4.84326
P40429	60S ribosomal protein L13a OS=Homo sapiens GN=RPL13A PE=1 SV=2 - [RL13A_HUMAN]	192.081	26.11	2	6	6	9	203	23.5624	10.9312
O00571	ATP-dependent RNA helicase DDX3X OS=Homo sapiens GN=DDX3X PE=1 SV=3 - [DDX3X_HUMAN]	191.99	10.12	2	4	5	5	662	73.198	7.18115
O43707	Alpha-actinin-4 OS=Homo sapiens GN=ACTN4 PE=1 SV=2 - [ACTN4_HUMAN]	191.045	9	3	1	7	7	911	104.788	5.43994
P62244	40S ribosomal protein S15a OS=Homo sapiens GN=RPS15A PE=1 SV=2 - [RS15A_HUMAN]	190.966	59.23	1	7	7	9	130	14.83	10.1255
Q9H0U4	Ras-related protein Rab-1B OS=Homo sapiens GN=RAB1B PE=1 SV=1 - [RAB1B_HUMAN]	190.946	33.33	24	1	6	7	201	22.1572	5.73193
P27694	Replication protein A 70 kDa DNA-binding subunit OS=Homo sapiens GN=RPA1 PE=1 SV=2 - [RFA1_HUMAN]	190.334	12.01	1	7	7	8	616	68.0953	7.21045
P54819	Adenylate kinase 2, mitochondrial OS=Homo sapiens GN=AK2 PE=1 SV=2 - [KAD2_HUMAN]	190.085	27.2	1	5	5	8	239	26.4608	7.81104
Q3ZCQ8	Mitochondrial import inner membrane translocase subunit TIM50 OS=Homo sapiens GN=TIMM50 PE=1 SV=2 - [TIM50_HUMAN]	189.874	19.55	1	5	5	7	353	39.6215	8.36768
P35580	Myosin-10 OS=Homo sapiens GN=MYH10 PE=1 SV=3 - [MYH10_HUMAN]	189.782	3.54	1	4	6	6	1976	228.858	5.5415
P49006	MARCKS-related protein OS=Homo sapiens GN=MARCKSL1 PE=1 SV=2 - [MRP_HUMAN]	188.981	17.95	1	3	3	4	195	19.5172	4.66553
Q9UNE7	E3 ubiquitin-protein ligase CHIP OS=Homo sapiens GN=STUB1 PE=1 SV=2 - [CHIP_HUMAN]	188.949	28.05	1	7	7	7	303	34.8342	5.87158
Q9GZV4	Eukaryotic translation initiation factor 5A-2 OS=Homo sapiens GN=EIF5A2 PE=1 SV=3 - [IF5A2_HUMAN]	188.515	25.49	3	4	4	8	153	16.7822	5.57959
P35232	Prohibitin OS=Homo sapiens GN=PHB PE=1 SV=1 - [PHB_HUMAN]	188.07	28.68	1	7	7	8	272	29.7859	5.75732
Q9BQ39	ATP-dependent RNA helicase DDX50 OS=Homo sapiens GN=DDX50 PE=1 SV=1 - [DDX50_HUMAN]	188.05	8.14	1	3	5	7	737	82.5141	9.17334
Q96PK6	RNA-binding protein 14 OS=Homo sapiens GN=RBM14 PE=1 SV=2 - [RBM14_HUMAN]	187.71	12.71	1	6	6	6	669	69.4489	9.67139
P36873	Serine/threonine-protein phosphatase PP1-gamma catalytic subunit OS=Homo sapiens GN=PPP1CC PE=1 SV=1 - [PP1G_HUMAN]	187.46	24.77	2	1	7	8	323	36.9597	6.53662
P61626	Lysozyme C OS=Homo sapiens GN=LYZ PE=1 SV=1 - [LYSC_HUMAN]	186.803	37.84	1	6	6	7	148	16.5263	9.15869
P09211	Glutathione S-transferase P OS=Homo sapiens GN=GSTP1 PE=1 SV=2 - [GSTP1_HUMAN]	186.624	25.71	1	4	4	5	210	23.341	5.64307
P46783	40S ribosomal protein S10 OS=Homo sapiens GN=RPS10 PE=1 SV=1 - [RS10_HUMAN]	186.605	47.88	2	9	9	12	165	18.8859	10.1548
O95757	Heat shock 70 kDa protein 4L OS=Homo sapiens GN=HSPA4L PE=1 SV=3 - [HS74L_HUMAN]	184.82	5.96	1	2	4	4	839	94.4525	5.88428
P62857	40S ribosomal protein S28 OS=Homo sapiens GN=RPS28 PE=1 SV=1 - [RS28_HUMAN]	184.753	46.38	1	3	3	3	69	7.8362	10.6968
Q96S55	ATPase WRNIP1 OS=Homo sapiens GN=WRNIP1 PE=1 SV=2 - [WRIP1_HUMAN]	184.16	10.53	1	6	6	6	665	72.0878	6.1001
P08243	Asparagine synthetase [glutamine-hydrolyzing] OS=Homo sapiens GN=ASNS PE=1 SV=4 - [ASNS_HUMAN]	184.015	11.76	1	6	6	8	561	64.3286	6.85889
Q8IWX8	Calcium homeostasis endoplasmic reticulum protein OS=Homo sapiens GN=CHERP PE=1 SV=3 - [CHERP_HUMAN]	182.915	6.22	1	5	5	7	916	103.637	9.0415
P01876	Ig alpha-1 chain C region OS=Homo sapiens GN=IGHA1 PE=1 SV=2 - [IGHA1_HUMAN]	182.821	20.11	2	6	6	6	353	37.6306	6.50732
P13667	Protein disulfide-isomerase A4 OS=Homo sapiens GN=PDIA4 PE=1 SV=2 - [PDIA4_HUMAN]	181.722	12.56	1	6	6	7	645	72.887	5.07178
Q99729	Heterogeneous nuclear ribonucleoprotein A/B OS=Homo sapiens GN=HNRNPAB PE=1 SV=2 - [ROAA_HUMAN]	181.263	17.77	1	4	5	6	332	36.2024	8.20654
Q13283	Ras GTPase-activating protein-binding protein 1 OS=Homo sapiens GN=G3BP1 PE=1 SV=1 - [G3BP1_HUMAN]	180.103	18.03	1	5	6	8	466	52.1321	5.51611
O14929	Histone acetyltransferase type B catalytic subunit OS=Homo sapiens GN=HAT1 PE=1 SV=1 - [HAT1_HUMAN]	178.81	13.37	1	5	5	6	419	49.4808	5.69385
Q15024	Exosome complex component RRP42 OS=Homo sapiens GN=EXOSC7 PE=1 SV=3 - [EXOS7_HUMAN]	178.66	26.46	1	5	5	5	291	31.8011	5.18604
P51149	Ras-related protein Rab-7a OS=Homo sapiens GN=RAB7A PE=1 SV=1 - [RAB7A_HUMAN]	177.844	31.4	3	6	6	6	207	23.4748	6.69775
O60884	DnaJ homolog subfamily A member 2 OS=Homo sapiens GN=DNAJA2 PE=1 SV=1 - [DNJA2_HUMAN]	177.328	14.81	1	7	7	8	412	45.7166	6.48096
P14174	Macrophage migration inhibitory factor OS=Homo sapiens GN=MIF PE=1 SV=4 - [MIF_HUMAN]	176.364	17.39	1	2	2	5	115	12.4682	7.88428
P30041	Peroxiredoxin-6 OS=Homo sapiens GN=PRDX6 PE=1 SV=3 - [PRDX6_HUMAN]	176.278	35.27	1	7	7	8	224	25.0192	6.37939
P61204	ADP-ribosylation factor 3 OS=Homo sapiens GN=ARF3 PE=1 SV=2 - [ARF3_HUMAN]	176.177	31.49	2	3	5	6	181	20.5877	7.43018
Q12904	Aminoacyl tRNA synthase complex-interacting multifunctional protein 1 OS=Homo sapiens GN=AIMP1 PE=1 SV=2 - [AIMP1_HUMAN]	175.9	25	1	5	5	5	312	34.3311	8.42627
Q15233	Non-POU domain-containing octamer-binding protein OS=Homo sapiens GN=NONO PE=1 SV=4 - [NONO_HUMAN]	175.29	18.05	1	7	8	8	471	54.1973	8.95361
Q08380	Galectin-3-binding protein OS=Homo sapiens GN=LGALS3BP PE=1 SV=1 - [LG3BP_HUMAN]	174.398	10.77	1	6	6	6	585	65.2893	5.2749
O76031	ATP-dependent Clp protease ATP-binding subunit clpX-like, mitochondrial OS=Homo sapiens GN=CLPX PE=1 SV=2 - [CLPX_HUMAN]	172.593	11.69	1	6	6	6	633	69.1807	7.57666
P12814	Alpha-actinin-1 OS=Homo sapiens GN=ACTN1 PE=1 SV=2 - [ACTN1_HUMAN]	172.511	9.08	3	1	7	7	892	102.993	5.41455
O75477	Erlin-1 OS=Homo sapiens GN=ERLIN1 PE=1 SV=1 - [ERLN1_HUMAN]	172.104	20.52	1	2	6	6	346	38.9014	7.86963
P31948	Stress-induced-phosphoprotein 1 OS=Homo sapiens GN=STIP1 PE=1 SV=1 - [STIP1_HUMAN]	171.431	9.76	1	5	5	7	543	62.5994	6.80029
P25786	Proteasome subunit alpha type-1 OS=Homo sapiens GN=PSMA1 PE=1 SV=1 - [PSA1_HUMAN]	171.224	30.8	1	7	7	7	263	29.5369	6.60986
P27797	Calreticulin OS=Homo sapiens GN=CALR PE=1 SV=1 - [CALR_HUMAN]	170.73	9.83	1	3	3	6	417	48.1118	4.43701
P32119	Peroxiredoxin-2 OS=Homo sapiens GN=PRDX2 PE=1 SV=5 - [PRDX2_HUMAN]	168.055	37.88	1	7	8	10	198	21.8782	5.97314
Q92900	Regulator of nonsense transcripts 1 OS=Homo sapiens GN=UPF1 PE=1 SV=2 - [RENT1_HUMAN]	167.632	9.57	1	10	10	11	1129	124.267	6.60986
P67775	Serine/threonine-protein phosphatase 2A catalytic subunit alpha isoform OS=Homo sapiens GN=PPP2CA PE=1 SV=1 - [PP2AA_HUMAN]	167.582	27.83	3	6	6	7	309	35.5714	5.5415
O94905	Erlin-2 OS=Homo sapiens GN=ERLIN2 PE=1 SV=1 - [ERLN2_HUMAN]	164.862	14.75	1	1	5	5	339	37.8155	5.61768
Q86V81	THO complex subunit 4 OS=Homo sapiens GN=ALYREF PE=1 SV=3 - [THOC4_HUMAN]	164.81	13.62	1	3	3	4	257	26.8716	11.1509
O15173	Membrane-associated progesterone receptor component 2 OS=Homo sapiens GN=PGRMC2 PE=1 SV=1 - [PGRC2_HUMAN]	164.41	22.42	1	3	4	5	223	23.8037	4.88135
Q15008	26S proteasome non-ATPase regulatory subunit 6 OS=Homo sapiens GN=PSMD6 PE=1 SV=1 - [PSMD6_HUMAN]	164.159	19.79	1	6	6	7	389	45.5023	5.61768
P50395	Rab GDP dissociation inhibitor beta OS=Homo sapiens GN=GDI2 PE=1 SV=2 - [GDIB_HUMAN]	163.955	17.98	2	7	7	9	445	50.6309	6.46826
P00491	Purine nucleoside phosphorylase OS=Homo sapiens GN=PNP PE=1 SV=2 - [PNPH_HUMAN]	163.29	12.8	1	3	3	4	289	32.0972	6.94678
P82933	28S ribosomal protein S9, mitochondrial OS=Homo sapiens GN=MRPS9 PE=1 SV=2 - [RT09_HUMAN]	162.81	6.82	1	2	2	2	396	45.8058	9.51025
Q15269	Periodic tryptophan protein 2 homolog OS=Homo sapiens GN=PWP2 PE=2 SV=2 - [PWP2_HUMAN]	162.583	6.42	1	4	4	4	919	102.387	6.15088
Q15717	ELAV-like protein 1 OS=Homo sapiens GN=ELAVL1 PE=1 SV=2 - [ELAV1_HUMAN]	161.051	24.23	1	7	7	8	326	36.0692	9.17334
P51148	Ras-related protein Rab-5C OS=Homo sapiens GN=RAB5C PE=1 SV=2 - [RAB5C_HUMAN]	160.543	12.04	1	2	2	3	216	23.4678	8.41162
P25788	Proteasome subunit alpha type-3 OS=Homo sapiens GN=PSMA3 PE=1 SV=2 - [PSA3_HUMAN]	160.171	22.35	1	6	6	6	255	28.4151	5.32568
P28074	Proteasome subunit beta type-5 OS=Homo sapiens GN=PSMB5 PE=1 SV=3 - [PSB5_HUMAN]	160.12	14.83	1	3	3	3	263	28.4622	6.91748
P50747	Biotin--protein ligase OS=Homo sapiens GN=HLCS PE=1 SV=1 - [BPL1_HUMAN]	159.746	8.26	1	6	6	7	726	80.7092	5.61768
P61353	60S ribosomal protein L27 OS=Homo sapiens GN=RPL27 PE=1 SV=2 - [RL27_HUMAN]	159.507	44.12	1	5	5	7	136	15.7877	10.5649
P46781	40S ribosomal protein S9 OS=Homo sapiens GN=RPS9 PE=1 SV=3 - [RS9_HUMAN]	158.635	30.41	1	7	7	8	194	22.5776	10.6528
Q7Z739	YTH domain-containing family protein 3 OS=Homo sapiens GN=YTHDF3 PE=1 SV=1 - [YTHD3_HUMAN]	158.283	9.57	1	1	5	6	585	63.8218	9.0415
Q92499	ATP-dependent RNA helicase DDX1 OS=Homo sapiens GN=DDX1 PE=1 SV=2 - [DDX1_HUMAN]	157.633	8.92	1	4	5	5	740	82.3798	7.2251
P06753	Tropomyosin alpha-3 chain OS=Homo sapiens GN=TPM3 PE=1 SV=2 - [TPM3_HUMAN]	156.648	18.95	4	5	5	5	285	32.9298	4.71631
P35998	26S protease regulatory subunit 7 OS=Homo sapiens GN=PSMC2 PE=1 SV=3 - [PRS7_HUMAN]	155.996	15.94	1	6	6	6	433	48.6031	5.94775
O14980	Exportin-1 OS=Homo sapiens GN=XPO1 PE=1 SV=1 - [XPO1_HUMAN]	155.57	6.07	1	6	6	6	1071	123.306	6.06201
Q9BWF3	RNA-binding protein 4 OS=Homo sapiens GN=RBM4 PE=1 SV=1 - [RBM4_HUMAN]	155.362	16.76	2	4	4	4	364	40.2887	7.07861
Q13200	26S proteasome non-ATPase regulatory subunit 2 OS=Homo sapiens GN=PSMD2 PE=1 SV=3 - [PSMD2_HUMAN]	155.27	5.73	1	4	4	5	908	100.136	5.19873
Q9Y617	Phosphoserine aminotransferase OS=Homo sapiens GN=PSAT1 PE=1 SV=2 - [SERC_HUMAN]	155.246	18.65	1	6	6	6	370	40.3968	7.66455
P63173	60S ribosomal protein L38 OS=Homo sapiens GN=RPL38 PE=1 SV=2 - [RL38_HUMAN]	154.253	35.71	1	3	3	5	70	8.21273	10.0962
P45880	Voltage-dependent anion-selective channel protein 2 OS=Homo sapiens GN=VDAC2 PE=1 SV=2 - [VDAC2_HUMAN]	153.975	24.83	1	5	5	6	294	31.5465	7.56201
Q12788	Transducin beta-like protein 3 OS=Homo sapiens GN=TBL3 PE=1 SV=2 - [TBL3_HUMAN]	153.81	10.77	1	6	6	6	808	88.9785	6.90283
Q13765	Nascent polypeptide-associated complex subunit alpha OS=Homo sapiens GN=NACA PE=1 SV=1 - [NACA_HUMAN]	152.642	13.95	3	3	3	3	215	23.3697	4.56396
P06744	Glucose-6-phosphate isomerase OS=Homo sapiens GN=GPI PE=1 SV=4 - [G6PI_HUMAN]	152.08	10.57	1	5	5	5	558	63.1072	8.32373
P51991	Heterogeneous nuclear ribonucleoprotein A3 OS=Homo sapiens GN=HNRNPA3 PE=1 SV=2 - [ROA3_HUMAN]	151.52	12.7	1	3	3	4	378	39.5706	9.01221
Q14257	Reticulocalbin-2 OS=Homo sapiens GN=RCN2 PE=1 SV=1 - [RCN2_HUMAN]	151.424	12.3	1	3	3	3	317	36.8536	4.39893
Q13838	Spliceosome RNA helicase DDX39B OS=Homo sapiens GN=DDX39B PE=1 SV=1 - [DX39B_HUMAN]	150.905	15.19	2	6	6	7	428	48.9599	5.66846
P05386	60S acidic ribosomal protein P1 OS=Homo sapiens GN=RPLP1 PE=1 SV=1 - [RLA1_HUMAN]	150.543	66.67	1	2	3	6	114	11.5067	4.32275
O43143	Pre-mRNA-splicing factor ATP-dependent RNA helicase DHX15 OS=Homo sapiens GN=DHX15 PE=1 SV=2 - [DHX15_HUMAN]	150.14	6.04	1	5	5	5	795	90.8752	7.45947
P46776	60S ribosomal protein L27a OS=Homo sapiens GN=RPL27A PE=1 SV=2 - [RL27A_HUMAN]	150.061	25.68	1	4	4	5	148	16.551	11.0044
Q99714	3-hydroxyacyl-CoA dehydrogenase type-2 OS=Homo sapiens GN=HSD17B10 PE=1 SV=3 - [HCD2_HUMAN]	149.699	19.92	1	3	3	4	261	26.9061	7.78174
Q9H857	5'-nucleotidase domain-containing protein 2 OS=Homo sapiens GN=NT5DC2 PE=1 SV=1 - [NT5D2_HUMAN]	145.71	10.19	1	5	5	5	520	60.6797	6.771
Q6PKG0	La-related protein 1 OS=Homo sapiens GN=LARP1 PE=1 SV=2 - [LARP1_HUMAN]	145.126	5.02	2	5	5	5	1096	123.434	8.82178
P62495	Eukaryotic peptide chain release factor subunit 1 OS=Homo sapiens GN=ETF1 PE=1 SV=3 - [ERF1_HUMAN]	144.978	10.07	1	4	4	6	437	49.0002	5.70654
Q8NI36	WD repeat-containing protein 36 OS=Homo sapiens GN=WDR36 PE=1 SV=1 - [WDR36_HUMAN]	144.793	8.2	1	7	7	7	951	105.255	7.53271
P30048	Thioredoxin-dependent peroxide reductase, mitochondrial OS=Homo sapiens GN=PRDX3 PE=1 SV=3 - [PRDX3_HUMAN]	144.783	29.69	1	5	5	7	256	27.6752	7.78174
P15311	Ezrin OS=Homo sapiens GN=EZR PE=1 SV=4 - [EZRI_HUMAN]	144.562	5.97	3	2	4	5	586	69.3697	6.26514
Q9NS69	Mitochondrial import receptor subunit TOM22 homolog OS=Homo sapiens GN=TOMM22 PE=1 SV=3 - [TOM22_HUMAN]	144.36	26.06	1	2	2	2	142	15.5118	4.33545
P81605	Dermcidin OS=Homo sapiens GN=DCD PE=1 SV=2 - [DCD_HUMAN]	144.31	22.73	1	3	3	4	110	11.2768	6.53662
Q92615	La-related protein 4B OS=Homo sapiens GN=LARP4B PE=1 SV=3 - [LAR4B_HUMAN]	143.963	7.86	2	5	5	5	738	80.5026	6.91748
P24534	Elongation factor 1-beta OS=Homo sapiens GN=EEF1B2 PE=1 SV=3 - [EF1B_HUMAN]	143.58	21.78	1	4	4	6	225	24.7483	4.66553
Q6P1X5	Transcription initiation factor TFIID subunit 2 OS=Homo sapiens GN=TAF2 PE=1 SV=3 - [TAF2_HUMAN]	143.528	6.34	1	7	7	7	1199	136.883	8.19189
P07741	Adenine phosphoribosyltransferase OS=Homo sapiens GN=APRT PE=1 SV=2 - [APT_HUMAN]	142.208	18.89	1	3	3	6	180	19.5954	6.02393
O60282	Kinesin heavy chain isoform 5C OS=Homo sapiens GN=KIF5C PE=1 SV=1 - [KIF5C_HUMAN]	141.4	5.54	3	4	4	4	957	109.427	6.18896
P49591	Serine--tRNA ligase, cytoplasmic OS=Homo sapiens GN=SARS PE=1 SV=3 - [SYSC_HUMAN]	141.215	8.17	1	4	4	4	514	58.7401	6.43018
P26038	Moesin OS=Homo sapiens GN=MSN PE=1 SV=3 - [MOES_HUMAN]	141.084	9.36	2	3	5	6	577	67.7778	6.40479
P24539	ATP synthase F(0) complex subunit B1, mitochondrial OS=Homo sapiens GN=ATP5F1 PE=1 SV=2 - [AT5F1_HUMAN]	140.68	18.75	1	4	4	5	256	28.8903	9.36377
P51571	Translocon-associated protein subunit delta OS=Homo sapiens GN=SSR4 PE=1 SV=1 - [SSRD_HUMAN]	140.28	14.45	1	3	3	5	173	18.9866	6.15088
O00299	Chloride intracellular channel protein 1 OS=Homo sapiens GN=CLIC1 PE=1 SV=4 - [CLIC1_HUMAN]	139.84	25.31	1	4	4	4	241	26.9057	5.17334
P18206	Vinculin OS=Homo sapiens GN=VCL PE=1 SV=4 - [VINC_HUMAN]	138.91	8.73	1	7	7	7	1134	123.722	5.65576
P62491	Ras-related protein Rab-11A OS=Homo sapiens GN=RAB11A PE=1 SV=3 - [RB11A_HUMAN]	138.817	19.44	2	4	4	4	216	24.3784	6.56592
Q14697	Neutral alpha-glucosidase AB OS=Homo sapiens GN=GANAB PE=1 SV=3 - [GANAB_HUMAN]	138.345	10.7	1	9	9	9	944	106.807	6.13818
Q96B26	Exosome complex component RRP43 OS=Homo sapiens GN=EXOSC8 PE=1 SV=1 - [EXOS8_HUMAN]	138.05	17.75	1	4	4	4	276	30.0203	5.30029
P49419	Alpha-aminoadipic semialdehyde dehydrogenase OS=Homo sapiens GN=ALDH7A1 PE=1 SV=5 - [AL7A1_HUMAN]	137.961	10.2	1	4	4	4	539	58.4501	7.98682
Q13561	Dynactin subunit 2 OS=Homo sapiens GN=DCTN2 PE=1 SV=4 - [DCTN2_HUMAN]	137.71	15.96	1	4	4	4	401	44.2039	5.21143
P51665	26S proteasome non-ATPase regulatory subunit 7 OS=Homo sapiens GN=PSMD7 PE=1 SV=2 - [PSMD7_HUMAN]	137.47	11.11	1	3	3	5	324	37.0025	6.771
P47756	F-actin-capping protein subunit beta OS=Homo sapiens GN=CAPZB PE=1 SV=4 - [CAPZB_HUMAN]	137.45	8.66	1	2	2	3	277	31.3308	5.59229
P01040	Cystatin-A OS=Homo sapiens GN=CSTA PE=1 SV=1 - [CYTA_HUMAN]	137.18	30.61	1	2	2	2	98	10.9997	5.50342
P61289	Proteasome activator complex subunit 3 OS=Homo sapiens GN=PSME3 PE=1 SV=1 - [PSME3_HUMAN]	135.983	13.78	1	3	3	3	254	29.4876	5.94775
P62633	Cellular nucleic acid-binding protein OS=Homo sapiens GN=CNBP PE=1 SV=1 - [CNBP_HUMAN]	135.938	36.16	1	5	5	6	177	19.4496	7.7085
P20618	Proteasome subunit beta type-1 OS=Homo sapiens GN=PSMB1 PE=1 SV=2 - [PSB1_HUMAN]	135.91	14.11	1	2	2	3	241	26.4724	8.1333
P52565	Rho GDP-dissociation inhibitor 1 OS=Homo sapiens GN=ARHGDIA PE=1 SV=3 - [GDIR1_HUMAN]	134.72	15.69	1	3	3	4	204	23.1927	5.10986
Q9BZE4	Nucleolar GTP-binding protein 1 OS=Homo sapiens GN=GTPBP4 PE=1 SV=3 - [NOG1_HUMAN]	134.451	8.99	1	5	5	6	634	73.9178	9.49561
P12273	Prolactin-inducible protein OS=Homo sapiens GN=PIP PE=1 SV=1 - [PIP_HUMAN]	134.4	28.08	1	4	4	5	146	16.5618	8.04541
Q9BYJ9	YTH domain-containing family protein 1 OS=Homo sapiens GN=YTHDF1 PE=1 SV=1 - [YTHD1_HUMAN]	133.9	7.69	1	1	4	5	559	60.8358	8.79248
P62899	60S ribosomal protein L31 OS=Homo sapiens GN=RPL31 PE=1 SV=1 - [RL31_HUMAN]	133.214	42.4	1	5	5	5	125	14.4539	10.5356
P23284	Peptidyl-prolyl cis-trans isomerase B OS=Homo sapiens GN=PPIB PE=1 SV=2 - [PPIB_HUMAN]	133.039	32.87	1	7	7	7	216	23.7275	9.40771
P31151	Protein S100-A7 OS=Homo sapiens GN=S100A7 PE=1 SV=4 - [S10A7_HUMAN]	131.65	37.62	2	4	4	4	101	11.4636	6.771
Q14444	Caprin-1 OS=Homo sapiens GN=CAPRIN1 PE=1 SV=2 - [CAPR1_HUMAN]	131.12	7.05	1	4	4	5	709	78.318	5.24951
Q9Y490	Talin-1 OS=Homo sapiens GN=TLN1 PE=1 SV=3 - [TLN1_HUMAN]	129.642	2.44	2	5	5	5	2541	269.599	6.07471
P55036	26S proteasome non-ATPase regulatory subunit 4 OS=Homo sapiens GN=PSMD4 PE=1 SV=1 - [PSMD4_HUMAN]	129.18	11.94	1	4	4	4	377	40.7112	4.79248
P14866	Heterogeneous nuclear ribonucleoprotein L OS=Homo sapiens GN=HNRNPL PE=1 SV=2 - [HNRPL_HUMAN]	128.763	13.92	2	6	6	6	589	64.0924	8.22119
Q08257	Quinone oxidoreductase OS=Homo sapiens GN=CRYZ PE=1 SV=1 - [QOR_HUMAN]	127.94	12.77	1	3	3	5	329	35.1845	8.44092
Q9BUT9	MAPK regulated corepressor interacting protein 2 OS=Homo sapiens GN=MCRIP2 PE=1 SV=2 - [MCRI2_HUMAN]	126.75	22.5	1	3	3	4	160	17.817	9.40771
O95793	Double-stranded RNA-binding protein Staufen homolog 1 OS=Homo sapiens GN=STAU1 PE=1 SV=2 - [STAU1_HUMAN]	126.73	7.45	1	3	3	3	577	63.1428	9.43701
P29508	Serpin B3 OS=Homo sapiens GN=SERPINB3 PE=1 SV=2 - [SPB3_HUMAN]	126.554	13.59	2	5	5	5	390	44.5365	6.81494
Q15293	Reticulocalbin-1 OS=Homo sapiens GN=RCN1 PE=1 SV=1 - [RCN1_HUMAN]	125.2	14.2	1	3	3	3	331	38.8662	4.99561
P55786	Puromycin-sensitive aminopeptidase OS=Homo sapiens GN=NPEPPS PE=1 SV=2 - [PSA_HUMAN]	125.121	4.9	1	4	4	5	919	103.211	5.71924
O75521	Enoyl-CoA delta isomerase 2, mitochondrial OS=Homo sapiens GN=ECI2 PE=1 SV=4 - [ECI2_HUMAN]	124.57	9.64	1	3	3	3	394	43.5574	8.99756
Q99460	26S proteasome non-ATPase regulatory subunit 1 OS=Homo sapiens GN=PSMD1 PE=1 SV=2 - [PSMD1_HUMAN]	124.182	6.3	1	4	4	4	953	105.769	5.38916
O43347	RNA-binding protein Musashi homolog 1 OS=Homo sapiens GN=MSI1 PE=1 SV=1 - [MSI1H_HUMAN]	123.29	8.84	1	2	2	2	362	39.0993	7.85498
Q9HCN8	Stromal cell-derived factor 2-like protein 1 OS=Homo sapiens GN=SDF2L1 PE=1 SV=2 - [SDF2L_HUMAN]	123.203	25.79	1	3	3	3	221	23.5837	7.03467
P0CF74	Ig lambda-6 chain C region OS=Homo sapiens GN=IGLC6 PE=4 SV=1 - [LAC6_HUMAN]	122.797	28.3	6	2	2	3	106	11.2695	7.23975
P31025	Lipocalin-1 OS=Homo sapiens GN=LCN1 PE=1 SV=1 - [LCN1_HUMAN]	122.694	23.86	2	4	4	4	176	19.2378	5.57959
Q13547	Histone deacetylase 1 OS=Homo sapiens GN=HDAC1 PE=1 SV=1 - [HDAC1_HUMAN]	122.499	13.9	3	6	6	6	482	55.0677	5.47803
P25789	Proteasome subunit alpha type-4 OS=Homo sapiens GN=PSMA4 PE=1 SV=1 - [PSA4_HUMAN]	122.487	8.05	1	2	2	3	261	29.4652	7.72314
P01834	Ig kappa chain C region OS=Homo sapiens GN=IGKC PE=1 SV=1 - [IGKC_HUMAN]	122.39	51.89	1	3	3	6	106	11.6017	5.87158
Q8IUQ4	E3 ubiquitin-protein ligase SIAH1 OS=Homo sapiens GN=SIAH1 PE=1 SV=2 - [SIAH1_HUMAN]	122.107	17.73	2	4	4	4	282	31.1021	6.80029
Q9H936	Mitochondrial glutamate carrier 1 OS=Homo sapiens GN=SLC25A22 PE=1 SV=1 - [GHC1_HUMAN]	121.8	7.12	2	2	2	2	323	34.4483	9.29053
P28070	Proteasome subunit beta type-4 OS=Homo sapiens GN=PSMB4 PE=1 SV=4 - [PSB4_HUMAN]	121.75	13.26	1	2	2	3	264	29.1855	5.97314
P68400	Casein kinase II subunit alpha OS=Homo sapiens GN=CSNK2A1 PE=1 SV=1 - [CSK21_HUMAN]	121.61	9.46	2	3	3	4	391	45.1148	7.73779
Q9UNX4	WD repeat-containing protein 3 OS=Homo sapiens GN=WDR3 PE=1 SV=1 - [WDR3_HUMAN]	121.571	4.56	1	4	4	4	943	106.032	6.63916
Q04917	14-3-3 protein eta OS=Homo sapiens GN=YWHAH PE=1 SV=4 - [1433F_HUMAN]	121.051	17.48	2	1	5	9	246	28.201	4.84326
P25685	DnaJ homolog subfamily B member 1 OS=Homo sapiens GN=DNAJB1 PE=1 SV=4 - [DNJB1_HUMAN]	120.807	22.06	1	6	6	7	340	38.0204	8.63135
P35606	Coatomer subunit beta' OS=Homo sapiens GN=COPB2 PE=1 SV=2 - [COPB2_HUMAN]	120.64	7.73	1	5	5	5	906	102.422	5.2749
Q8NCA5	Protein FAM98A OS=Homo sapiens GN=FAM98A PE=1 SV=1 - [FA98A_HUMAN]	120.25	5.2	1	2	2	2	519	55.3663	9.02686
P62266	40S ribosomal protein S23 OS=Homo sapiens GN=RPS23 PE=1 SV=3 - [RS23_HUMAN]	119.365	23.78	1	3	3	4	143	15.7977	10.4917
Q8N163	Cell cycle and apoptosis regulator protein 2 OS=Homo sapiens GN=CCAR2 PE=1 SV=2 - [CCAR2_HUMAN]	119.247	9.86	1	6	6	6	923	102.838	5.22412
Q04837	Single-stranded DNA-binding protein, mitochondrial OS=Homo sapiens GN=SSBP1 PE=1 SV=1 - [SSBP_HUMAN]	119.118	29.73	1	3	3	4	148	17.249	9.59814
Q13868	Exosome complex component RRP4 OS=Homo sapiens GN=EXOSC2 PE=1 SV=2 - [EXOS2_HUMAN]	118.953	12.97	1	3	3	3	293	32.7681	7.50342
P62854	40S ribosomal protein S26 OS=Homo sapiens GN=RPS26 PE=1 SV=3 - [RS26_HUMAN]	118.853	26.96	2	3	3	4	115	13.0071	11.0044
P82979	SAP domain-containing ribonucleoprotein OS=Homo sapiens GN=SARNP PE=1 SV=3 - [SARNP_HUMAN]	118.77	13.81	1	2	2	2	210	23.6564	6.41748
Q9UKB1	F-box/WD repeat-containing protein 11 OS=Homo sapiens GN=FBXW11 PE=1 SV=1 - [FBW1B_HUMAN]	118.68	10.52	2	5	5	5	542	62.0512	7.12256
Q15181	Inorganic pyrophosphatase OS=Homo sapiens GN=PPA1 PE=1 SV=2 - [IPYR_HUMAN]	118.56	10.73	1	1	2	2	289	32.6392	5.85889
P41091	Eukaryotic translation initiation factor 2 subunit 3 OS=Homo sapiens GN=EIF2S3 PE=1 SV=3 - [IF2G_HUMAN]	118.4	9.75	2	4	4	4	472	51.0772	8.39697
Q96CT7	Coiled-coil domain-containing protein 124 OS=Homo sapiens GN=CCDC124 PE=1 SV=1 - [CC124_HUMAN]	118.36	17.04	1	4	4	5	223	25.8196	9.53955
P52815	39S ribosomal protein L12, mitochondrial OS=Homo sapiens GN=MRPL12 PE=1 SV=2 - [RM12_HUMAN]	117.93	23.74	1	5	5	5	198	21.3346	8.86572
O75190	DnaJ homolog subfamily B member 6 OS=Homo sapiens GN=DNAJB6 PE=1 SV=2 - [DNJB6_HUMAN]	117.537	11.96	3	3	3	3	326	36.0649	9.15869
Q00059	Transcription factor A, mitochondrial OS=Homo sapiens GN=TFAM PE=1 SV=1 - [TFAM_HUMAN]	117.51	15.04	1	3	3	4	246	29.0782	9.71533
P05198	Eukaryotic translation initiation factor 2 subunit 1 OS=Homo sapiens GN=EIF2S1 PE=1 SV=3 - [IF2A_HUMAN]	117.437	10.16	1	3	3	3	315	36.0894	5.08447
P51114	Fragile X mental retardation syndrome-related protein 1 OS=Homo sapiens GN=FXR1 PE=1 SV=3 - [FXR1_HUMAN]	117.43	7.09	1	3	3	3	621	69.6779	6.15088
P51649	Succinate-semialdehyde dehydrogenase, mitochondrial OS=Homo sapiens GN=ALDH5A1 PE=1 SV=2 - [SSDH_HUMAN]	117.367	6.54	1	3	3	3	535	57.1783	8.27979
P49207	60S ribosomal protein L34 OS=Homo sapiens GN=RPL34 PE=1 SV=3 - [RL34_HUMAN]	117.227	40.17	1	6	6	6	117	13.2845	11.4731
P18085	ADP-ribosylation factor 4 OS=Homo sapiens GN=ARF4 PE=1 SV=3 - [ARF4_HUMAN]	116.984	15.56	1	2	3	3	180	20.4977	7.13721
P09429	High mobility group protein B1 OS=Homo sapiens GN=HMGB1 PE=1 SV=3 - [HMGB1_HUMAN]	116.509	17.67	2	2	3	4	215	24.8782	5.74463
P42677	40S ribosomal protein S27 OS=Homo sapiens GN=RPS27 PE=1 SV=3 - [RS27_HUMAN]	116.397	40.48	2	3	3	3	84	9.45484	9.45166
P51610	Host cell factor 1 OS=Homo sapiens GN=HCFC1 PE=1 SV=2 - [HCFC1_HUMAN]	116.31	2.8	1	5	5	5	2035	208.602	7.45947
P20073	Annexin A7 OS=Homo sapiens GN=ANXA7 PE=1 SV=3 - [ANXA7_HUMAN]	116.12	5.53	1	2	2	2	488	52.7058	5.68115
P61964	WD repeat-containing protein 5 OS=Homo sapiens GN=WDR5 PE=1 SV=1 - [WDR5_HUMAN]	115.69	18.26	1	4	4	4	334	36.5655	8.26514
Q15029	116 kDa U5 small nuclear ribonucleoprotein component OS=Homo sapiens GN=EFTUD2 PE=1 SV=1 - [U5S1_HUMAN]	114.96	6.28	1	6	6	6	972	109.366	4.99561
O75340	Programmed cell death protein 6 OS=Homo sapiens GN=PDCD6 PE=1 SV=1 - [PDCD6_HUMAN]	114.85	17.8	1	3	3	3	191	21.8548	5.40186
P25311	Zinc-alpha-2-glycoprotein OS=Homo sapiens GN=AZGP1 PE=1 SV=2 - [ZA2G_HUMAN]	114.84	15.77	1	5	5	5	298	34.2371	6.04932
P04844	Dolichyl-diphosphooligosaccharide--protein glycosyltransferase subunit 2 OS=Homo sapiens GN=RPN2 PE=1 SV=3 - [RPN2_HUMAN]	114.373	5.55	1	2	2	3	631	69.241	5.69385
P05091	Aldehyde dehydrogenase, mitochondrial OS=Homo sapiens GN=ALDH2 PE=1 SV=2 - [ALDH2_HUMAN]	114	9.28	1	4	4	4	517	56.3456	7.04932
P10644	cAMP-dependent protein kinase type I-alpha regulatory subunit OS=Homo sapiens GN=PRKAR1A PE=1 SV=1 - [KAP0_HUMAN]	113.75	7.61	1	2	2	2	381	42.955	5.35107
P56537	Eukaryotic translation initiation factor 6 OS=Homo sapiens GN=EIF6 PE=1 SV=1 - [IF6_HUMAN]	113.61	23.27	1	3	3	4	245	26.5822	4.67822
Q8NHY2	E3 ubiquitin-protein ligase RFWD2 OS=Homo sapiens GN=RFWD2 PE=1 SV=1 - [RFWD2_HUMAN]	113.193	4.92	1	3	3	3	731	80.4236	6.84424
O60763	General vesicular transport factor p115 OS=Homo sapiens GN=USO1 PE=1 SV=2 - [USO1_HUMAN]	112.05	1.87	1	1	1	1	962	107.828	4.90674
P37108	Signal recognition particle 14 kDa protein OS=Homo sapiens GN=SRP14 PE=1 SV=2 - [SRP14_HUMAN]	111.903	25.74	1	3	3	3	136	14.5608	10.0376
Q9Y3I0	tRNA-splicing ligase RtcB homolog OS=Homo sapiens GN=RTCB PE=1 SV=1 - [RTCB_HUMAN]	111.313	8.91	1	4	4	4	505	55.1749	7.2251
P61513	60S ribosomal protein L37a OS=Homo sapiens GN=RPL37A PE=1 SV=2 - [RL37A_HUMAN]	110.84	28.26	2	2	2	2	92	10.2685	10.4331
P63220	40S ribosomal protein S21 OS=Homo sapiens GN=RPS21 PE=1 SV=1 - [RS21_HUMAN]	110.777	44.58	1	3	3	3	83	9.10557	8.49951
Q92558	Wiskott-Aldrich syndrome protein family member 1 OS=Homo sapiens GN=WASF1 PE=1 SV=1 - [WASF1_HUMAN]	110.685	10.02	1	5	5	5	559	61.6139	6.45557
Q31612	HLA class I histocompatibility antigen, B-73 alpha chain OS=Homo sapiens GN=HLA-B PE=1 SV=1 - [1B73_HUMAN]	110.533	12.95	54	2	3	3	363	40.4099	6.23975
P20042	Eukaryotic translation initiation factor 2 subunit 2 OS=Homo sapiens GN=EIF2S2 PE=1 SV=2 - [IF2B_HUMAN]	110.52	10.81	1	3	3	3	333	38.3644	5.79541
P52907	F-actin-capping protein subunit alpha-1 OS=Homo sapiens GN=CAPZA1 PE=1 SV=3 - [CAZA1_HUMAN]	110.505	10.84	2	3	3	3	286	32.9023	5.69385
P13804	Electron transfer flavoprotein subunit alpha, mitochondrial OS=Homo sapiens GN=ETFA PE=1 SV=1 - [ETFA_HUMAN]	109.82	17.42	1	4	4	5	333	35.0576	8.38232
Q9Y3B4	Splicing factor 3B subunit 6 OS=Homo sapiens GN=SF3B6 PE=1 SV=1 - [SF3B6_HUMAN]	109.672	34.4	1	4	4	4	125	14.5756	9.37842
O15371	Eukaryotic translation initiation factor 3 subunit D OS=Homo sapiens GN=EIF3D PE=1 SV=1 - [EIF3D_HUMAN]	109.381	8.94	1	5	5	5	548	63.9324	6.04932
Q96CS3	FAS-associated factor 2 OS=Homo sapiens GN=FAF2 PE=1 SV=2 - [FAF2_HUMAN]	109.24	10.79	1	4	4	4	445	52.5905	5.61768
Q9NRL3	Striatin-4 OS=Homo sapiens GN=STRN4 PE=1 SV=2 - [STRN4_HUMAN]	109.05	9.83	1	4	5	5	753	80.5461	5.40186
P62318	Small nuclear ribonucleoprotein Sm D3 OS=Homo sapiens GN=SNRPD3 PE=1 SV=1 - [SMD3_HUMAN]	108.963	24.6	1	2	2	3	126	13.9073	10.3159
Q9UHV9	Prefoldin subunit 2 OS=Homo sapiens GN=PFDN2 PE=1 SV=1 - [PFD2_HUMAN]	108.797	22.73	1	3	3	3	154	16.6376	6.58057
P63208	S-phase kinase-associated protein 1 OS=Homo sapiens GN=SKP1 PE=1 SV=2 - [SKP1_HUMAN]	108.532	20.86	1	3	3	3	163	18.6462	4.53857
Q9BSG0	Protease-associated domain-containing protein 1 OS=Homo sapiens GN=PRADC1 PE=1 SV=1 - [PADC1_HUMAN]	108.385	6.38	1	1	1	2	188	21.0286	5.46533
O95163	Elongator complex protein 1 OS=Homo sapiens GN=IKBKAP PE=1 SV=3 - [ELP1_HUMAN]	108.3	1.95	1	2	2	2	1332	150.159	5.93506
P16949	Stathmin OS=Homo sapiens GN=STMN1 PE=1 SV=3 - [STMN1_HUMAN]	107.827	26.85	3	3	4	4	149	17.292	5.97314
P54577	Tyrosine--tRNA ligase, cytoplasmic OS=Homo sapiens GN=YARS PE=1 SV=4 - [SYYC_HUMAN]	107.6	10.98	1	5	5	5	528	59.1061	7.04932
Q86WA8	Lon protease homolog 2, peroxisomal OS=Homo sapiens GN=LONP2 PE=1 SV=1 - [LONP2_HUMAN]	107.54	4.81	1	4	4	4	852	94.5572	7.29834
O43684	Mitotic checkpoint protein BUB3 OS=Homo sapiens GN=BUB3 PE=1 SV=1 - [BUB3_HUMAN]	107.464	14.33	1	4	4	4	328	37.1312	6.84424
Q9UHI6	Probable ATP-dependent RNA helicase DDX20 OS=Homo sapiens GN=DDX20 PE=1 SV=2 - [DDX20_HUMAN]	107.38	8.86	1	6	6	6	824	92.1825	6.94678
Q9NVI7	ATPase family AAA domain-containing protein 3A OS=Homo sapiens GN=ATAD3A PE=1 SV=2 - [ATD3A_HUMAN]	107.083	5.52	3	4	4	4	634	71.3247	8.98291
Q9BQA1	Methylosome protein 50 OS=Homo sapiens GN=WDR77 PE=1 SV=1 - [MEP50_HUMAN]	106.87	16.96	1	4	4	4	342	36.7011	5.17334
O95881	Thioredoxin domain-containing protein 12 OS=Homo sapiens GN=TXNDC12 PE=1 SV=1 - [TXD12_HUMAN]	106.655	18.02	1	3	3	5	172	19.1936	5.40186
P28066	Proteasome subunit alpha type-5 OS=Homo sapiens GN=PSMA5 PE=1 SV=3 - [PSA5_HUMAN]	106.517	19.92	1	3	3	3	241	26.3942	4.79248
P21796	Voltage-dependent anion-selective channel protein 1 OS=Homo sapiens GN=VDAC1 PE=1 SV=2 - [VDAC1_HUMAN]	106.45	11.66	1	2	3	3	283	30.7536	8.54346
P38159	RNA-binding motif protein, X chromosome OS=Homo sapiens GN=RBMX PE=1 SV=3 - [RBMX_HUMAN]	106.339	7.42	3	3	3	3	391	42.3063	10.0522
P27695	DNA-(apurinic or apyrimidinic site) lyase OS=Homo sapiens GN=APEX1 PE=1 SV=2 - [APEX1_HUMAN]	105.89	7.86	1	2	2	2	318	35.5322	8.11865
Q7L2H7	Eukaryotic translation initiation factor 3 subunit M OS=Homo sapiens GN=EIF3M PE=1 SV=1 - [EIF3M_HUMAN]	105.667	8.02	1	2	2	3	374	42.4758	5.63037
Q92973	Transportin-1 OS=Homo sapiens GN=TNPO1 PE=1 SV=2 - [TNPO1_HUMAN]	105.53	2.67	2	2	2	2	898	102.289	4.98291
Q92522	Histone H1x OS=Homo sapiens GN=H1FX PE=1 SV=1 - [H1X_HUMAN]	105.457	17.84	1	3	3	4	213	22.4735	10.7554
Q7L2E3	Putative ATP-dependent RNA helicase DHX30 OS=Homo sapiens GN=DHX30 PE=1 SV=1 - [DHX30_HUMAN]	105.084	4.27	1	5	5	5	1194	133.855	8.77783
O95373	Importin-7 OS=Homo sapiens GN=IPO7 PE=1 SV=1 - [IPO7_HUMAN]	104.79	2.41	1	2	2	2	1038	119.44	4.81787
P07339	Cathepsin D OS=Homo sapiens GN=CTSD PE=1 SV=1 - [CATD_HUMAN]	104.069	18.2	1	5	5	5	412	44.5236	6.53662
Q8WVX9	Fatty acyl-CoA reductase 1 OS=Homo sapiens GN=FAR1 PE=1 SV=1 - [FACR1_HUMAN]	103.523	6.8	1	3	3	3	515	59.3188	9.17334
P14314	Glucosidase 2 subunit beta OS=Homo sapiens GN=PRKCSH PE=1 SV=2 - [GLU2B_HUMAN]	102.93	4.36	1	2	2	2	528	59.3878	4.41162
O15160	DNA-directed RNA polymerases I and III subunit RPAC1 OS=Homo sapiens GN=POLR1C PE=1 SV=1 - [RPAC1_HUMAN]	102.123	13.58	1	3	3	3	346	39.225	5.50342
Q9UK99	F-box only protein 3 OS=Homo sapiens GN=FBXO3 PE=1 SV=3 - [FBX3_HUMAN]	102.005	7.43	1	3	3	3	471	54.5254	4.99561
P46087	Probable 28S rRNA (cytosine(4447)-C(5))-methyltransferase OS=Homo sapiens GN=NOP2 PE=1 SV=2 - [NOP2_HUMAN]	101.74	5.79	1	4	4	4	812	89.2471	9.23193
Q86U28	Iron-sulfur cluster assembly 2 homolog, mitochondrial OS=Homo sapiens GN=ISCA2 PE=1 SV=2 - [ISCA2_HUMAN]	101.239	15.58	1	2	2	2	154	16.4662	5.24951
O43324	Eukaryotic translation elongation factor 1 epsilon-1 OS=Homo sapiens GN=EEF1E1 PE=1 SV=1 - [MCA3_HUMAN]	100.65	24.71	1	4	4	4	174	19.7983	8.54346
O75165	DnaJ homolog subfamily C member 13 OS=Homo sapiens GN=DNAJC13 PE=1 SV=5 - [DJC13_HUMAN]	99.92	1.92	1	3	3	3	2243	254.252	6.7417
Q13867	Bleomycin hydrolase OS=Homo sapiens GN=BLMH PE=1 SV=1 - [BLMH_HUMAN]	99.2067	5.05	1	2	2	3	455	52.528	6.26514
Q8IWZ3	Ankyrin repeat and KH domain-containing protein 1 OS=Homo sapiens GN=ANKHD1 PE=1 SV=1 - [ANKH1_HUMAN]	98.9174	1.69	2	3	3	3	2542	269.291	5.73193
Q96AG4	Leucine-rich repeat-containing protein 59 OS=Homo sapiens GN=LRRC59 PE=1 SV=1 - [LRC59_HUMAN]	98.5839	22.15	1	6	6	7	307	34.9089	9.56885
Q9Y6W5	Wiskott-Aldrich syndrome protein family member 2 OS=Homo sapiens GN=WASF2 PE=1 SV=3 - [WASF2_HUMAN]	98.48	6.43	1	2	2	2	498	54.2504	5.52881
P02786	Transferrin receptor protein 1 OS=Homo sapiens GN=TFRC PE=1 SV=2 - [TFR1_HUMAN]	98.4	3.55	1	2	2	2	760	84.8179	6.60986
Q96QK1	Vacuolar protein sorting-associated protein 35 OS=Homo sapiens GN=VPS35 PE=1 SV=2 - [VPS35_HUMAN]	98.3019	7.16	1	4	4	4	796	91.6489	5.49072
P18077	60S ribosomal protein L35a OS=Homo sapiens GN=RPL35A PE=1 SV=2 - [RL35A_HUMAN]	98.2657	39.09	1	6	6	7	110	12.5298	11.063
O15269	Serine palmitoyltransferase 1 OS=Homo sapiens GN=SPTLC1 PE=1 SV=1 - [SPTC1_HUMAN]	97.8	10.57	1	4	4	4	473	52.7105	6.01123
P13489	Ribonuclease inhibitor OS=Homo sapiens GN=RNH1 PE=1 SV=2 - [RINI_HUMAN]	97.28	6.29	1	2	2	2	461	49.9411	4.81787
P13807	Glycogen [starch] synthase, muscle OS=Homo sapiens GN=GYS1 PE=1 SV=2 - [GYS1_HUMAN]	96.7354	3.93	1	3	3	3	737	83.7325	6.17627
Q99733	Nucleosome assembly protein 1-like 4 OS=Homo sapiens GN=NAP1L4 PE=1 SV=1 - [NP1L4_HUMAN]	96.5667	7.73	1	3	3	3	375	42.7969	4.69092
P36776	Lon protease homolog, mitochondrial OS=Homo sapiens GN=LONP1 PE=1 SV=2 - [LONM_HUMAN]	96.3348	4.28	1	4	4	4	959	106.422	6.39209
Q9BRK5	45 kDa calcium-binding protein OS=Homo sapiens GN=SDF4 PE=1 SV=1 - [CAB45_HUMAN]	96.13	9.67	1	3	3	3	362	41.7805	4.85596
Q7LGA3	Heparan sulfate 2-O-sulfotransferase 1 OS=Homo sapiens GN=HS2ST1 PE=1 SV=1 - [HS2ST_HUMAN]	96.08	4.49	1	1	1	1	356	41.8544	8.68994
Q8WUM4	Programmed cell death 6-interacting protein OS=Homo sapiens GN=PDCD6IP PE=1 SV=1 - [PDC6I_HUMAN]	95.81	5.88	1	5	5	5	868	95.9631	6.52197
Q96L93	Kinesin-like protein KIF16B OS=Homo sapiens GN=KIF16B PE=1 SV=2 - [KI16B_HUMAN]	95.6233	2.51	1	3	3	3	1317	151.918	6.16357
A5YKK6	CCR4-NOT transcription complex subunit 1 OS=Homo sapiens GN=CNOT1 PE=1 SV=2 - [CNOT1_HUMAN]	95.4322	2.95	1	7	7	7	2376	266.768	7.10791
P61081	NEDD8-conjugating enzyme Ubc12 OS=Homo sapiens GN=UBE2M PE=1 SV=1 - [UBC12_HUMAN]	95.17	28.42	1	5	5	5	183	20.8866	7.69385
Q9Y295	Developmentally-regulated GTP-binding protein 1 OS=Homo sapiens GN=DRG1 PE=1 SV=1 - [DRG1_HUMAN]	93.9033	13.08	1	3	3	3	367	40.5168	8.89502
P20226	TATA-box-binding protein OS=Homo sapiens GN=TBP PE=1 SV=2 - [TBP_HUMAN]	93.36	6.19	2	2	2	3	339	37.6745	9.78857
P57678	Gem-associated protein 4 OS=Homo sapiens GN=GEMIN4 PE=1 SV=2 - [GEMI4_HUMAN]	92.6706	3.88	1	4	4	4	1058	119.96	6.03662
Q9NYK5	39S ribosomal protein L39, mitochondrial OS=Homo sapiens GN=MRPL39 PE=1 SV=3 - [RM39_HUMAN]	92.6	7.99	1	2	2	2	338	38.6867	7.6499
Q13685	Angio-associated migratory cell protein OS=Homo sapiens GN=AAMP PE=1 SV=2 - [AAMP_HUMAN]	92.52	11.52	1	4	4	4	434	46.7214	4.42432
Q9UHB9	Signal recognition particle subunit SRP68 OS=Homo sapiens GN=SRP68 PE=1 SV=2 - [SRP68_HUMAN]	92.34	3.67	1	2	2	2	627	70.6856	8.55811
Q9UNL2	Translocon-associated protein subunit gamma OS=Homo sapiens GN=SSR3 PE=1 SV=1 - [SSRG_HUMAN]	91.96	7.57	1	1	1	2	185	21.0672	9.61279
Q9Y3A5	Ribosome maturation protein SBDS OS=Homo sapiens GN=SBDS PE=1 SV=4 - [SBDS_HUMAN]	91.9346	10.4	1	2	2	2	250	28.7453	8.74854
Q9NR31	GTP-binding protein SAR1a OS=Homo sapiens GN=SAR1A PE=1 SV=1 - [SAR1A_HUMAN]	91.82	11.11	2	2	2	2	198	22.3525	6.68311
Q6Y7W6	PERQ amino acid-rich with GYF domain-containing protein 2 OS=Homo sapiens GN=GIGYF2 PE=1 SV=1 - [PERQ2_HUMAN]	91.59	4	1	4	4	4	1299	149.978	5.5415
Q9Y5L4	Mitochondrial import inner membrane translocase subunit Tim13 OS=Homo sapiens GN=TIMM13 PE=1 SV=1 - [TIM13_HUMAN]	91.15	14.74	1	1	1	1	95	10.493	8.17725
P49321	Nuclear autoantigenic sperm protein OS=Homo sapiens GN=NASP PE=1 SV=2 - [NASP_HUMAN]	91	4.06	1	2	2	2	788	85.1861	4.29736
P13674	Prolyl 4-hydroxylase subunit alpha-1 OS=Homo sapiens GN=P4HA1 PE=1 SV=2 - [P4HA1_HUMAN]	90.88	5.24	1	2	2	2	534	61.011	6.01123
P05089	Arginase-1 OS=Homo sapiens GN=ARG1 PE=1 SV=2 - [ARGI1_HUMAN]	90.37	7.14	1	2	2	2	322	34.7133	7.21045
Q9UNM6	26S proteasome non-ATPase regulatory subunit 13 OS=Homo sapiens GN=PSMD13 PE=1 SV=2 - [PSD13_HUMAN]	90.28	11.7	1	4	4	4	376	42.9181	5.80811
P52209	6-phosphogluconate dehydrogenase, decarboxylating OS=Homo sapiens GN=PGD PE=1 SV=3 - [6PGD_HUMAN]	90.19	5.8	1	2	2	2	483	53.106	7.2251
P35250	Replication factor C subunit 2 OS=Homo sapiens GN=RFC2 PE=1 SV=3 - [RFC2_HUMAN]	90.0359	11.02	1	3	3	4	354	39.1321	6.44287
Q16740	ATP-dependent Clp protease proteolytic subunit, mitochondrial OS=Homo sapiens GN=CLPP PE=1 SV=1 - [CLPP_HUMAN]	89.88	20.22	1	3	3	3	277	30.1606	8.08936
P39656	Dolichyl-diphosphooligosaccharide--protein glycosyltransferase 48 kDa subunit OS=Homo sapiens GN=DDOST PE=1 SV=4 - [OST48_HUMAN]	89.7522	11.4	1	5	5	5	456	50.769	6.55127
Q12874	Splicing factor 3A subunit 3 OS=Homo sapiens GN=SF3A3 PE=1 SV=1 - [SF3A3_HUMAN]	89.23	6.39	1	2	2	2	501	58.8123	5.37646
Q9Y224	UPF0568 protein C14orf166 OS=Homo sapiens GN=C14orf166 PE=1 SV=1 - [CN166_HUMAN]	88.5002	19.67	2	4	4	4	244	28.0507	6.65381
Q02790	Peptidyl-prolyl cis-trans isomerase FKBP4 OS=Homo sapiens GN=FKBP4 PE=1 SV=3 - [FKBP4_HUMAN]	88.34	14.16	1	4	4	4	459	51.7721	5.42725
P09496	Clathrin light chain A OS=Homo sapiens GN=CLTA PE=1 SV=1 - [CLCA_HUMAN]	88.238	10.89	2	3	3	3	248	27.06	4.51318
O15294	UDP-N-acetylglucosamine--peptide N-acetylglucosaminyltransferase 110 kDa subunit OS=Homo sapiens GN=OGT PE=1 SV=3 - [OGT1_HUMAN]	87.67	1.43	1	1	1	1	1046	116.85	6.69775
Q08554	Desmocollin-1 OS=Homo sapiens GN=DSC1 PE=1 SV=2 - [DSC1_HUMAN]	87.62	2.91	1	2	2	3	894	99.9238	5.42725
O14907	Tax1-binding protein 3 OS=Homo sapiens GN=TAX1BP3 PE=1 SV=2 - [TX1B3_HUMAN]	87.5	13.71	1	1	1	1	124	13.7261	8.48486
P84085	ADP-ribosylation factor 5 OS=Homo sapiens GN=ARF5 PE=1 SV=2 - [ARF5_HUMAN]	87.458	17.22	1	1	3	3	180	20.5166	6.78564
P62304	Small nuclear ribonucleoprotein E OS=Homo sapiens GN=SNRPE PE=1 SV=1 - [RUXE_HUMAN]	86.55	11.96	1	1	1	2	92	10.7966	9.43701
P49720	Proteasome subunit beta type-3 OS=Homo sapiens GN=PSMB3 PE=1 SV=2 - [PSB3_HUMAN]	86.4167	19.02	1	4	4	5	205	22.9335	6.55127
Q92552	28S ribosomal protein S27, mitochondrial OS=Homo sapiens GN=MRPS27 PE=1 SV=3 - [RT27_HUMAN]	86.3636	13.29	1	4	4	5	414	47.5814	6.17627
P42167	Lamina-associated polypeptide 2, isoforms beta/gamma OS=Homo sapiens GN=TMPO PE=1 SV=2 - [LAP2B_HUMAN]	86.21	12.78	2	3	3	4	454	50.6395	9.37842
B7ZAQ6	Golgi pH regulator A OS=Homo sapiens GN=GPR89A PE=1 SV=2 - [GPHRA_HUMAN]	85.99	5.49	1	2	2	2	455	52.8819	9.27588
P61956	Small ubiquitin-related modifier 2 OS=Homo sapiens GN=SUMO2 PE=1 SV=3 - [SUMO2_HUMAN]	85.17	23.16	3	2	2	2	95	10.8644	5.50342
Q10713	Mitochondrial-processing peptidase subunit alpha OS=Homo sapiens GN=PMPCA PE=1 SV=2 - [MPPA_HUMAN]	85.0046	9.52	1	5	5	5	525	58.2156	6.91748
P35080	Profilin-2 OS=Homo sapiens GN=PFN2 PE=1 SV=3 - [PROF2_HUMAN]	84.55	10	1	1	1	1	140	15.0363	6.99072
P50995	Annexin A11 OS=Homo sapiens GN=ANXA11 PE=1 SV=1 - [ANX11_HUMAN]	84.45	4.95	1	2	2	2	505	54.3551	7.6499
Q6P5R6	60S ribosomal protein L22-like 1 OS=Homo sapiens GN=RPL22L1 PE=1 SV=2 - [RL22L_HUMAN]	84.36	16.39	1	1	2	3	122	14.5976	9.37842
Q5SRE5	Nucleoporin NUP188 homolog OS=Homo sapiens GN=NUP188 PE=1 SV=1 - [NU188_HUMAN]	84.31	2.4	1	4	4	4	1749	195.917	6.72705
Q6NSI4	Uncharacterized protein CXorf57 OS=Homo sapiens GN=CXorf57 PE=1 SV=2 - [CX057_HUMAN]	83.8237	5.26	1	3	3	3	855	97.4929	8.41162
Q13724	Mannosyl-oligosaccharide glucosidase OS=Homo sapiens GN=MOGS PE=1 SV=5 - [MOGS_HUMAN]	83.09	5.14	1	3	3	4	837	91.8606	8.89502
O60762	Dolichol-phosphate mannosyltransferase subunit 1 OS=Homo sapiens GN=DPM1 PE=1 SV=1 - [DPM1_HUMAN]	82.86	4.23	1	1	1	1	260	29.6158	9.56885
P04637	Cellular tumor antigen p53 OS=Homo sapiens GN=TP53 PE=1 SV=4 - [P53_HUMAN]	82.8	5.34	1	2	2	2	393	43.6254	6.78564
P06730	Eukaryotic translation initiation factor 4E OS=Homo sapiens GN=EIF4E PE=1 SV=2 - [IF4E_HUMAN]	82.71	11.52	1	2	2	2	217	25.0815	6.15088
Q99536	Synaptic vesicle membrane protein VAT-1 homolog OS=Homo sapiens GN=VAT1 PE=1 SV=2 - [VAT1_HUMAN]	82.65	6.62	1	2	2	2	393	41.8934	6.29053
Q9NPD3	Exosome complex component RRP41 OS=Homo sapiens GN=EXOSC4 PE=1 SV=3 - [EXOS4_HUMAN]	82.591	9.8	1	2	2	2	245	26.3665	6.52197
P37837	Transaldolase OS=Homo sapiens GN=TALDO1 PE=1 SV=2 - [TALDO_HUMAN]	82.33	10.39	1	4	4	4	337	37.5165	6.81494
P46379	Large proline-rich protein BAG6 OS=Homo sapiens GN=BAG6 PE=1 SV=2 - [BAG6_HUMAN]	82.3174	2.03	1	2	2	2	1132	119.334	5.60498
Q9Y4P3	Transducin beta-like protein 2 OS=Homo sapiens GN=TBL2 PE=1 SV=1 - [TBL2_HUMAN]	82.24	4.92	1	2	2	2	447	49.7662	9.43701
Q9UKV8	Protein argonaute-2 OS=Homo sapiens GN=AGO2 PE=1 SV=3 - [AGO2_HUMAN]	82.06	3.26	4	2	2	2	859	97.1459	9.18799
O14773	Tripeptidyl-peptidase 1 OS=Homo sapiens GN=TPP1 PE=1 SV=2 - [TPP1_HUMAN]	81.5487	4.97	1	2	2	2	563	61.2096	6.48096
P17980	26S protease regulatory subunit 6A OS=Homo sapiens GN=PSMC3 PE=1 SV=3 - [PRS6A_HUMAN]	81.5233	9.57	1	3	3	3	439	49.1725	5.23682
Q13610	Periodic tryptophan protein 1 homolog OS=Homo sapiens GN=PWP1 PE=1 SV=1 - [PWP1_HUMAN]	80.8035	3.39	1	2	2	2	501	55.7931	4.76709
O14979	Heterogeneous nuclear ribonucleoprotein D-like OS=Homo sapiens GN=HNRNPDL PE=1 SV=3 - [HNRDL_HUMAN]	80.63	8.1	1	1	3	4	420	46.4091	9.56885
P30566	Adenylosuccinate lyase OS=Homo sapiens GN=ADSL PE=1 SV=2 - [PUR8_HUMAN]	80.31	4.55	1	2	2	2	484	54.854	7.10791
Q16555	Dihydropyrimidinase-related protein 2 OS=Homo sapiens GN=DPYSL2 PE=1 SV=1 - [DPYL2_HUMAN]	80.2749	4.37	1	2	2	2	572	62.2546	6.37939
Q12797	Aspartyl/asparaginyl beta-hydroxylase OS=Homo sapiens GN=ASPH PE=1 SV=3 - [ASPH_HUMAN]	79.88	2.37	1	1	1	1	758	85.8095	5.0083
Q9UNF1	Melanoma-associated antigen D2 OS=Homo sapiens GN=MAGED2 PE=1 SV=2 - [MAGD2_HUMAN]	79.8767	4.62	1	2	3	3	606	64.9144	9.31982
O43251	RNA binding protein fox-1 homolog 2 OS=Homo sapiens GN=RBFOX2 PE=1 SV=3 - [RFOX2_HUMAN]	79.42	6.67	1	1	1	1	390	41.3484	7.26904
P46977	Dolichyl-diphosphooligosaccharide--protein glycosyltransferase subunit STT3A OS=Homo sapiens GN=STT3A PE=1 SV=2 - [STT3A_HUMAN]	79.2333	3.26	1	3	3	3	705	80.4768	8.07471
P06702	Protein S100-A9 OS=Homo sapiens GN=S100A9 PE=1 SV=1 - [S10A9_HUMAN]	78.2367	30.7	1	3	3	4	114	13.2335	6.12549
Q9NUJ1	Mycophenolic acid acyl-glucuronide esterase, mitochondrial OS=Homo sapiens GN=ABHD10 PE=1 SV=1 - [ABHDA_HUMAN]	78.11	6.54	1	1	1	1	306	33.9107	8.57275
Q00341	Vigilin OS=Homo sapiens GN=HDLBP PE=1 SV=2 - [VIGLN_HUMAN]	78.0443	1.58	1	2	2	2	1268	141.368	6.87354
O00232	26S proteasome non-ATPase regulatory subunit 12 OS=Homo sapiens GN=PSMD12 PE=1 SV=3 - [PSD12_HUMAN]	77.9767	8.99	1	3	3	3	456	52.8706	7.6499
Q7Z3B4	Nucleoporin p54 OS=Homo sapiens GN=NUP54 PE=1 SV=2 - [NUP54_HUMAN]	77.414	5.92	1	2	2	2	507	55.4014	7.02002
Q08AG7	Mitotic-spindle organizing protein 1 OS=Homo sapiens GN=MZT1 PE=1 SV=2 - [MZT1_HUMAN]	77.4	19.51	1	1	1	1	82	8.47331	4.77979
Q01469	Fatty acid-binding protein, epidermal OS=Homo sapiens GN=FABP5 PE=1 SV=3 - [FABP5_HUMAN]	77.19	25.19	1	2	2	2	135	15.1546	7.00537
Q9P035	Very-long-chain (3R)-3-hydroxyacyl-CoA dehydratase 3 OS=Homo sapiens GN=HACD3 PE=1 SV=2 - [HACD3_HUMAN]	77.14	4.7	1	2	2	2	362	43.1316	8.93896
P09960	Leukotriene A-4 hydrolase OS=Homo sapiens GN=LTA4H PE=1 SV=2 - [LKHA4_HUMAN]	77.12	4.42	1	2	2	2	611	69.2412	6.17627
Q5RKV6	Exosome complex component MTR3 OS=Homo sapiens GN=EXOSC6 PE=1 SV=1 - [EXOS6_HUMAN]	77.04	5.88	1	1	1	2	272	28.2177	6.27783
Q9BPW8	Protein NipSnap homolog 1 OS=Homo sapiens GN=NIPSNAP1 PE=1 SV=1 - [NIPS1_HUMAN]	76.9163	7.75	2	2	2	2	284	33.2888	9.30518
Q9NRP0	Oligosaccharyltransferase complex subunit OSTC OS=Homo sapiens GN=OSTC PE=1 SV=1 - [OSTC_HUMAN]	76.84	8.05	1	1	1	2	149	16.8178	9.12939
Q9NSD9	Phenylalanine--tRNA ligase beta subunit OS=Homo sapiens GN=FARSB PE=1 SV=3 - [SYFB_HUMAN]	76.7467	5.6	1	3	3	3	589	66.0735	6.84424
P49755	Transmembrane emp24 domain-containing protein 10 OS=Homo sapiens GN=TMED10 PE=1 SV=2 - [TMEDA_HUMAN]	76.6621	17.35	1	3	3	3	219	24.96	7.44482
P47914	60S ribosomal protein L29 OS=Homo sapiens GN=RPL29 PE=1 SV=2 - [RL29_HUMAN]	76.47	10.06	1	2	2	2	159	17.7411	11.6636
O94776	Metastasis-associated protein MTA2 OS=Homo sapiens GN=MTA2 PE=1 SV=1 - [MTA2_HUMAN]	76.2524	3.89	3	2	2	2	668	74.9757	9.65674
Q00577	Transcriptional activator protein Pur-alpha OS=Homo sapiens GN=PURA PE=1 SV=2 - [PURA_HUMAN]	76.18	10.87	1	2	2	2	322	34.8894	6.44287
Q9HB71	Calcyclin-binding protein OS=Homo sapiens GN=CACYBP PE=1 SV=2 - [CYBP_HUMAN]	75.61	23.25	1	4	4	4	228	26.1936	8.25049
P31930	Cytochrome b-c1 complex subunit 1, mitochondrial OS=Homo sapiens GN=UQCRC1 PE=1 SV=3 - [QCR1_HUMAN]	75.61	4.58	1	2	2	2	480	52.6124	6.3667
P52434	DNA-directed RNA polymerases I, II, and III subunit RPABC3 OS=Homo sapiens GN=POLR2H PE=1 SV=4 - [RPAB3_HUMAN]	75.42	8.67	1	1	1	1	150	17.1324	4.67822
P78347	General transcription factor II-I OS=Homo sapiens GN=GTF2I PE=1 SV=2 - [GTF2I_HUMAN]	75.0467	3.11	1	3	3	3	998	112.346	6.39209
P61604	10 kDa heat shock protein, mitochondrial OS=Homo sapiens GN=HSPE1 PE=1 SV=2 - [CH10_HUMAN]	75.0433	20.59	1	2	2	3	102	10.9249	8.92432
Q9NW13	RNA-binding protein 28 OS=Homo sapiens GN=RBM28 PE=1 SV=3 - [RBM28_HUMAN]	74.94	4.87	1	3	3	3	759	85.6847	9.21729
P12532	Creatine kinase U-type, mitochondrial OS=Homo sapiens GN=CKMT1A PE=1 SV=1 - [KCRU_HUMAN]	74.85	8.87	2	2	2	2	417	47.0072	8.33838
P31939	Bifunctional purine biosynthesis protein PURH OS=Homo sapiens GN=ATIC PE=1 SV=3 - [PUR9_HUMAN]	74.4867	6.59	1	3	3	3	592	64.5753	6.7124
Q02880	DNA topoisomerase 2-beta OS=Homo sapiens GN=TOP2B PE=1 SV=3 - [TOP2B_HUMAN]	74.46	1.85	1	1	3	3	1626	183.152	8.00146
P51398	28S ribosomal protein S29, mitochondrial OS=Homo sapiens GN=DAP3 PE=1 SV=1 - [RT29_HUMAN]	74.42	6.78	1	2	2	2	398	45.5376	8.88037
P35658	Nuclear pore complex protein Nup214 OS=Homo sapiens GN=NUP214 PE=1 SV=2 - [NU214_HUMAN]	74.36	1.48	1	2	2	2	2090	213.488	7.47412
P24752	Acetyl-CoA acetyltransferase, mitochondrial OS=Homo sapiens GN=ACAT1 PE=1 SV=1 - [THIL_HUMAN]	74.27	6.09	1	2	2	2	427	45.1706	8.85107
Q9BTE3	Mini-chromosome maintenance complex-binding protein OS=Homo sapiens GN=MCMBP PE=1 SV=2 - [MCMBP_HUMAN]	73.9316	7.48	1	4	4	4	642	72.9338	5.87158
Q9BQG0	Myb-binding protein 1A OS=Homo sapiens GN=MYBBP1A PE=1 SV=2 - [MBB1A_HUMAN]	73.91	2.11	1	3	3	3	1328	148.762	9.27588
P08134	Rho-related GTP-binding protein RhoC OS=Homo sapiens GN=RHOC PE=1 SV=1 - [RHOC_HUMAN]	73.9	13.47	3	2	2	2	193	21.9923	6.58057
Q86VP6	Cullin-associated NEDD8-dissociated protein 1 OS=Homo sapiens GN=CAND1 PE=1 SV=2 - [CAND1_HUMAN]	73.8033	2.85	1	3	3	3	1230	136.289	5.78271
O15212	Prefoldin subunit 6 OS=Homo sapiens GN=PFDN6 PE=1 SV=1 - [PFD6_HUMAN]	73.6839	15.5	1	2	2	2	129	14.5738	8.88037
Q9HBM6	Transcription initiation factor TFIID subunit 9B OS=Homo sapiens GN=TAF9B PE=1 SV=1 - [TAF9B_HUMAN]	73.57	21.12	2	4	4	5	251	27.6044	9.5542
P19367	Hexokinase-1 OS=Homo sapiens GN=HK1 PE=1 SV=3 - [HXK1_HUMAN]	73.5698	4.03	1	4	4	4	917	102.42	6.80029
P82650	28S ribosomal protein S22, mitochondrial OS=Homo sapiens GN=MRPS22 PE=1 SV=1 - [RT22_HUMAN]	73.1267	12.5	1	4	4	4	360	41.2544	7.89893
P08579	U2 small nuclear ribonucleoprotein B'' OS=Homo sapiens GN=SNRPB2 PE=1 SV=1 - [RU2B_HUMAN]	73.0768	11.56	1	1	3	3	225	25.4701	9.71533
P26583	High mobility group protein B2 OS=Homo sapiens GN=HMGB2 PE=1 SV=2 - [HMGB2_HUMAN]	73.01	10.53	1	1	2	3	209	24.0187	7.81104
P60468	Protein transport protein Sec61 subunit beta OS=Homo sapiens GN=SEC61B PE=1 SV=2 - [SC61B_HUMAN]	72.89	26.04	1	2	2	2	96	9.9681	11.561
Q9H9A6	Leucine-rich repeat-containing protein 40 OS=Homo sapiens GN=LRRC40 PE=1 SV=1 - [LRC40_HUMAN]	72.8433	4.82	1	3	3	3	602	68.2071	6.43018
P11233	Ras-related protein Ral-A OS=Homo sapiens GN=RALA PE=1 SV=1 - [RALA_HUMAN]	72.78	19.9	2	3	3	3	206	23.552	7.10791
P61009	Signal peptidase complex subunit 3 OS=Homo sapiens GN=SPCS3 PE=1 SV=1 - [SPCS3_HUMAN]	72.73	11.67	1	2	2	2	180	20.3005	8.6167
O94952	F-box only protein 21 OS=Homo sapiens GN=FBXO21 PE=2 SV=2 - [FBX21_HUMAN]	72.47	6.53	1	3	3	3	628	72.2235	6.0874
Q9H0D6	5'-3' exoribonuclease 2 OS=Homo sapiens GN=XRN2 PE=1 SV=1 - [XRN2_HUMAN]	72.3067	3.89	1	3	3	3	950	108.513	7.47412
Q01844	RNA-binding protein EWS OS=Homo sapiens GN=EWSR1 PE=1 SV=1 - [EWS_HUMAN]	72.03	4.42	1	2	2	3	656	68.4357	9.33447
Q7L9L4	MOB kinase activator 1B OS=Homo sapiens GN=MOB1B PE=1 SV=3 - [MOB1B_HUMAN]	71.7936	13.89	2	3	3	3	216	25.0746	6.72705
Q96RE7	Nucleus accumbens-associated protein 1 OS=Homo sapiens GN=NACC1 PE=1 SV=1 - [NACC1_HUMAN]	71.6	4.36	2	2	2	2	527	57.2218	5.74463
Q9UI30	Multifunctional methyltransferase subunit TRM112-like protein OS=Homo sapiens GN=TRMT112 PE=1 SV=1 - [TR112_HUMAN]	71.12	11.2	1	1	1	1	125	14.1903	5.26221
Q01518	Adenylyl cyclase-associated protein 1 OS=Homo sapiens GN=CAP1 PE=1 SV=5 - [CAP1_HUMAN]	71.05	5.68	1	2	2	2	475	51.8687	8.06006
Q9UG56	Phosphatidylserine decarboxylase proenzyme, mitochondrial OS=Homo sapiens GN=PISD PE=2 SV=4 - [PISD_HUMAN]	70.95	3.18	1	1	1	1	409	46.642	9.42236
P01857	Ig gamma-1 chain C region OS=Homo sapiens GN=IGHG1 PE=1 SV=1 - [IGHG1_HUMAN]	70.79	10.91	4	3	3	4	330	36.0832	8.19189
Q13257	Mitotic spindle assembly checkpoint protein MAD2A OS=Homo sapiens GN=MAD2L1 PE=1 SV=1 - [MD2L1_HUMAN]	70.7554	16.1	1	4	4	4	205	23.4952	5.08447
P06493	Cyclin-dependent kinase 1 OS=Homo sapiens GN=CDK1 PE=1 SV=3 - [CDK1_HUMAN]	70.7437	14.81	27	3	4	4	297	34.0739	8.39697
P04083	Annexin A1 OS=Homo sapiens GN=ANXA1 PE=1 SV=2 - [ANXA1_HUMAN]	70.7033	15.61	1	3	3	3	346	38.69	7.02002
P61201	COP9 signalosome complex subunit 2 OS=Homo sapiens GN=COPS2 PE=1 SV=1 - [CSN2_HUMAN]	70.7	5.19	1	2	2	2	443	51.5641	5.52881
P48729	Casein kinase I isoform alpha OS=Homo sapiens GN=CSNK1A1 PE=1 SV=2 - [KC1A_HUMAN]	70.66	14.54	2	5	5	5	337	38.8899	9.56885
P61088	Ubiquitin-conjugating enzyme E2 N OS=Homo sapiens GN=UBE2N PE=1 SV=1 - [UBE2N_HUMAN]	70.4753	13.82	2	2	2	2	152	17.127	6.56592
Q86UP2	Kinectin OS=Homo sapiens GN=KTN1 PE=1 SV=1 - [KTN1_HUMAN]	70.2233	2.87	1	3	3	3	1357	156.179	5.64307
O95202	LETM1 and EF-hand domain-containing protein 1, mitochondrial OS=Homo sapiens GN=LETM1 PE=1 SV=1 - [LETM1_HUMAN]	69.97	2.71	1	2	2	2	739	83.302	6.69775
Q9BXW7	Cat eye syndrome critical region protein 5 OS=Homo sapiens GN=CECR5 PE=1 SV=1 - [CECR5_HUMAN]	69.9	6.15	1	2	2	2	423	46.2918	8.1333
Q9Y2Z0	Protein SGT1 homolog OS=Homo sapiens GN=SUGT1 PE=1 SV=3 - [SGT1_HUMAN]	69.79	8.22	1	2	2	2	365	40.9985	5.16064
Q8NC56	LEM domain-containing protein 2 OS=Homo sapiens GN=LEMD2 PE=1 SV=1 - [LEMD2_HUMAN]	69.76	4.17	1	2	2	2	503	56.9395	8.99756
Q12800	Alpha-globin transcription factor CP2 OS=Homo sapiens GN=TFCP2 PE=1 SV=2 - [TFCP2_HUMAN]	69.75	2.39	1	1	1	1	502	57.2197	5.79541
O75947	ATP synthase subunit d, mitochondrial OS=Homo sapiens GN=ATP5H PE=1 SV=3 - [ATP5H_HUMAN]	69.63	22.36	1	3	3	3	161	18.4795	5.30029
P38606	V-type proton ATPase catalytic subunit A OS=Homo sapiens GN=ATP6V1A PE=1 SV=2 - [VATA_HUMAN]	69.58	4.05	1	2	2	2	617	68.2605	5.51611
Q13148	TAR DNA-binding protein 43 OS=Homo sapiens GN=TARDBP PE=1 SV=1 - [TADBP_HUMAN]	69.52	2.9	1	1	1	1	414	44.7113	6.18896
O00161	Synaptosomal-associated protein 23 OS=Homo sapiens GN=SNAP23 PE=1 SV=1 - [SNP23_HUMAN]	69.32	6.64	1	1	1	1	211	23.3395	5.0083
P11413	Glucose-6-phosphate 1-dehydrogenase OS=Homo sapiens GN=G6PD PE=1 SV=4 - [G6PD_HUMAN]	68.89	5.05	1	2	2	2	515	59.219	6.84424
Q12907	Vesicular integral-membrane protein VIP36 OS=Homo sapiens GN=LMAN2 PE=1 SV=1 - [LMAN2_HUMAN]	68.29	3.37	1	1	1	1	356	40.2031	6.94678
P55084	Trifunctional enzyme subunit beta, mitochondrial OS=Homo sapiens GN=HADHB PE=1 SV=3 - [ECHB_HUMAN]	68.23	6.75	1	2	2	2	474	51.2615	9.40771
P56545	C-terminal-binding protein 2 OS=Homo sapiens GN=CTBP2 PE=1 SV=1 - [CTBP2_HUMAN]	67.936	6.74	1	2	2	2	445	48.9141	6.94678
P33992	DNA replication licensing factor MCM5 OS=Homo sapiens GN=MCM5 PE=1 SV=5 - [MCM5_HUMAN]	67.91	3.81	1	2	2	2	734	82.2332	8.36768
O75934	Pre-mRNA-splicing factor SPF27 OS=Homo sapiens GN=BCAS2 PE=1 SV=1 - [SPF27_HUMAN]	67.49	5.78	1	1	1	1	225	26.115	5.65576
Q9NRN7	L-aminoadipate-semialdehyde dehydrogenase-phosphopantetheinyl transferase OS=Homo sapiens GN=AASDHPPT PE=1 SV=2 - [ADPPT_HUMAN]	67.45	5.18	1	2	2	2	309	35.7531	6.80029
Q99459	Cell division cycle 5-like protein OS=Homo sapiens GN=CDC5L PE=1 SV=2 - [CDC5L_HUMAN]	67.29	2.87	1	2	2	2	802	92.1937	8.17725
P11717	Cation-independent mannose-6-phosphate receptor OS=Homo sapiens GN=IGF2R PE=1 SV=3 - [MPRI_HUMAN]	67.2	0.8	1	2	2	2	2491	274.199	5.93506
Q9H3N1	Thioredoxin-related transmembrane protein 1 OS=Homo sapiens GN=TMX1 PE=1 SV=1 - [TMX1_HUMAN]	67.01	14.64	1	4	4	4	280	31.7708	4.98291
Q7RTV0	PHD finger-like domain-containing protein 5A OS=Homo sapiens GN=PHF5A PE=1 SV=1 - [PHF5A_HUMAN]	66.93	11.82	1	1	1	1	110	12.397	8.41162
Q01085	Nucleolysin TIAR OS=Homo sapiens GN=TIAL1 PE=1 SV=1 - [TIAR_HUMAN]	66.74	6.4	2	2	2	2	375	41.5641	7.73779
Q5T749	Keratinocyte proline-rich protein OS=Homo sapiens GN=KPRP PE=1 SV=1 - [KPRP_HUMAN]	66.7149	2.59	1	2	2	3	579	64.0932	8.26514
P14678	Small nuclear ribonucleoprotein-associated proteins B and B' OS=Homo sapiens GN=SNRPB PE=1 SV=2 - [RSMB_HUMAN]	66.6938	6.25	2	2	2	2	240	24.5937	11.1948
O00505	Importin subunit alpha-4 OS=Homo sapiens GN=KPNA3 PE=1 SV=2 - [IMA4_HUMAN]	66.61	5.18	1	2	2	2	521	57.7748	4.94482
Q15392	Delta(24)-sterol reductase OS=Homo sapiens GN=DHCR24 PE=1 SV=2 - [DHC24_HUMAN]	66.59	2.52	1	1	1	1	516	60.062	8.1626
P62333	26S protease regulatory subunit 10B OS=Homo sapiens GN=PSMC6 PE=1 SV=1 - [PRS10_HUMAN]	66.52	8.23	1	3	3	3	389	44.1451	7.48877
O75396	Vesicle-trafficking protein SEC22b OS=Homo sapiens GN=SEC22B PE=1 SV=4 - [SC22B_HUMAN]	66.52	13.02	1	3	3	3	215	24.5775	6.91748
Q9NS86	LanC-like protein 2 OS=Homo sapiens GN=LANCL2 PE=1 SV=1 - [LANC2_HUMAN]	66.5	3.78	1	1	1	1	450	50.8214	7.43018
O14737	Programmed cell death protein 5 OS=Homo sapiens GN=PDCD5 PE=1 SV=3 - [PDCD5_HUMAN]	66.4635	20	1	2	2	2	125	14.2763	6.03662
Q9Y520	Protein PRRC2C OS=Homo sapiens GN=PRRC2C PE=1 SV=4 - [PRC2C_HUMAN]	66.43	0.38	1	1	1	1	2896	316.718	9.12939
P42694	Probable helicase with zinc finger domain OS=Homo sapiens GN=HELZ PE=1 SV=2 - [HELZ_HUMAN]	66.31	1.91	1	3	3	3	1942	218.833	7.41553
Q92890	Ubiquitin fusion degradation protein 1 homolog OS=Homo sapiens GN=UFD1L PE=1 SV=3 - [UFD1_HUMAN]	65.88	4.89	1	1	1	1	307	34.4783	6.69775
Q16186	Proteasomal ubiquitin receptor ADRM1 OS=Homo sapiens GN=ADRM1 PE=1 SV=2 - [ADRM1_HUMAN]	65.87	6.14	1	2	2	2	407	42.1268	5.07178
P21266	Glutathione S-transferase Mu 3 OS=Homo sapiens GN=GSTM3 PE=1 SV=3 - [GSTM3_HUMAN]	65.58	8.89	1	2	2	2	225	26.5421	5.5415
P15880	40S ribosomal protein S2 OS=Homo sapiens GN=RPS2 PE=1 SV=2 - [RS2_HUMAN]	65.47	7.51	1	2	2	2	293	31.3046	10.2427
Q14694	Ubiquitin carboxyl-terminal hydrolase 10 OS=Homo sapiens GN=USP10 PE=1 SV=2 - [UBP10_HUMAN]	65.12	3.38	1	2	2	2	798	87.0798	5.31299
Q9BS26	Endoplasmic reticulum resident protein 44 OS=Homo sapiens GN=ERP44 PE=1 SV=1 - [ERP44_HUMAN]	64.9433	7.64	2	3	3	3	406	46.9414	5.26221
P09012	U1 small nuclear ribonucleoprotein A OS=Homo sapiens GN=SNRPA PE=1 SV=3 - [SNRPA_HUMAN]	64.7301	8.87	1	1	3	3	282	31.2592	9.83252
Q9H7E9	UPF0488 protein C8orf33 OS=Homo sapiens GN=C8orf33 PE=1 SV=1 - [CH033_HUMAN]	64.57	6.99	1	1	1	1	229	24.9769	9.94971
P23921	Ribonucleoside-diphosphate reductase large subunit OS=Homo sapiens GN=RRM1 PE=1 SV=1 - [RIR1_HUMAN]	64.56	1.64	1	1	1	1	792	90.0125	7.15186
Q6YN16	Hydroxysteroid dehydrogenase-like protein 2 OS=Homo sapiens GN=HSDL2 PE=1 SV=1 - [HSDL2_HUMAN]	64.48	2.15	1	1	1	1	418	45.3655	7.98682
Q96HS1	Serine/threonine-protein phosphatase PGAM5, mitochondrial OS=Homo sapiens GN=PGAM5 PE=1 SV=2 - [PGAM5_HUMAN]	64.3574	6.23	1	2	2	2	289	31.9846	8.67529
Q9UHX1	Poly(U)-binding-splicing factor PUF60 OS=Homo sapiens GN=PUF60 PE=1 SV=1 - [PUF60_HUMAN]	64.3567	7.33	1	3	3	3	559	59.8376	5.2876
Q9NTX5	Ethylmalonyl-CoA decarboxylase OS=Homo sapiens GN=ECHDC1 PE=1 SV=2 - [ECHD1_HUMAN]	64.11	8.14	1	2	2	2	307	33.6765	8.20654
P49458	Signal recognition particle 9 kDa protein OS=Homo sapiens GN=SRP9 PE=1 SV=2 - [SRP09_HUMAN]	63.99	12.79	1	1	1	1	86	10.1051	7.97217
Q7L1Q6	Basic leucine zipper and W2 domain-containing protein 1 OS=Homo sapiens GN=BZW1 PE=1 SV=1 - [BZW1_HUMAN]	63.6711	6.92	2	4	4	4	419	48.0127	5.92236
O43815	Striatin OS=Homo sapiens GN=STRN PE=1 SV=4 - [STRN_HUMAN]	63.66	1.67	1	1	1	1	780	86.0788	5.2749
Q14683	Structural maintenance of chromosomes protein 1A OS=Homo sapiens GN=SMC1A PE=1 SV=2 - [SMC1A_HUMAN]	63.53	1.46	1	2	2	2	1233	143.144	7.63525
P42025	Beta-centractin OS=Homo sapiens GN=ACTR1B PE=1 SV=1 - [ACTY_HUMAN]	63.2355	5.59	2	2	2	2	376	42.2667	6.40479
P42126	Enoyl-CoA delta isomerase 1, mitochondrial OS=Homo sapiens GN=ECI1 PE=1 SV=1 - [ECI1_HUMAN]	62.99	9.27	1	2	2	2	302	32.7952	8.54346
Q01105	Protein SET OS=Homo sapiens GN=SET PE=1 SV=3 - [SET_HUMAN]	62.93	9.31	2	2	2	2	290	33.4687	4.32275
Q9Y3U8	60S ribosomal protein L36 OS=Homo sapiens GN=RPL36 PE=1 SV=3 - [RL36_HUMAN]	62.8433	20.95	1	3	3	4	105	12.2459	11.5903
Q9BZE1	39S ribosomal protein L37, mitochondrial OS=Homo sapiens GN=MRPL37 PE=1 SV=2 - [RM37_HUMAN]	62.8237	6.15	1	2	2	2	423	48.0871	8.5874
O76071	Probable cytosolic iron-sulfur protein assembly protein CIAO1 OS=Homo sapiens GN=CIAO1 PE=1 SV=1 - [CIAO1_HUMAN]	62.75	4.72	1	1	1	1	339	37.8158	4.97021
Q15758	Neutral amino acid transporter B(0) OS=Homo sapiens GN=SLC1A5 PE=1 SV=2 - [AAAT_HUMAN]	62.6	2.03	1	1	1	1	541	56.5623	5.47803
Q96DG6	Carboxymethylenebutenolidase homolog OS=Homo sapiens GN=CMBL PE=1 SV=1 - [CMBL_HUMAN]	62.56	10.2	1	2	2	2	245	28.0302	7.18115
P43686	26S protease regulatory subunit 6B OS=Homo sapiens GN=PSMC4 PE=1 SV=2 - [PRS6B_HUMAN]	62.4933	5.02	1	1	2	3	418	47.3365	5.21143
O75131	Copine-3 OS=Homo sapiens GN=CPNE3 PE=1 SV=1 - [CPNE3_HUMAN]	62.49	3.35	1	1	1	1	537	60.0921	5.84619
P10155	60 kDa SS-A/Ro ribonucleoprotein OS=Homo sapiens GN=TROVE2 PE=1 SV=2 - [RO60_HUMAN]	62.45	2.04	1	1	1	1	538	60.6312	8.03076
Q92600	Cell differentiation protein RCD1 homolog OS=Homo sapiens GN=RQCD1 PE=1 SV=1 - [RCD1_HUMAN]	62.31	4.01	1	1	1	1	299	33.6099	8.03076
P48047	ATP synthase subunit O, mitochondrial OS=Homo sapiens GN=ATP5O PE=1 SV=1 - [ATPO_HUMAN]	62.2933	22.54	1	3	3	3	213	23.2627	9.96436
P04181	Ornithine aminotransferase, mitochondrial OS=Homo sapiens GN=OAT PE=1 SV=1 - [OAT_HUMAN]	62.2415	7.52	1	4	4	4	439	48.5042	7.03467
O75534	Cold shock domain-containing protein E1 OS=Homo sapiens GN=CSDE1 PE=1 SV=2 - [CSDE1_HUMAN]	62.191	1.88	1	2	2	2	798	88.8289	6.25244
Q13573	SNW domain-containing protein 1 OS=Homo sapiens GN=SNW1 PE=1 SV=1 - [SNW1_HUMAN]	62.04	2.8	1	1	1	1	536	61.4565	9.5249
P01833	Polymeric immunoglobulin receptor OS=Homo sapiens GN=PIGR PE=1 SV=4 - [PIGR_HUMAN]	61.92	3.53	1	2	2	2	764	83.2317	5.74463
Q07666	KH domain-containing, RNA-binding, signal transduction-associated protein 1 OS=Homo sapiens GN=KHDRBS1 PE=1 SV=1 - [KHDR1_HUMAN]	61.7433	5.64	1	3	3	3	443	48.1972	8.66064
Q14315	Filamin-C OS=Homo sapiens GN=FLNC PE=1 SV=3 - [FLNC_HUMAN]	61.67	1.06	1	1	2	2	2725	290.841	5.97314
P13798	Acylamino-acid-releasing enzyme OS=Homo sapiens GN=APEH PE=1 SV=4 - [ACPH_HUMAN]	61.46	1.78	1	1	1	1	732	81.1726	5.47803
P30040	Endoplasmic reticulum resident protein 29 OS=Homo sapiens GN=ERP29 PE=1 SV=4 - [ERP29_HUMAN]	61.3717	14.18	1	3	3	4	261	28.9752	7.31299
Q14789	Golgin subfamily B member 1 OS=Homo sapiens GN=GOLGB1 PE=1 SV=2 - [GOGB1_HUMAN]	61.18	0.77	1	2	2	2	3259	375.79	4.99561
Q04760	Lactoylglutathione lyase OS=Homo sapiens GN=GLO1 PE=1 SV=4 - [LGUL_HUMAN]	61.1267	23.91	1	4	4	4	184	20.7642	5.31299
Q9NX58	Cell growth-regulating nucleolar protein OS=Homo sapiens GN=LYAR PE=1 SV=2 - [LYAR_HUMAN]	61.09	3.69	1	1	1	1	379	43.5879	9.53955
P62910	60S ribosomal protein L32 OS=Homo sapiens GN=RPL32 PE=1 SV=2 - [RL32_HUMAN]	61.06	9.63	1	1	1	2	135	15.8498	11.3267
P23381	Tryptophan--tRNA ligase, cytoplasmic OS=Homo sapiens GN=WARS PE=1 SV=2 - [SYWC_HUMAN]	60.95	6.16	1	2	2	2	471	53.1316	6.22705
P22033	Methylmalonyl-CoA mutase, mitochondrial OS=Homo sapiens GN=MUT PE=1 SV=4 - [MUTA_HUMAN]	60.89	1.47	1	1	1	1	750	83.0818	6.93213
Q9NUD5	Zinc finger CCHC domain-containing protein 3 OS=Homo sapiens GN=ZCCHC3 PE=1 SV=1 - [ZCHC3_HUMAN]	60.66	4.95	1	2	2	2	404	43.5909	8.52881
P31350	Ribonucleoside-diphosphate reductase subunit M2 OS=Homo sapiens GN=RRM2 PE=1 SV=1 - [RIR2_HUMAN]	60.2487	12.85	1	4	4	4	389	44.8488	5.37646
Q9Y3B7	39S ribosomal protein L11, mitochondrial OS=Homo sapiens GN=MRPL11 PE=1 SV=1 - [RM11_HUMAN]	60.22	16.15	1	2	2	2	192	20.6704	9.90576
O43852	Calumenin OS=Homo sapiens GN=CALU PE=1 SV=2 - [CALU_HUMAN]	60.1967	12.06	1	3	3	3	315	37.0835	4.64014
Q15691	Microtubule-associated protein RP/EB family member 1 OS=Homo sapiens GN=MAPRE1 PE=1 SV=3 - [MARE1_HUMAN]	60.09	10.07	1	2	2	2	268	29.9802	5.13525
Q12849	G-rich sequence factor 1 OS=Homo sapiens GN=GRSF1 PE=1 SV=3 - [GRSF1_HUMAN]	59.81	4.38	1	2	2	2	480	53.0926	6.18896
P53004	Biliverdin reductase A OS=Homo sapiens GN=BLVRA PE=1 SV=2 - [BIEA_HUMAN]	59.76	4.73	1	1	1	1	296	33.4073	6.44287
O00411	DNA-directed RNA polymerase, mitochondrial OS=Homo sapiens GN=POLRMT PE=1 SV=2 - [RPOM_HUMAN]	59.57	2.85	1	2	2	2	1230	138.532	8.98291
P29144	Tripeptidyl-peptidase 2 OS=Homo sapiens GN=TPP2 PE=1 SV=4 - [TPP2_HUMAN]	59.53	1.04	1	1	1	1	1249	138.263	6.31592
P53621	Coatomer subunit alpha OS=Homo sapiens GN=COPA PE=1 SV=2 - [COPA_HUMAN]	59.52	1.23	1	1	1	1	1224	138.258	7.66455
P22695	Cytochrome b-c1 complex subunit 2, mitochondrial OS=Homo sapiens GN=UQCRC2 PE=1 SV=3 - [QCR2_HUMAN]	59.36	5.3	1	2	2	2	453	48.4129	8.63135
Q92783	Signal transducing adapter molecule 1 OS=Homo sapiens GN=STAM PE=1 SV=3 - [STAM1_HUMAN]	59.24	2.22	1	1	1	1	540	59.142	4.81787
O60341	Lysine-specific histone demethylase 1A OS=Homo sapiens GN=KDM1A PE=1 SV=2 - [KDM1A_HUMAN]	59.13	1.64	1	1	1	1	852	92.8447	6.52197
O75251	NADH dehydrogenase [ubiquinone] iron-sulfur protein 7, mitochondrial OS=Homo sapiens GN=NDUFS7 PE=1 SV=3 - [NDUS7_HUMAN]	59.12	10.8	1	2	2	2	213	23.5481	9.99365
P0DN79	Cystathionine beta-synthase-like protein OS=Homo sapiens GN=CBSL PE=1 SV=1 - [CBSL_HUMAN]	58.98	1.81	1	1	1	1	551	60.5482	6.65381
P24666	Low molecular weight phosphotyrosine protein phosphatase OS=Homo sapiens GN=ACP1 PE=1 SV=3 - [PPAC_HUMAN]	58.93	11.39	1	1	1	1	158	18.0308	6.7417
Q9Y4W6	AFG3-like protein 2 OS=Homo sapiens GN=AFG3L2 PE=1 SV=2 - [AFG32_HUMAN]	58.63	2.38	1	2	2	2	797	88.5282	8.66064
P04632	Calpain small subunit 1 OS=Homo sapiens GN=CAPNS1 PE=1 SV=1 - [CPNS1_HUMAN]	58.452	8.21	2	2	2	2	268	28.2977	5.19873
P47929	Galectin-7 OS=Homo sapiens GN=LGALS7 PE=1 SV=2 - [LEG7_HUMAN]	58.26	8.09	1	1	1	1	136	15.0658	7.62061
Q9Y5S9	RNA-binding protein 8A OS=Homo sapiens GN=RBM8A PE=1 SV=1 - [RBM8A_HUMAN]	58.24	10.92	1	1	1	1	174	19.8767	5.71924
Q2M389	WASH complex subunit SWIP OS=Homo sapiens GN=KIAA1033 PE=1 SV=2 - [WASH7_HUMAN]	58.2278	0.85	1	1	1	2	1173	136.316	7.44482
P35613	Basigin OS=Homo sapiens GN=BSG PE=1 SV=2 - [BASI_HUMAN]	58.0091	14.81	1	4	4	4	385	42.1741	5.65576
P11310	Medium-chain specific acyl-CoA dehydrogenase, mitochondrial OS=Homo sapiens GN=ACADM PE=1 SV=1 - [ACADM_HUMAN]	57.9	2.85	1	1	1	1	421	46.5586	8.36768
Q14498	RNA-binding protein 39 OS=Homo sapiens GN=RBM39 PE=1 SV=2 - [RBM39_HUMAN]	57.85	4.91	1	2	2	2	530	59.3427	10.0962
P53597	Succinate--CoA ligase [ADP/GDP-forming] subunit alpha, mitochondrial OS=Homo sapiens GN=SUCLG1 PE=1 SV=4 - [SUCA_HUMAN]	57.83	4.62	1	1	1	1	346	36.2268	8.79248
Q9Y5M8	Signal recognition particle receptor subunit beta OS=Homo sapiens GN=SRPRB PE=1 SV=3 - [SRPRB_HUMAN]	57.79	5.17	1	1	1	1	271	29.6838	9.0415
Q9BT78	COP9 signalosome complex subunit 4 OS=Homo sapiens GN=COPS4 PE=1 SV=1 - [CSN4_HUMAN]	57.6	2.96	1	1	1	1	406	46.2397	5.8335
A3KMH1	von Willebrand factor A domain-containing protein 8 OS=Homo sapiens GN=VWA8 PE=1 SV=2 - [VWA8_HUMAN]	57.29	0.58	1	1	1	1	1905	214.689	7.40088
Q99798	Aconitate hydratase, mitochondrial OS=Homo sapiens GN=ACO2 PE=1 SV=2 - [ACON_HUMAN]	57.2488	3.97	1	2	2	2	780	85.3719	7.60596
O60220	Mitochondrial import inner membrane translocase subunit Tim8 A OS=Homo sapiens GN=TIMM8A PE=1 SV=1 - [TIM8A_HUMAN]	57.18	11.34	1	1	1	1	97	10.9913	5.16064
P00387	NADH-cytochrome b5 reductase 3 OS=Homo sapiens GN=CYB5R3 PE=1 SV=3 - [NB5R3_HUMAN]	57.06	5.65	1	1	1	1	301	34.2127	7.59131
Q7L5N1	COP9 signalosome complex subunit 6 OS=Homo sapiens GN=COPS6 PE=1 SV=1 - [CSN6_HUMAN]	56.99	6.12	1	2	2	2	327	36.1402	5.73193
Q92688	Acidic leucine-rich nuclear phosphoprotein 32 family member B OS=Homo sapiens GN=ANP32B PE=1 SV=1 - [AN32B_HUMAN]	56.94	3.19	1	1	1	1	251	28.7703	4.05615
P31944	Caspase-14 OS=Homo sapiens GN=CASP14 PE=1 SV=2 - [CASPE_HUMAN]	56.7833	14.88	1	3	3	3	242	27.662	5.57959
O75223	Gamma-glutamylcyclotransferase OS=Homo sapiens GN=GGCT PE=1 SV=1 - [GGCT_HUMAN]	56.75	14.36	1	2	2	2	188	20.9943	5.13525
Q92665	28S ribosomal protein S31, mitochondrial OS=Homo sapiens GN=MRPS31 PE=1 SV=3 - [RT31_HUMAN]	56.58	7.34	1	2	2	2	395	45.2905	9.29053
Q06323	Proteasome activator complex subunit 1 OS=Homo sapiens GN=PSME1 PE=1 SV=1 - [PSME1_HUMAN]	56.5581	8.43	1	2	2	2	249	28.705	6.02393
Q9NQW7	Xaa-Pro aminopeptidase 1 OS=Homo sapiens GN=XPNPEP1 PE=1 SV=3 - [XPP1_HUMAN]	56.5167	6.26	1	3	3	3	623	69.8732	5.66846
P33991	DNA replication licensing factor MCM4 OS=Homo sapiens GN=MCM4 PE=1 SV=5 - [MCM4_HUMAN]	56.19	1.97	1	1	1	1	863	96.4976	6.7417
Q06265	Exosome complex component RRP45 OS=Homo sapiens GN=EXOSC9 PE=1 SV=3 - [EXOS9_HUMAN]	55.97	2.51	1	1	1	1	439	48.9181	5.2876
Q14008	Cytoskeleton-associated protein 5 OS=Homo sapiens GN=CKAP5 PE=1 SV=3 - [CKAP5_HUMAN]	55.87	0.59	1	1	1	1	2032	225.352	7.79639
Q9Y570	Protein phosphatase methylesterase 1 OS=Homo sapiens GN=PPME1 PE=1 SV=3 - [PPME1_HUMAN]	55.84	5.18	1	2	2	2	386	42.2882	5.97314
P11279	Lysosome-associated membrane glycoprotein 1 OS=Homo sapiens GN=LAMP1 PE=1 SV=3 - [LAMP1_HUMAN]	55.79	2.64	1	1	1	1	417	44.8538	8.74854
P30419	Glycylpeptide N-tetradecanoyltransferase 1 OS=Homo sapiens GN=NMT1 PE=1 SV=2 - [NMT1_HUMAN]	55.73	2.62	1	1	1	1	496	56.7699	7.79639
Q14671	Pumilio homolog 1 OS=Homo sapiens GN=PUM1 PE=1 SV=3 - [PUM1_HUMAN]	55.3662	4.38	3	4	4	4	1186	126.395	6.84424
P11388	DNA topoisomerase 2-alpha OS=Homo sapiens GN=TOP2A PE=1 SV=3 - [TOP2A_HUMAN]	55.29	1.89	1	1	3	3	1531	174.276	8.71924
P20700	Lamin-B1 OS=Homo sapiens GN=LMNB1 PE=1 SV=2 - [LMNB1_HUMAN]	55.2678	3.58	1	2	2	2	586	66.3676	5.16064
P33316	Deoxyuridine 5'-triphosphate nucleotidohydrolase, mitochondrial OS=Homo sapiens GN=DUT PE=1 SV=4 - [DUT_HUMAN]	55.06	6.75	1	1	1	1	252	26.5466	9.36377
P68431	Histone H3.1 OS=Homo sapiens GN=HIST1H3A PE=1 SV=2 - [H31_HUMAN]	55.04	14.71	5	3	3	3	136	15.3945	11.1216
Q13098	COP9 signalosome complex subunit 1 OS=Homo sapiens GN=GPS1 PE=1 SV=4 - [CSN1_HUMAN]	55.018	4.48	1	2	2	2	491	55.5012	6.7417
P57088	Transmembrane protein 33 OS=Homo sapiens GN=TMEM33 PE=1 SV=2 - [TMM33_HUMAN]	54.91	4.86	1	1	1	1	247	27.9598	9.70068
Q9NZL9	Methionine adenosyltransferase 2 subunit beta OS=Homo sapiens GN=MAT2B PE=1 SV=1 - [MAT2B_HUMAN]	54.54	3.59	1	1	1	1	334	37.5282	7.35693
Q16181	Septin-7 OS=Homo sapiens GN=SEPT7 PE=1 SV=2 - [SEPT7_HUMAN]	54.2758	4.12	5	2	2	2	437	50.648	8.63135
P61326	Protein mago nashi homolog OS=Homo sapiens GN=MAGOH PE=1 SV=1 - [MGN_HUMAN]	54.2496	21.23	2	2	2	2	146	17.1528	6.11279
P51617	Interleukin-1 receptor-associated kinase 1 OS=Homo sapiens GN=IRAK1 PE=1 SV=2 - [IRAK1_HUMAN]	54.2	4.49	7	3	3	3	712	76.4886	6.62451
Q6IAA8	Ragulator complex protein LAMTOR1 OS=Homo sapiens GN=LAMTOR1 PE=1 SV=2 - [LTOR1_HUMAN]	53.93	8.07	1	1	1	1	161	17.7338	5.14795
P13473	Lysosome-associated membrane glycoprotein 2 OS=Homo sapiens GN=LAMP2 PE=1 SV=2 - [LAMP2_HUMAN]	53.92	1.95	1	1	1	1	410	44.9323	5.63037
Q70UQ0	Inhibitor of nuclear factor kappa-B kinase-interacting protein OS=Homo sapiens GN=IKBIP PE=1 SV=1 - [IKIP_HUMAN]	53.83	3.43	1	1	1	1	350	39.285	9.17334
Q9BVC6	Transmembrane protein 109 OS=Homo sapiens GN=TMEM109 PE=1 SV=1 - [TM109_HUMAN]	53.8	7.41	1	2	2	2	243	26.1936	10.4771
Q7Z4W1	L-xylulose reductase OS=Homo sapiens GN=DCXR PE=1 SV=2 - [DCXR_HUMAN]	53.76	4.92	1	1	1	1	244	25.8966	8.104
P11387	DNA topoisomerase 1 OS=Homo sapiens GN=TOP1 PE=1 SV=2 - [TOP1_HUMAN]	53.66	2.48	2	2	2	2	765	90.6689	9.30518
P09488	Glutathione S-transferase Mu 1 OS=Homo sapiens GN=GSTM1 PE=1 SV=3 - [GSTM1_HUMAN]	53.46	5.96	3	1	1	1	218	25.6951	6.69775
Q9Y305	Acyl-coenzyme A thioesterase 9, mitochondrial OS=Homo sapiens GN=ACOT9 PE=1 SV=2 - [ACOT9_HUMAN]	53.4	2.51	1	1	1	1	439	49.8695	8.60205
P12270	Nucleoprotein TPR OS=Homo sapiens GN=TPR PE=1 SV=3 - [TPR_HUMAN]	53.1942	1.44	1	3	3	3	2363	267.131	5.021
Q9UNQ2	Probable dimethyladenosine transferase OS=Homo sapiens GN=DIMT1 PE=1 SV=1 - [DIM1_HUMAN]	52.9883	6.71	1	2	2	2	313	35.2141	9.99365
P46060	Ran GTPase-activating protein 1 OS=Homo sapiens GN=RANGAP1 PE=1 SV=1 - [RAGP1_HUMAN]	52.9257	4.77	1	2	2	2	587	63.5023	4.67822
Q09161	Nuclear cap-binding protein subunit 1 OS=Homo sapiens GN=NCBP1 PE=1 SV=1 - [NCBP1_HUMAN]	52.89	1.39	1	1	1	1	790	91.7805	6.43018
O75390	Citrate synthase, mitochondrial OS=Homo sapiens GN=CS PE=1 SV=2 - [CISY_HUMAN]	52.87	1.72	1	1	1	1	466	51.6795	8.32373
P30046	D-dopachrome decarboxylase OS=Homo sapiens GN=DDT PE=1 SV=3 - [DOPD_HUMAN]	52.7167	9.32	1	1	1	3	118	12.7037	7.29834
Q9NR45	Sialic acid synthase OS=Homo sapiens GN=NANS PE=1 SV=2 - [SIAS_HUMAN]	52.65	7.8	1	2	2	2	359	40.2815	6.7417
P46459	Vesicle-fusing ATPase OS=Homo sapiens GN=NSF PE=1 SV=3 - [NSF_HUMAN]	52.59	2.96	1	2	2	2	744	82.5421	6.94678
P78346	Ribonuclease P protein subunit p30 OS=Homo sapiens GN=RPP30 PE=1 SV=1 - [RPP30_HUMAN]	52.41	10.07	1	2	2	2	268	29.3027	8.90967
P61758	Prefoldin subunit 3 OS=Homo sapiens GN=VBP1 PE=1 SV=3 - [PFD3_HUMAN]	52.39	9.14	1	2	2	2	197	22.6434	7.10791
Q13907	Isopentenyl-diphosphate Delta-isomerase 1 OS=Homo sapiens GN=IDI1 PE=1 SV=2 - [IDI1_HUMAN]	52.31	5.29	1	1	1	1	227	26.3025	6.34131
O95347	Structural maintenance of chromosomes protein 2 OS=Homo sapiens GN=SMC2 PE=1 SV=2 - [SMC2_HUMAN]	51.8454	1.59	1	2	2	2	1197	135.572	8.42627
P01891	HLA class I histocompatibility antigen, A-68 alpha chain OS=Homo sapiens GN=HLA-A PE=1 SV=4 - [1A68_HUMAN]	51.74	8.49	23	1	2	2	365	40.8831	6.69775
P62191	26S protease regulatory subunit 4 OS=Homo sapiens GN=PSMC1 PE=1 SV=1 - [PRS4_HUMAN]	51.6333	4.77	2	1	2	3	440	49.1537	6.21436
Q96DI7	U5 small nuclear ribonucleoprotein 40 kDa protein OS=Homo sapiens GN=SNRNP40 PE=1 SV=1 - [SNR40_HUMAN]	51.34	8.96	1	1	1	1	357	39.2857	8.104
P00918	Carbonic anhydrase 2 OS=Homo sapiens GN=CA2 PE=1 SV=2 - [CAH2_HUMAN]	51.32	8.46	1	2	2	2	260	29.2279	7.40088
P14735	Insulin-degrading enzyme OS=Homo sapiens GN=IDE PE=1 SV=4 - [IDE_HUMAN]	51.3	1.18	1	1	1	1	1019	117.893	6.60986
O60256	Phosphoribosyl pyrophosphate synthase-associated protein 2 OS=Homo sapiens GN=PRPSAP2 PE=1 SV=1 - [KPRB_HUMAN]	51.25	7.32	1	2	2	2	369	40.8994	7.44482
P60981	Destrin OS=Homo sapiens GN=DSTN PE=1 SV=3 - [DEST_HUMAN]	51.16	6.67	1	1	1	1	165	18.4935	7.85498
Q9BVP2	Guanine nucleotide-binding protein-like 3 OS=Homo sapiens GN=GNL3 PE=1 SV=2 - [GNL3_HUMAN]	51.11	4.55	1	2	2	2	549	61.9545	9.15869
Q9H773	dCTP pyrophosphatase 1 OS=Homo sapiens GN=DCTPP1 PE=1 SV=1 - [DCTP1_HUMAN]	51	7.65	1	1	1	1	170	18.6694	5.03369
Q9NNW5	WD repeat-containing protein 6 OS=Homo sapiens GN=WDR6 PE=1 SV=1 - [WDR6_HUMAN]	50.94	0.8	1	1	1	1	1121	121.647	6.87354
P31040	Succinate dehydrogenase [ubiquinone] flavoprotein subunit, mitochondrial OS=Homo sapiens GN=SDHA PE=1 SV=2 - [SDHA_HUMAN]	50.71	3.46	1	2	2	2	664	72.6453	7.38623
P48556	26S proteasome non-ATPase regulatory subunit 8 OS=Homo sapiens GN=PSMD8 PE=1 SV=2 - [PSMD8_HUMAN]	50.2102	4.29	1	2	2	2	350	39.5868	9.70068
P52294	Importin subunit alpha-5 OS=Homo sapiens GN=KPNA1 PE=1 SV=3 - [IMA5_HUMAN]	49.6	4.65	2	2	2	2	538	60.1836	5.0083
P51116	Fragile X mental retardation syndrome-related protein 2 OS=Homo sapiens GN=FXR2 PE=1 SV=2 - [FXR2_HUMAN]	49.5	4.01	1	2	2	2	673	74.178	6.22705
Q13409	Cytoplasmic dynein 1 intermediate chain 2 OS=Homo sapiens GN=DYNC1I2 PE=1 SV=3 - [DC1I2_HUMAN]	49.29	2.19	1	1	1	1	638	71.4121	5.19873
P61019	Ras-related protein Rab-2A OS=Homo sapiens GN=RAB2A PE=1 SV=1 - [RAB2A_HUMAN]	49.17	6.6	2	2	2	2	212	23.5308	6.53662
Q9NNW7	Thioredoxin reductase 2, mitochondrial OS=Homo sapiens GN=TXNRD2 PE=1 SV=3 - [TRXR2_HUMAN]	49.11	2.86	2	1	1	1	524	56.4716	7.50342
P41250	Glycine--tRNA ligase OS=Homo sapiens GN=GARS PE=1 SV=3 - [SYG_HUMAN]	48.8197	2.84	1	2	2	2	739	83.1126	7.03467
P99999	Cytochrome c OS=Homo sapiens GN=CYCS PE=1 SV=2 - [CYC_HUMAN]	48.8	18.1	1	2	2	2	105	11.7411	9.56885
P62316	Small nuclear ribonucleoprotein Sm D2 OS=Homo sapiens GN=SNRPD2 PE=1 SV=1 - [SMD2_HUMAN]	48.6633	32.2	1	3	3	3	118	13.5182	9.90576
P00441	Superoxide dismutase [Cu-Zn] OS=Homo sapiens GN=SOD1 PE=1 SV=2 - [SODC_HUMAN]	48.6	9.09	1	1	1	1	154	15.9259	6.12549
P00403	Cytochrome c oxidase subunit 2 OS=Homo sapiens GN=MT-CO2 PE=1 SV=1 - [COX2_HUMAN]	48.49	7.49	1	2	2	2	227	25.5482	4.81787
O60231	Putative pre-mRNA-splicing factor ATP-dependent RNA helicase DHX16 OS=Homo sapiens GN=DHX16 PE=1 SV=2 - [DHX16_HUMAN]	48.48	1.15	1	1	1	1	1041	119.189	6.80029
Q15545	Transcription initiation factor TFIID subunit 7 OS=Homo sapiens GN=TAF7 PE=1 SV=1 - [TAF7_HUMAN]	48.31	7.45	1	2	2	2	349	40.2345	5.19873
P32322	Pyrroline-5-carboxylate reductase 1, mitochondrial OS=Homo sapiens GN=PYCR1 PE=1 SV=2 - [P5CR1_HUMAN]	48.3	4.08	2	1	1	1	319	33.3396	7.60596
P58546	Myotrophin OS=Homo sapiens GN=MTPN PE=1 SV=2 - [MTPN_HUMAN]	48.29	14.41	1	1	1	1	118	12.8866	5.51611
Q9Y3A3	MOB-like protein phocein OS=Homo sapiens GN=MOB4 PE=1 SV=1 - [PHOCN_HUMAN]	48.18	6.67	1	1	1	1	225	26.0156	5.78271
Q9NZL4	Hsp70-binding protein 1 OS=Homo sapiens GN=HSPBP1 PE=1 SV=1 - [HPBP1_HUMAN]	47.99	2.76	1	1	1	1	362	39.4485	5.21143
P28072	Proteasome subunit beta type-6 OS=Homo sapiens GN=PSMB6 PE=1 SV=4 - [PSB6_HUMAN]	47.87	8.79	1	2	2	2	239	25.3414	4.91943
Q9GZZ8	Extracellular glycoprotein lacritin OS=Homo sapiens GN=LACRT PE=1 SV=1 - [LACRT_HUMAN]	47.51	7.97	1	1	1	1	138	14.2373	5.50342
Q15942	Zyxin OS=Homo sapiens GN=ZYX PE=1 SV=1 - [ZYX_HUMAN]	47.43	4.37	1	1	1	1	572	61.2382	6.66846
P16520	Guanine nucleotide-binding protein G(I)/G(S)/G(T) subunit beta-3 OS=Homo sapiens GN=GNB3 PE=1 SV=1 - [GBB3_HUMAN]	47.4	2.94	4	1	1	1	340	37.1969	5.66846
P12081	Histidine--tRNA ligase, cytoplasmic OS=Homo sapiens GN=HARS PE=1 SV=2 - [SYHC_HUMAN]	47.226	4.13	2	2	2	2	509	57.3742	5.88428
Q9BSJ8	Extended synaptotagmin-1 OS=Homo sapiens GN=ESYT1 PE=1 SV=1 - [ESYT1_HUMAN]	47.07	1.18	1	1	1	1	1104	122.78	5.8335
P36383	Gap junction gamma-1 protein OS=Homo sapiens GN=GJC1 PE=1 SV=2 - [CXG1_HUMAN]	47	6.31	1	1	1	1	396	45.4409	7.32764
Q9BPU6	Dihydropyrimidinase-related protein 5 OS=Homo sapiens GN=DPYSL5 PE=1 SV=1 - [DPYL5_HUMAN]	46.87	6.91	1	2	2	2	564	61.3822	7.1958
Q96GQ7	Probable ATP-dependent RNA helicase DDX27 OS=Homo sapiens GN=DDX27 PE=1 SV=2 - [DDX27_HUMAN]	46.85	1.26	1	1	1	1	796	89.7792	9.27588
P22830	Ferrochelatase, mitochondrial OS=Homo sapiens GN=FECH PE=1 SV=2 - [HEMH_HUMAN]	46.8	8.04	1	2	2	2	423	47.8316	8.73389
Q8NDF8	Non-canonical poly(A) RNA polymerase PAPD5 OS=Homo sapiens GN=PAPD5 PE=1 SV=2 - [PAPD5_HUMAN]	46.78	2.8	1	1	1	1	572	63.2278	8.98291
Q05193	Dynamin-1 OS=Homo sapiens GN=DNM1 PE=1 SV=2 - [DYN1_HUMAN]	46.77	1.16	3	1	1	1	864	97.347	7.1665
P62314	Small nuclear ribonucleoprotein Sm D1 OS=Homo sapiens GN=SNRPD1 PE=1 SV=1 - [SMD1_HUMAN]	46.71	10.92	1	1	1	1	119	13.2734	11.561
Q969Y2	tRNA modification GTPase GTPBP3, mitochondrial OS=Homo sapiens GN=GTPBP3 PE=1 SV=2 - [GTPB3_HUMAN]	46.56	1.83	1	1	1	1	492	52.0262	6.48096
P00846	ATP synthase subunit a OS=Homo sapiens GN=MT-ATP6 PE=1 SV=1 - [ATP6_HUMAN]	46.56	4.42	1	1	1	1	226	24.8009	10.0962
Q13616	Cullin-1 OS=Homo sapiens GN=CUL1 PE=1 SV=2 - [CUL1_HUMAN]	46.5192	2.96	1	2	2	2	776	89.622	8.00146
P30626	Sorcin OS=Homo sapiens GN=SRI PE=1 SV=1 - [SORCN_HUMAN]	46.46	6.06	1	1	1	1	198	21.6624	5.59229
O43819	Protein SCO2 homolog, mitochondrial OS=Homo sapiens GN=SCO2 PE=1 SV=3 - [SCO2_HUMAN]	46.28	3.76	1	1	1	1	266	29.7914	8.85107
P15153	Ras-related C3 botulinum toxin substrate 2 OS=Homo sapiens GN=RAC2 PE=1 SV=1 - [RAC2_HUMAN]	46.19	9.38	3	2	2	2	192	21.4151	7.60596
Q9UBB4	Ataxin-10 OS=Homo sapiens GN=ATXN10 PE=1 SV=1 - [ATX10_HUMAN]	46.13	1.47	1	1	1	1	475	53.4548	5.24951
Q9H7S9	Zinc finger protein 703 OS=Homo sapiens GN=ZNF703 PE=1 SV=1 - [ZN703_HUMAN]	46.05	2.2	1	1	1	1	590	58.1859	8.79248
Q9Y2P8	RNA 3'-terminal phosphate cyclase-like protein OS=Homo sapiens GN=RCL1 PE=1 SV=3 - [RCL1_HUMAN]	46.04	2.14	1	1	1	1	373	40.8166	9.26123
P30042	ES1 protein homolog, mitochondrial OS=Homo sapiens GN=C21orf33 PE=1 SV=3 - [ES1_HUMAN]	45.91	3.73	1	1	1	1	268	28.1527	8.26514
P53803	DNA-directed RNA polymerases I, II, and III subunit RPABC4 OS=Homo sapiens GN=POLR2K PE=1 SV=1 - [RPAB4_HUMAN]	45.88	12.07	1	1	1	1	58	6.9995	9.05615
P48444	Coatomer subunit delta OS=Homo sapiens GN=ARCN1 PE=1 SV=1 - [COPD_HUMAN]	45.87	2.35	1	1	1	1	511	57.1741	6.21436
Q9Y237	Peptidyl-prolyl cis-trans isomerase NIMA-interacting 4 OS=Homo sapiens GN=PIN4 PE=1 SV=1 - [PIN4_HUMAN]	45.8	9.16	1	1	1	1	131	13.801	9.77393
P17655	Calpain-2 catalytic subunit OS=Homo sapiens GN=CAPN2 PE=1 SV=6 - [CAN2_HUMAN]	45.5392	3.57	1	2	2	2	700	79.9448	4.98291
Q5T4F4	Protrudin OS=Homo sapiens GN=ZFYVE27 PE=1 SV=1 - [ZFY27_HUMAN]	45.48	1.46	1	1	1	1	411	45.8137	5.14795
Q9Y2B0	Protein canopy homolog 2 OS=Homo sapiens GN=CNPY2 PE=1 SV=1 - [CNPY2_HUMAN]	45.42	8.79	1	1	1	1	182	20.6392	4.91943
Q93009	Ubiquitin carboxyl-terminal hydrolase 7 OS=Homo sapiens GN=USP7 PE=1 SV=2 - [UBP7_HUMAN]	45.37	1.63	1	2	2	2	1102	128.22	5.5542
Q96P63	Serpin B12 OS=Homo sapiens GN=SERPINB12 PE=1 SV=1 - [SPB12_HUMAN]	45.28	3.95	1	1	1	1	405	46.2471	5.52881
P56134	ATP synthase subunit f, mitochondrial OS=Homo sapiens GN=ATP5J2 PE=1 SV=3 - [ATPK_HUMAN]	45.23	13.83	1	1	1	1	94	10.9107	9.67139
O43488	Aflatoxin B1 aldehyde reductase member 2 OS=Homo sapiens GN=AKR7A2 PE=1 SV=3 - [ARK72_HUMAN]	45.13	9.47	2	2	2	2	359	39.5637	7.1665
Q8IVL1	Neuron navigator 2 OS=Homo sapiens GN=NAV2 PE=1 SV=3 - [NAV2_HUMAN]	45.08	0.28	1	1	1	1	2488	268.003	9.02686
O43660	Pleiotropic regulator 1 OS=Homo sapiens GN=PLRG1 PE=1 SV=1 - [PLRG1_HUMAN]	45.0133	5.84	1	3	3	3	514	57.1581	9.17334
P14324	Farnesyl pyrophosphate synthase OS=Homo sapiens GN=FDPS PE=1 SV=4 - [FPPS_HUMAN]	44.95	2.15	1	1	1	1	419	48.2446	6.15088
Q92905	COP9 signalosome complex subunit 5 OS=Homo sapiens GN=COPS5 PE=1 SV=4 - [CSN5_HUMAN]	44.81	2.4	1	1	1	1	334	37.5547	6.53662
O15144	Actin-related protein 2/3 complex subunit 2 OS=Homo sapiens GN=ARPC2 PE=1 SV=1 - [ARPC2_HUMAN]	44.78	4.67	1	1	1	1	300	34.3115	7.35693
Q8IUF8	Bifunctional lysine-specific demethylase and histidyl-hydroxylase MINA OS=Homo sapiens GN=MINA PE=1 SV=1 - [MINA_HUMAN]	44.74	3.01	1	1	1	1	465	52.767	6.69775
Q14684	Ribosomal RNA processing protein 1 homolog B OS=Homo sapiens GN=RRP1B PE=1 SV=3 - [RRP1B_HUMAN]	44.64	2.64	1	1	1	1	758	84.3752	9.75928
Q9H2U2	Inorganic pyrophosphatase 2, mitochondrial OS=Homo sapiens GN=PPA2 PE=1 SV=2 - [IPYR2_HUMAN]	44.46	6.59	1	1	2	2	334	37.896	7.38623
P35251	Replication factor C subunit 1 OS=Homo sapiens GN=RFC1 PE=1 SV=4 - [RFC1_HUMAN]	44.39	1.05	1	1	1	1	1148	128.175	9.36377
Q12789	General transcription factor 3C polypeptide 1 OS=Homo sapiens GN=GTF3C1 PE=1 SV=4 - [TF3C1_HUMAN]	44.36	0.47	1	1	1	1	2109	238.725	7.29834
O15226	NF-kappa-B-repressing factor OS=Homo sapiens GN=NKRF PE=1 SV=2 - [NKRF_HUMAN]	44.35	2.9	1	2	2	2	690	77.6242	8.79248
Q9UBX3	Mitochondrial dicarboxylate carrier OS=Homo sapiens GN=SLC25A10 PE=1 SV=2 - [DIC_HUMAN]	44.27	2.79	1	1	1	1	287	31.2623	9.53955
P16435	NADPH--cytochrome P450 reductase OS=Homo sapiens GN=POR PE=1 SV=2 - [NCPR_HUMAN]	44.2	1.33	1	1	1	1	677	76.6413	5.57959
Q9H7Z7	Prostaglandin E synthase 2 OS=Homo sapiens GN=PTGES2 PE=1 SV=1 - [PGES2_HUMAN]	44.19	3.71	1	1	1	1	377	41.9167	9.15869
Q53H12	Acylglycerol kinase, mitochondrial OS=Homo sapiens GN=AGK PE=1 SV=2 - [AGK_HUMAN]	44.09	2.13	1	1	1	1	422	47.1074	8.08936
P60953	Cell division control protein 42 homolog OS=Homo sapiens GN=CDC42 PE=1 SV=2 - [CDC42_HUMAN]	44.06	5.24	1	1	1	1	191	21.245	6.55127
P31153	S-adenosylmethionine synthase isoform type-2 OS=Homo sapiens GN=MAT2A PE=1 SV=1 - [METK2_HUMAN]	44.02	6.58	2	2	2	2	395	43.6333	6.48096
Q32P28	Prolyl 3-hydroxylase 1 OS=Homo sapiens GN=P3H1 PE=1 SV=2 - [P3H1_HUMAN]	44	1.77	1	1	1	1	736	83.3411	5.13525
P28340	DNA polymerase delta catalytic subunit OS=Homo sapiens GN=POLD1 PE=1 SV=2 - [DPOD1_HUMAN]	43.9891	1.54	1	1	2	2	1107	123.553	7.03467
Q92734	Protein TFG OS=Homo sapiens GN=TFG PE=1 SV=2 - [TFG_HUMAN]	43.9865	6.25	1	2	2	2	400	43.4212	5.09717
Q96EY8	Cob(I)yrinic acid a,c-diamide adenosyltransferase, mitochondrial OS=Homo sapiens GN=MMAB PE=1 SV=1 - [MMAB_HUMAN]	43.95	4	1	1	1	1	250	27.371	8.60205
P20930	Filaggrin OS=Homo sapiens GN=FLG PE=1 SV=3 - [FILA_HUMAN]	43.72	0.25	1	1	1	1	4061	434.922	9.24658
P48637	Glutathione synthetase OS=Homo sapiens GN=GSS PE=1 SV=1 - [GSHB_HUMAN]	43.65	2.74	1	1	1	1	474	52.3523	5.92236
P08133	Annexin A6 OS=Homo sapiens GN=ANXA6 PE=1 SV=3 - [ANXA6_HUMAN]	43.6333	5.5	1	3	3	3	673	75.8256	5.60498
Q13033	Striatin-3 OS=Homo sapiens GN=STRN3 PE=1 SV=3 - [STRN3_HUMAN]	43.61	2.26	1	1	2	2	797	87.1553	5.36377
O43423	Acidic leucine-rich nuclear phosphoprotein 32 family member C OS=Homo sapiens GN=ANP32C PE=2 SV=1 - [AN32C_HUMAN]	43.59	4.7	2	1	1	1	234	26.7456	4.2085
Q8WVM8	Sec1 family domain-containing protein 1 OS=Homo sapiens GN=SCFD1 PE=1 SV=4 - [SCFD1_HUMAN]	43.44	2.18	1	1	1	1	642	72.3341	6.26514
P06280	Alpha-galactosidase A OS=Homo sapiens GN=GLA PE=1 SV=1 - [AGAL_HUMAN]	43.39	4.2	1	1	1	1	429	48.7349	5.60498
Q14566	DNA replication licensing factor MCM6 OS=Homo sapiens GN=MCM6 PE=1 SV=1 - [MCM6_HUMAN]	43.3	1.22	1	1	1	1	821	92.8312	5.41455
Q15645	Pachytene checkpoint protein 2 homolog OS=Homo sapiens GN=TRIP13 PE=1 SV=2 - [PCH2_HUMAN]	43.29	5.09	1	2	2	2	432	48.5205	6.0874
P31942	Heterogeneous nuclear ribonucleoprotein H3 OS=Homo sapiens GN=HNRNPH3 PE=1 SV=2 - [HNRH3_HUMAN]	43.26	3.47	1	1	1	1	346	36.9031	6.87354
Q9Y5K5	Ubiquitin carboxyl-terminal hydrolase isozyme L5 OS=Homo sapiens GN=UCHL5 PE=1 SV=3 - [UCHL5_HUMAN]	43.2	2.43	1	1	1	1	329	37.583	5.32568
Q15459	Splicing factor 3A subunit 1 OS=Homo sapiens GN=SF3A1 PE=1 SV=1 - [SF3A1_HUMAN]	43.08	1.64	1	1	1	1	793	88.8305	5.22412
O75600	2-amino-3-ketobutyrate coenzyme A ligase, mitochondrial OS=Homo sapiens GN=GCAT PE=1 SV=1 - [KBL_HUMAN]	42.93	2.63	1	1	1	1	419	45.2562	8.04541
P49736	DNA replication licensing factor MCM2 OS=Homo sapiens GN=MCM2 PE=1 SV=4 - [MCM2_HUMAN]	42.86	2.77	1	2	2	2	904	101.832	5.51611
P23786	Carnitine O-palmitoyltransferase 2, mitochondrial OS=Homo sapiens GN=CPT2 PE=1 SV=2 - [CPT2_HUMAN]	42.77	1.52	1	1	1	1	658	73.7304	8.17725
Q15637	Splicing factor 1 OS=Homo sapiens GN=SF1 PE=1 SV=4 - [SF01_HUMAN]	42.77	1.56	1	1	1	1	639	68.2859	8.98291
O60831	PRA1 family protein 2 OS=Homo sapiens GN=PRAF2 PE=1 SV=1 - [PRAF2_HUMAN]	42.76	6.18	1	1	1	1	178	19.2455	9.18799
Q9Y4C2	TRPM8 channel-associated factor 1 OS=Homo sapiens GN=TCAF1 PE=1 SV=3 - [TCAF1_HUMAN]	42.62	2.28	1	2	2	2	921	102.061	6.53662
O75533	Splicing factor 3B subunit 1 OS=Homo sapiens GN=SF3B1 PE=1 SV=3 - [SF3B1_HUMAN]	42.5155	1.38	1	2	2	2	1304	145.738	7.09326
P28838	Cytosol aminopeptidase OS=Homo sapiens GN=LAP3 PE=1 SV=3 - [AMPL_HUMAN]	42.4	2.31	1	1	1	1	519	56.1308	7.92822
P11172	Uridine 5'-monophosphate synthase OS=Homo sapiens GN=UMPS PE=1 SV=1 - [UMPS_HUMAN]	42.38	5.63	1	2	2	2	480	52.1886	7.23975
Q6P2Q9	Pre-mRNA-processing-splicing factor 8 OS=Homo sapiens GN=PRPF8 PE=1 SV=2 - [PRP8_HUMAN]	42.34	0.34	1	1	1	1	2335	273.427	8.83643
Q9Y277	Voltage-dependent anion-selective channel protein 3 OS=Homo sapiens GN=VDAC3 PE=1 SV=1 - [VDAC3_HUMAN]	42.23	8.13	1	1	2	2	283	30.6393	8.66064
P40763	Signal transducer and activator of transcription 3 OS=Homo sapiens GN=STAT3 PE=1 SV=2 - [STAT3_HUMAN]	42.1945	4.16	2	2	2	2	770	88.0114	6.30322
P56556	NADH dehydrogenase [ubiquinone] 1 alpha subcomplex subunit 6 OS=Homo sapiens GN=NDUFA6 PE=1 SV=3 - [NDUA6_HUMAN]	42.09	5.19	1	1	1	1	154	17.8593	10.1401
Q16891	MICOS complex subunit MIC60 OS=Homo sapiens GN=IMMT PE=1 SV=1 - [MIC60_HUMAN]	41.94	3.17	1	2	2	2	758	83.6264	6.48096
Q92729	Receptor-type tyrosine-protein phosphatase U OS=Homo sapiens GN=PTPRU PE=1 SV=2 - [PTPRU_HUMAN]	41.92	0.83	1	1	1	1	1446	162.32	6.91748
Q9Y5J1	U3 small nucleolar RNA-associated protein 18 homolog OS=Homo sapiens GN=UTP18 PE=1 SV=3 - [UTP18_HUMAN]	41.86	2.34	1	1	1	1	556	61.9644	8.76318
P46109	Crk-like protein OS=Homo sapiens GN=CRKL PE=1 SV=1 - [CRKL_HUMAN]	41.76	5.94	1	1	1	1	303	33.7559	6.7417
Q16637	Survival motor neuron protein OS=Homo sapiens GN=SMN1 PE=1 SV=1 - [SMN_HUMAN]	41.7127	9.52	1	2	2	2	294	31.8285	6.55127
Q8TC07	TBC1 domain family member 15 OS=Homo sapiens GN=TBC1D15 PE=1 SV=2 - [TBC15_HUMAN]	41.59	1.88	1	1	1	1	691	79.4397	5.66846
Q96S44	TP53-regulating kinase OS=Homo sapiens GN=TP53RK PE=1 SV=2 - [PRPK_HUMAN]	41.53	8.3	1	1	1	1	253	28.1428	9.53955
Q9BXP5	Serrate RNA effector molecule homolog OS=Homo sapiens GN=SRRT PE=1 SV=1 - [SRRT_HUMAN]	41.35	1.83	2	2	2	2	876	100.604	5.96045
O75369	Filamin-B OS=Homo sapiens GN=FLNB PE=1 SV=2 - [FLNB_HUMAN]	41.34	1.42	1	2	2	2	2602	277.99	5.73193
O60573	Eukaryotic translation initiation factor 4E type 2 OS=Homo sapiens GN=EIF4E2 PE=1 SV=1 - [IF4E2_HUMAN]	41.21	4.08	1	1	1	1	245	28.3442	8.88037
Q92616	eIF-2-alpha kinase activator GCN1 OS=Homo sapiens GN=GCN1 PE=1 SV=6 - [GCN1_HUMAN]	41.13	0.64	1	2	2	2	2671	292.572	7.47412
Q9NQT5	Exosome complex component RRP40 OS=Homo sapiens GN=EXOSC3 PE=1 SV=3 - [EXOS3_HUMAN]	41.05	13.45	1	3	3	3	275	29.5534	8.104
Q9Y3C4	EKC/KEOPS complex subunit TPRKB OS=Homo sapiens GN=TPRKB PE=1 SV=1 - [TPRKB_HUMAN]	40.93	4	1	1	1	1	175	19.6485	6.78564
Q13617	Cullin-2 OS=Homo sapiens GN=CUL2 PE=1 SV=2 - [CUL2_HUMAN]	40.8225	2.01	1	1	2	2	745	86.9268	6.91748
Q13126	S-methyl-5'-thioadenosine phosphorylase OS=Homo sapiens GN=MTAP PE=1 SV=2 - [MTAP_HUMAN]	40.69	6.36	1	1	1	1	283	31.2158	7.18115
P30084	Enoyl-CoA hydratase, mitochondrial OS=Homo sapiens GN=ECHS1 PE=1 SV=4 - [ECHM_HUMAN]	40.67	4.14	1	1	1	1	290	31.3671	8.07471
O43617	Trafficking protein particle complex subunit 3 OS=Homo sapiens GN=TRAPPC3 PE=1 SV=1 - [TPPC3_HUMAN]	40.66	4.44	1	1	1	1	180	20.2611	4.95752
Q9P0L0	Vesicle-associated membrane protein-associated protein A OS=Homo sapiens GN=VAPA PE=1 SV=3 - [VAPA_HUMAN]	40.6	6.43	1	1	1	1	249	27.8752	8.6167
Q5UIP0	Telomere-associated protein RIF1 OS=Homo sapiens GN=RIF1 PE=1 SV=2 - [RIF1_HUMAN]	40.47	0.53	1	1	1	1	2472	274.294	5.51611
P69849	Nodal modulator 3 OS=Homo sapiens GN=NOMO3 PE=3 SV=2 - [NOMO3_HUMAN]	40.38	1.23	3	1	1	1	1222	134.049	5.66846
P68402	Platelet-activating factor acetylhydrolase IB subunit beta OS=Homo sapiens GN=PAFAH1B2 PE=1 SV=1 - [PA1B2_HUMAN]	40.08	3.93	1	1	1	1	229	25.5531	5.92236
A1L0T0	Acetolactate synthase-like protein OS=Homo sapiens GN=ILVBL PE=1 SV=2 - [ILVBL_HUMAN]	40.03	1.74	1	1	1	1	632	67.8248	8.14795
Q8NI27	THO complex subunit 2 OS=Homo sapiens GN=THOC2 PE=1 SV=2 - [THOC2_HUMAN]	39.9	0.82	1	1	1	1	1593	182.659	8.44092
Q92621	Nuclear pore complex protein Nup205 OS=Homo sapiens GN=NUP205 PE=1 SV=3 - [NU205_HUMAN]	39.8333	1.24	1	2	2	2	2012	227.776	6.18896
O00541	Pescadillo homolog OS=Homo sapiens GN=PES1 PE=1 SV=1 - [PESC_HUMAN]	39.83	1.7	1	1	1	1	588	67.96	7.32764
Q5T4S7	E3 ubiquitin-protein ligase UBR4 OS=Homo sapiens GN=UBR4 PE=1 SV=1 - [UBR4_HUMAN]	39.58	0.23	1	1	1	1	5183	573.476	6.03662
Q9HDC9	Adipocyte plasma membrane-associated protein OS=Homo sapiens GN=APMAP PE=1 SV=2 - [APMAP_HUMAN]	39.5205	6.73	1	3	3	3	416	46.4509	6.16357
P60660	Myosin light polypeptide 6 OS=Homo sapiens GN=MYL6 PE=1 SV=2 - [MYL6_HUMAN]	39.42	8.61	2	1	1	1	151	16.9191	4.65283
Q8N3J5	Protein phosphatase 1K, mitochondrial OS=Homo sapiens GN=PPM1K PE=1 SV=1 - [PPM1K_HUMAN]	39.34	3.23	1	2	2	2	372	40.9716	6.7417
Q00537	Cyclin-dependent kinase 17 OS=Homo sapiens GN=CDK17 PE=1 SV=2 - [CDK17_HUMAN]	39.24	3.25	25	1	2	2	523	59.5446	9.02686
P33993	DNA replication licensing factor MCM7 OS=Homo sapiens GN=MCM7 PE=1 SV=4 - [MCM7_HUMAN]	39.1389	2.23	1	2	2	2	719	81.2566	6.45557
Q3V6T2	Girdin OS=Homo sapiens GN=CCDC88A PE=1 SV=2 - [GRDN_HUMAN]	39	0.37	1	1	1	1	1871	215.909	6.21436
Q9BV38	WD repeat-containing protein 18 OS=Homo sapiens GN=WDR18 PE=1 SV=2 - [WDR18_HUMAN]	38.9948	3.47	1	2	2	2	432	47.375	6.69775
Q53EL6	Programmed cell death protein 4 OS=Homo sapiens GN=PDCD4 PE=1 SV=2 - [PDCD4_HUMAN]	38.88	3.84	1	1	1	1	469	51.703	5.21143
Q16204	Coiled-coil domain-containing protein 6 OS=Homo sapiens GN=CCDC6 PE=1 SV=2 - [CCDC6_HUMAN]	38.83	2.95	1	1	1	1	474	53.2578	7.34229
P09132	Signal recognition particle 19 kDa protein OS=Homo sapiens GN=SRP19 PE=1 SV=3 - [SRP19_HUMAN]	38.71	10.42	1	1	1	1	144	16.1454	9.84717
P61077	Ubiquitin-conjugating enzyme E2 D3 OS=Homo sapiens GN=UBE2D3 PE=1 SV=1 - [UB2D3_HUMAN]	38.71	7.48	2	1	1	1	147	16.6764	7.79639
Q16822	Phosphoenolpyruvate carboxykinase [GTP], mitochondrial OS=Homo sapiens GN=PCK2 PE=1 SV=3 - [PCKGM_HUMAN]	38.67	2.5	1	1	1	1	640	70.6846	7.62061
P07384	Calpain-1 catalytic subunit OS=Homo sapiens GN=CAPN1 PE=1 SV=1 - [CAN1_HUMAN]	38.61	1.82	1	1	1	1	714	81.8382	5.66846
Q9UBQ5	Eukaryotic translation initiation factor 3 subunit K OS=Homo sapiens GN=EIF3K PE=1 SV=1 - [EIF3K_HUMAN]	38.53	6.88	1	2	2	2	218	25.0434	4.93213
Q96DV4	39S ribosomal protein L38, mitochondrial OS=Homo sapiens GN=MRPL38 PE=1 SV=2 - [RM38_HUMAN]	38.45	2.37	1	1	1	1	380	44.5684	7.53271
Q96J01	THO complex subunit 3 OS=Homo sapiens GN=THOC3 PE=1 SV=1 - [THOC3_HUMAN]	38.44	2.85	1	1	1	1	351	38.7468	6.0874
Q9Y6K0	Choline/ethanolaminephosphotransferase 1 OS=Homo sapiens GN=CEPT1 PE=1 SV=1 - [CEPT1_HUMAN]	38.43	2.64	1	1	1	2	416	46.5227	8.20654
Q6P1M0	Long-chain fatty acid transport protein 4 OS=Homo sapiens GN=SLC27A4 PE=1 SV=1 - [S27A4_HUMAN]	38.42	1.4	1	1	1	1	643	72.0181	8.47021
O95969	Secretoglobin family 1D member 2 OS=Homo sapiens GN=SCGB1D2 PE=2 SV=1 - [SG1D2_HUMAN]	38.39	10	1	1	1	1	90	9.91834	8.25049
Q7Z7C8	Transcription initiation factor TFIID subunit 8 OS=Homo sapiens GN=TAF8 PE=1 SV=1 - [TAF8_HUMAN]	38.22	4.84	1	1	1	1	310	34.2413	6.45557
P26640	Valine--tRNA ligase OS=Homo sapiens GN=VARS PE=1 SV=4 - [SYVC_HUMAN]	38.16	0.71	1	1	1	1	1264	140.387	7.59131
P57740	Nuclear pore complex protein Nup107 OS=Homo sapiens GN=NUP107 PE=1 SV=1 - [NU107_HUMAN]	38.05	1.3	1	1	1	1	925	106.307	5.42725
P08237	ATP-dependent 6-phosphofructokinase, muscle type OS=Homo sapiens GN=PFKM PE=1 SV=2 - [PFKAM_HUMAN]	37.85	1.15	3	1	1	1	780	85.1284	7.98682
Q96DA0	Zymogen granule protein 16 homolog B OS=Homo sapiens GN=ZG16B PE=1 SV=3 - [ZG16B_HUMAN]	37.85	4.33	1	1	1	1	208	22.7246	7.38623
O43809	Cleavage and polyadenylation specificity factor subunit 5 OS=Homo sapiens GN=NUDT21 PE=1 SV=1 - [CPSF5_HUMAN]	37.77	5.29	1	1	1	1	227	26.2107	8.82178
P51970	NADH dehydrogenase [ubiquinone] 1 alpha subcomplex subunit 8 OS=Homo sapiens GN=NDUFA8 PE=1 SV=3 - [NDUA8_HUMAN]	37.75	14.53	1	2	2	2	172	20.0921	7.6499
P26639	Threonine--tRNA ligase, cytoplasmic OS=Homo sapiens GN=TARS PE=1 SV=3 - [SYTC_HUMAN]	37.74	1.38	1	1	1	1	723	83.3819	6.66846
Q96I99	Succinate--CoA ligase [GDP-forming] subunit beta, mitochondrial OS=Homo sapiens GN=SUCLG2 PE=1 SV=2 - [SUCB2_HUMAN]	37.58	4.63	1	2	2	2	432	46.4814	6.39209
Q9UJW0	Dynactin subunit 4 OS=Homo sapiens GN=DCTN4 PE=1 SV=1 - [DCTN4_HUMAN]	37.58	3.7	1	1	1	1	460	52.3036	7.34229
Q8WWC4	m-AAA protease-interacting protein 1, mitochondrial OS=Homo sapiens GN=C2orf47 PE=1 SV=1 - [MAIP1_HUMAN]	37.53	8.59	1	2	2	2	291	32.524	9.17334
O43847	Nardilysin OS=Homo sapiens GN=NRDC PE=1 SV=2 - [NRDC_HUMAN]	37.48	0.7	1	1	1	1	1150	131.488	4.99561
Q8IZL8	Proline-, glutamic acid- and leucine-rich protein 1 OS=Homo sapiens GN=PELP1 PE=1 SV=2 - [PELP1_HUMAN]	37.44	1.86	1	1	1	1	1130	119.624	4.33545
Q9Y2I1	Nischarin OS=Homo sapiens GN=NISCH PE=1 SV=3 - [NISCH_HUMAN]	37.42	0.66	1	1	1	1	1504	166.524	5.13525
O96019	Actin-like protein 6A OS=Homo sapiens GN=ACTL6A PE=1 SV=1 - [ACL6A_HUMAN]	37.17	4.2	1	1	1	1	429	47.4303	5.60498
Q9Y676	28S ribosomal protein S18b, mitochondrial OS=Homo sapiens GN=MRPS18B PE=1 SV=1 - [RT18B_HUMAN]	37.12	12.4	1	2	2	2	258	29.377	9.37842
O00743	Serine/threonine-protein phosphatase 6 catalytic subunit OS=Homo sapiens GN=PPP6C PE=1 SV=1 - [PPP6_HUMAN]	37.04	2.95	1	1	1	1	305	35.1215	5.69385
Q9H944	Mediator of RNA polymerase II transcription subunit 20 OS=Homo sapiens GN=MED20 PE=1 SV=1 - [MED20_HUMAN]	36.99	5.19	1	1	1	1	212	23.2064	6.87354
Q9UKK9	ADP-sugar pyrophosphatase OS=Homo sapiens GN=NUDT5 PE=1 SV=1 - [NUDT5_HUMAN]	36.8357	6.85	1	2	2	2	219	24.3122	4.94482
O14734	Acyl-coenzyme A thioesterase 8 OS=Homo sapiens GN=ACOT8 PE=1 SV=1 - [ACOT8_HUMAN]	36.63	5.02	1	1	1	1	319	35.891	7.56201
O43837	Isocitrate dehydrogenase [NAD] subunit beta, mitochondrial OS=Homo sapiens GN=IDH3B PE=1 SV=2 - [IDH3B_HUMAN]	36.61	4.16	1	1	1	1	385	42.1566	8.45557
Q5T1J5	Putative coiled-coil-helix-coiled-coil-helix domain-containing protein CHCHD2P9, mitochondrial OS=Homo sapiens GN=CHCHD2P9 PE=5 SV=1 - [CHCH9_HUMAN]	36.58	18.54	2	1	1	1	151	15.4797	9.89111
O75821	Eukaryotic translation initiation factor 3 subunit G OS=Homo sapiens GN=EIF3G PE=1 SV=2 - [EIF3G_HUMAN]	36.5567	15.94	1	4	4	4	320	35.5889	6.12549
Q8TAA5	GrpE protein homolog 2, mitochondrial OS=Homo sapiens GN=GRPEL2 PE=1 SV=1 - [GRPE2_HUMAN]	36.47	13.78	1	2	2	2	225	25.4154	7.72314
Q9ULH7	MKL/myocardin-like protein 2 OS=Homo sapiens GN=MKL2 PE=1 SV=3 - [MKL2_HUMAN]	36.31	0.64	2	1	1	1	1088	118.054	6.27783
P27816	Microtubule-associated protein 4 OS=Homo sapiens GN=MAP4 PE=1 SV=3 - [MAP4_HUMAN]	36.28	0.95	1	1	1	1	1152	120.93	5.42725
P51648	Fatty aldehyde dehydrogenase OS=Homo sapiens GN=ALDH3A2 PE=1 SV=1 - [AL3A2_HUMAN]	36.27	1.86	1	1	1	1	485	54.8129	7.88428
Q9Y3B2	Exosome complex component CSL4 OS=Homo sapiens GN=EXOSC1 PE=1 SV=1 - [EXOS1_HUMAN]	36.26	8.72	1	1	1	1	195	21.438	8.23584
P78417	Glutathione S-transferase omega-1 OS=Homo sapiens GN=GSTO1 PE=1 SV=2 - [GSTO1_HUMAN]	36.14	7.05	1	2	2	2	241	27.548	6.59521
Q8IZP2	Putative protein FAM10A4 OS=Homo sapiens GN=ST13P4 PE=5 SV=1 - [ST134_HUMAN]	35.97	6.25	3	1	1	1	240	27.3897	5.08447
O95433	Activator of 90 kDa heat shock protein ATPase homolog 1 OS=Homo sapiens GN=AHSA1 PE=1 SV=1 - [AHSA1_HUMAN]	35.93	5.33	1	2	2	2	338	38.2503	5.52881
Q969E2	Secretory carrier-associated membrane protein 4 OS=Homo sapiens GN=SCAMP4 PE=1 SV=1 - [SCAM4_HUMAN]	35.68	4.8	1	1	1	1	229	25.7107	8.82178
Q15370	Transcription elongation factor B polypeptide 2 OS=Homo sapiens GN=TCEB2 PE=1 SV=1 - [ELOB_HUMAN]	35.6482	27.12	1	2	2	2	118	13.1246	4.88135
O60313	Dynamin-like 120 kDa protein, mitochondrial OS=Homo sapiens GN=OPA1 PE=1 SV=3 - [OPA1_HUMAN]	35.6	1.15	1	1	1	1	960	111.561	7.86963
P10768	S-formylglutathione hydrolase OS=Homo sapiens GN=ESD PE=1 SV=2 - [ESTD_HUMAN]	35.58	6.38	1	1	1	1	282	31.4425	7.02002
Q9H7C9	Mth938 domain-containing protein OS=Homo sapiens GN=AAMDC PE=1 SV=1 - [AAMDC_HUMAN]	35.53	7.38	1	1	1	1	122	13.3238	8.45557
Q8TDN6	Ribosome biogenesis protein BRX1 homolog OS=Homo sapiens GN=BRIX1 PE=1 SV=2 - [BRX1_HUMAN]	35.4642	3.97	1	2	2	2	353	41.3749	9.92041
P78406	mRNA export factor OS=Homo sapiens GN=RAE1 PE=1 SV=1 - [RAE1L_HUMAN]	35.42	3.53	1	1	1	1	368	40.9419	7.82568
P59665	Neutrophil defensin 1 OS=Homo sapiens GN=DEFA1 PE=1 SV=1 - [DEF1_HUMAN]	35.24	9.57	2	1	1	1	94	10.1942	6.99072
Q13526	Peptidyl-prolyl cis-trans isomerase NIMA-interacting 1 OS=Homo sapiens GN=PIN1 PE=1 SV=1 - [PIN1_HUMAN]	34.89	13.5	1	1	1	1	163	18.232	8.82178
Q00765	Receptor expression-enhancing protein 5 OS=Homo sapiens GN=REEP5 PE=1 SV=3 - [REEP5_HUMAN]	34.74	5.29	1	1	1	1	189	21.479	8.104
P61619	Protein transport protein Sec61 subunit alpha isoform 1 OS=Homo sapiens GN=SEC61A1 PE=1 SV=2 - [S61A1_HUMAN]	34.57	1.47	2	1	1	1	476	52.2305	8.06006
O75915	PRA1 family protein 3 OS=Homo sapiens GN=ARL6IP5 PE=1 SV=1 - [PRAF3_HUMAN]	34.43	5.85	1	1	1	1	188	21.6004	9.77393
Q96AE4	Far upstream element-binding protein 1 OS=Homo sapiens GN=FUBP1 PE=1 SV=3 - [FUBP1_HUMAN]	34.41	4.5	3	2	3	3	644	67.5185	7.60596
P62841	40S ribosomal protein S15 OS=Homo sapiens GN=RPS15 PE=1 SV=2 - [RS15_HUMAN]	34.41	8.97	1	1	1	1	145	17.0292	10.3892
P55809	Succinyl-CoA:3-ketoacid coenzyme A transferase 1, mitochondrial OS=Homo sapiens GN=OXCT1 PE=1 SV=1 - [SCOT1_HUMAN]	34.27	2.12	1	1	1	1	520	56.1219	7.45947
Q9UQ35	Serine/arginine repetitive matrix protein 2 OS=Homo sapiens GN=SRRM2 PE=1 SV=2 - [SRRM2_HUMAN]	34.22	0.51	1	1	1	1	2752	299.438	12.0591
Q6ZVX7	F-box only protein 50 OS=Homo sapiens GN=NCCRP1 PE=1 SV=1 - [FBX50_HUMAN]	34.18	3.27	1	1	1	1	275	30.8279	6.62451
P11766	Alcohol dehydrogenase class-3 OS=Homo sapiens GN=ADH5 PE=1 SV=4 - [ADHX_HUMAN]	34.1393	6.68	1	2	2	2	374	39.6984	7.48877
Q8TEX9	Importin-4 OS=Homo sapiens GN=IPO4 PE=1 SV=2 - [IPO4_HUMAN]	34.03	0.83	1	1	1	1	1081	118.64	4.95752
P04080	Cystatin-B OS=Homo sapiens GN=CSTB PE=1 SV=2 - [CYTB_HUMAN]	33.93	12.24	1	1	1	1	98	11.1326	7.56201
O75439	Mitochondrial-processing peptidase subunit beta OS=Homo sapiens GN=PMPCB PE=1 SV=2 - [MPPB_HUMAN]	33.8629	3.89	1	2	2	2	489	54.3315	6.82959
Q13363	C-terminal-binding protein 1 OS=Homo sapiens GN=CTBP1 PE=1 SV=2 - [CTBP1_HUMAN]	33.84	1.82	1	1	1	1	440	47.5055	6.771
P46063	ATP-dependent DNA helicase Q1 OS=Homo sapiens GN=RECQL PE=1 SV=3 - [RECQ1_HUMAN]	33.83	2.31	1	1	1	1	649	73.41	7.88428
P28331	NADH-ubiquinone oxidoreductase 75 kDa subunit, mitochondrial OS=Homo sapiens GN=NDUFS1 PE=1 SV=3 - [NDUS1_HUMAN]	33.79	4.95	1	2	2	2	727	79.4165	6.22705
P43490	Nicotinamide phosphoribosyltransferase OS=Homo sapiens GN=NAMPT PE=1 SV=1 - [NAMPT_HUMAN]	33.74	1.43	1	1	1	1	491	55.4866	7.15186
P25787	Proteasome subunit alpha type-2 OS=Homo sapiens GN=PSMA2 PE=1 SV=2 - [PSA2_HUMAN]	33.69	5.98	1	1	1	1	234	25.8823	7.43018
P15121	Aldose reductase OS=Homo sapiens GN=AKR1B1 PE=1 SV=3 - [ALDR_HUMAN]	33.66	8.86	1	2	2	2	316	35.8305	6.97607
Q96AY3	Peptidyl-prolyl cis-trans isomerase FKBP10 OS=Homo sapiens GN=FKBP10 PE=1 SV=1 - [FKB10_HUMAN]	33.65	4.64	1	2	2	2	582	64.2042	5.61768
Q15020	Squamous cell carcinoma antigen recognized by T-cells 3 OS=Homo sapiens GN=SART3 PE=1 SV=1 - [SART3_HUMAN]	33.64	0.73	1	1	1	1	963	109.865	5.56689
Q07955	Serine/arginine-rich splicing factor 1 OS=Homo sapiens GN=SRSF1 PE=1 SV=2 - [SRSF1_HUMAN]	33.63	4.03	1	1	1	1	248	27.7278	10.3599
Q99471	Prefoldin subunit 5 OS=Homo sapiens GN=PFDN5 PE=1 SV=2 - [PFD5_HUMAN]	33.61	4.55	1	1	1	1	154	17.317	6.32861
P26440	Isovaleryl-CoA dehydrogenase, mitochondrial OS=Homo sapiens GN=IVD PE=1 SV=1 - [IVD_HUMAN]	33.56	2.13	1	1	1	1	423	46.2896	8.19189
P36551	Oxygen-dependent coproporphyrinogen-III oxidase, mitochondrial OS=Homo sapiens GN=CPOX PE=1 SV=3 - [HEM6_HUMAN]	33.466	3.96	1	2	2	2	454	50.12	8.25049
Q96QR8	Transcriptional activator protein Pur-beta OS=Homo sapiens GN=PURB PE=1 SV=3 - [PURB_HUMAN]	33.41	4.17	1	1	1	1	312	33.2205	5.42725
Q16540	39S ribosomal protein L23, mitochondrial OS=Homo sapiens GN=MRPL23 PE=1 SV=1 - [RM23_HUMAN]	33.41	9.8	1	1	1	1	153	17.7701	9.68604
O75306	NADH dehydrogenase [ubiquinone] iron-sulfur protein 2, mitochondrial OS=Homo sapiens GN=NDUFS2 PE=1 SV=2 - [NDUS2_HUMAN]	33.4	1.73	1	1	1	1	463	52.5117	7.54736
Q9BRJ6	Uncharacterized protein C7orf50 OS=Homo sapiens GN=C7orf50 PE=1 SV=1 - [CG050_HUMAN]	33.33	10.82	1	1	1	1	194	22.0698	9.64209
P13995	Bifunctional methylenetetrahydrofolate dehydrogenase/cyclohydrolase, mitochondrial OS=Homo sapiens GN=MTHFD2 PE=1 SV=2 - [MTDC_HUMAN]	33.33	2.29	1	1	1	1	350	37.8712	8.73389
Q9BYD1	39S ribosomal protein L13, mitochondrial OS=Homo sapiens GN=MRPL13 PE=1 SV=1 - [RM13_HUMAN]	33.32	10.11	1	2	2	2	178	20.6787	9.15869
P84103	Serine/arginine-rich splicing factor 3 OS=Homo sapiens GN=SRSF3 PE=1 SV=1 - [SRSF3_HUMAN]	33.3	5.49	1	1	1	1	164	19.3179	11.6489
P04745	Alpha-amylase 1 OS=Homo sapiens GN=AMY1A PE=1 SV=2 - [AMY1_HUMAN]	33.29	3.72	3	1	1	1	511	57.7309	6.93213
Q15056	Eukaryotic translation initiation factor 4H OS=Homo sapiens GN=EIF4H PE=1 SV=5 - [IF4H_HUMAN]	33.23	9.27	1	1	1	1	248	27.3684	7.2251
O95400	CD2 antigen cytoplasmic tail-binding protein 2 OS=Homo sapiens GN=CD2BP2 PE=1 SV=1 - [CD2B2_HUMAN]	33.13	2.93	1	1	1	1	341	37.6232	4.61475
P49189	4-trimethylaminobutyraldehyde dehydrogenase OS=Homo sapiens GN=ALDH9A1 PE=1 SV=3 - [AL9A1_HUMAN]	33.11	2.43	1	1	1	1	494	53.767	5.87158
O95292	Vesicle-associated membrane protein-associated protein B/C OS=Homo sapiens GN=VAPB PE=1 SV=3 - [VAPB_HUMAN]	32.95	5.35	1	1	1	1	243	27.2111	7.29834
P49721	Proteasome subunit beta type-2 OS=Homo sapiens GN=PSMB2 PE=1 SV=1 - [PSB2_HUMAN]	32.75	15.92	1	3	3	3	201	22.8217	7.02002
Q06203	Amidophosphoribosyltransferase OS=Homo sapiens GN=PPAT PE=1 SV=1 - [PUR1_HUMAN]	32.69	1.93	1	1	1	1	517	57.3624	6.75635
Q99417	C-Myc-binding protein OS=Homo sapiens GN=MYCBP PE=1 SV=3 - [MYCBP_HUMAN]	32.64	10.68	1	1	1	1	103	11.9593	5.90967
P40938	Replication factor C subunit 3 OS=Homo sapiens GN=RFC3 PE=1 SV=2 - [RFC3_HUMAN]	32.58	3.93	1	1	1	1	356	40.5299	8.33838
Q00325	Phosphate carrier protein, mitochondrial OS=Homo sapiens GN=SLC25A3 PE=1 SV=2 - [MPCP_HUMAN]	32.57	5.52	1	2	2	2	362	40.0687	9.37842
O14681	Etoposide-induced protein 2.4 homolog OS=Homo sapiens GN=EI24 PE=1 SV=4 - [EI24_HUMAN]	32.56	2.35	1	1	1	1	340	38.9397	9.71533
Q8NB16	Mixed lineage kinase domain-like protein OS=Homo sapiens GN=MLKL PE=1 SV=1 - [MLKL_HUMAN]	32.4	1.49	1	1	1	1	471	54.4445	8.82178
Q9NRF8	CTP synthase 2 OS=Homo sapiens GN=CTPS2 PE=1 SV=1 - [PYRG2_HUMAN]	32.39	3.41	1	1	2	2	586	65.6358	6.90283
Q14247	Src substrate cortactin OS=Homo sapiens GN=CTTN PE=1 SV=2 - [SRC8_HUMAN]	32.35	2.36	1	1	1	1	550	61.5485	5.40186
Q5H9R7	Serine/threonine-protein phosphatase 6 regulatory subunit 3 OS=Homo sapiens GN=PPP6R3 PE=1 SV=2 - [PP6R3_HUMAN]	32.27	0.8	1	1	1	1	873	97.6076	4.60205
Q96C19	EF-hand domain-containing protein D2 OS=Homo sapiens GN=EFHD2 PE=1 SV=1 - [EFHD2_HUMAN]	32.1	5	1	1	1	1	240	26.6805	5.19873
P68036	Ubiquitin-conjugating enzyme E2 L3 OS=Homo sapiens GN=UBE2L3 PE=1 SV=1 - [UB2L3_HUMAN]	32.08	11.69	1	1	1	1	154	17.8502	8.51416
Q96EY7	Pentatricopeptide repeat domain-containing protein 3, mitochondrial OS=Homo sapiens GN=PTCD3 PE=1 SV=3 - [PTCD3_HUMAN]	32	2.32	1	1	1	1	689	78.4997	6.41748
Q9UKL0	REST corepressor 1 OS=Homo sapiens GN=RCOR1 PE=1 SV=1 - [RCOR1_HUMAN]	31.8	3.32	1	1	1	1	482	52.9955	7.03467
Q86UE4	Protein LYRIC OS=Homo sapiens GN=MTDH PE=1 SV=2 - [LYRIC_HUMAN]	31.79	1.89	1	1	1	1	582	63.7988	9.31982
P43487	Ran-specific GTPase-activating protein OS=Homo sapiens GN=RANBP1 PE=1 SV=1 - [RANG_HUMAN]	31.65	9.95	1	2	2	2	201	23.2956	5.2876
O95968	Secretoglobin family 1D member 1 OS=Homo sapiens GN=SCGB1D1 PE=1 SV=1 - [SG1D1_HUMAN]	31.63	12.22	1	1	1	1	90	9.89138	9.24658
Q9P289	Serine/threonine-protein kinase 26 OS=Homo sapiens GN=STK26 PE=1 SV=2 - [STK26_HUMAN]	31.56	4.57	2	2	2	2	416	46.4996	5.2876
Q9NX63	MICOS complex subunit MIC19 OS=Homo sapiens GN=CHCHD3 PE=1 SV=1 - [MIC19_HUMAN]	31.46	3.52	1	1	1	1	227	26.1362	8.27979
Q9Y3D9	28S ribosomal protein S23, mitochondrial OS=Homo sapiens GN=MRPS23 PE=1 SV=2 - [RT23_HUMAN]	31.3	5.26	1	1	1	1	190	21.7573	8.89502
Q99720	Sigma non-opioid intracellular receptor 1 OS=Homo sapiens GN=SIGMAR1 PE=1 SV=1 - [SGMR1_HUMAN]	31.295	9.42	1	1	2	2	223	25.1118	5.96045
P09543	2',3'-cyclic-nucleotide 3'-phosphodiesterase OS=Homo sapiens GN=CNP PE=1 SV=2 - [CN37_HUMAN]	31.29	1.43	3	1	1	1	421	47.5487	9.0708
P19388	DNA-directed RNA polymerases I, II, and III subunit RPABC1 OS=Homo sapiens GN=POLR2E PE=1 SV=4 - [RPAB1_HUMAN]	31.15	15.24	1	3	3	3	210	24.5357	5.94775
P30837	Aldehyde dehydrogenase X, mitochondrial OS=Homo sapiens GN=ALDH1B1 PE=1 SV=3 - [AL1B1_HUMAN]	31.13	3.29	1	1	1	1	517	57.1702	6.80029
Q9H6Z4	Ran-binding protein 3 OS=Homo sapiens GN=RANBP3 PE=1 SV=1 - [RANB3_HUMAN]	31.1	2.65	1	1	1	1	567	60.1732	4.77979
P56962	Syntaxin-17 OS=Homo sapiens GN=STX17 PE=1 SV=2 - [STX17_HUMAN]	31.07	6.62	1	1	1	1	302	33.3826	6.56592
P28676	Grancalcin OS=Homo sapiens GN=GCA PE=1 SV=2 - [GRAN_HUMAN]	31.05	3.23	1	1	1	1	217	23.9945	5.21143
Q9NY33	Dipeptidyl peptidase 3 OS=Homo sapiens GN=DPP3 PE=1 SV=2 - [DPP3_HUMAN]	30.97	2.17	1	1	1	1	737	82.5378	5.09717
Q96HP4	Oxidoreductase NAD-binding domain-containing protein 1 OS=Homo sapiens GN=OXNAD1 PE=1 SV=1 - [OXND1_HUMAN]	30.93	3.85	1	1	1	1	312	34.8322	8.36768
P62891	60S ribosomal protein L39 OS=Homo sapiens GN=RPL39 PE=1 SV=2 - [RL39_HUMAN]	30.92	19.61	2	1	1	1	51	6.40265	12.5571
Q13242	Serine/arginine-rich splicing factor 9 OS=Homo sapiens GN=SRSF9 PE=1 SV=1 - [SRSF9_HUMAN]	30.87	5.43	1	1	1	1	221	25.5264	8.646
P84022	Mothers against decapentaplegic homolog 3 OS=Homo sapiens GN=SMAD3 PE=1 SV=1 - [SMAD3_HUMAN]	30.83	2.59	5	1	1	1	425	48.0498	7.15186
O43747	AP-1 complex subunit gamma-1 OS=Homo sapiens GN=AP1G1 PE=1 SV=5 - [AP1G1_HUMAN]	30.82	1.09	1	1	1	1	822	91.2931	6.80029
P55265	Double-stranded RNA-specific adenosine deaminase OS=Homo sapiens GN=ADAR PE=1 SV=4 - [DSRAD_HUMAN]	30.81	1.22	1	1	1	1	1226	135.981	8.646
P53611	Geranylgeranyl transferase type-2 subunit beta OS=Homo sapiens GN=RABGGTB PE=1 SV=2 - [PGTB2_HUMAN]	30.79	3.32	1	1	1	1	331	36.9003	5.03369
P12955	Xaa-Pro dipeptidase OS=Homo sapiens GN=PEPD PE=1 SV=3 - [PEPD_HUMAN]	30.74	2.03	1	1	1	1	493	54.5129	5.99854
O76003	Glutaredoxin-3 OS=Homo sapiens GN=GLRX3 PE=1 SV=2 - [GLRX3_HUMAN]	30.59	3.28	1	1	1	1	335	37.4082	5.38916
Q15417	Calponin-3 OS=Homo sapiens GN=CNN3 PE=1 SV=1 - [CNN3_HUMAN]	30.56	4.26	1	1	1	1	329	36.3908	6.04932
Q8NBJ5	Procollagen galactosyltransferase 1 OS=Homo sapiens GN=COLGALT1 PE=1 SV=1 - [GT251_HUMAN]	30.48	1.29	1	1	1	1	622	71.5905	7.31299
Q6P158	Putative ATP-dependent RNA helicase DHX57 OS=Homo sapiens GN=DHX57 PE=1 SV=2 - [DHX57_HUMAN]	30.41	0.65	1	1	1	1	1386	155.507	7.7085
P48735	Isocitrate dehydrogenase [NADP], mitochondrial OS=Homo sapiens GN=IDH2 PE=1 SV=2 - [IDHP_HUMAN]	30.41	2.43	1	1	1	1	452	50.8769	8.68994
Q99996	A-kinase anchor protein 9 OS=Homo sapiens GN=AKAP9 PE=1 SV=3 - [AKAP9_HUMAN]	30.41	0.2	1	1	1	1	3911	453.387	4.98291
Q6KB66	Keratin, type II cytoskeletal 80 OS=Homo sapiens GN=KRT80 PE=1 SV=2 - [K2C80_HUMAN]	30.38	1.99	1	1	1	1	452	50.4938	5.66846
Q9Y5R8	Trafficking protein particle complex subunit 1 OS=Homo sapiens GN=TRAPPC1 PE=1 SV=1 - [TPPC1_HUMAN]	30.12	6.9	1	1	1	1	145	16.8206	9.15869
P16278	Beta-galactosidase OS=Homo sapiens GN=GLB1 PE=1 SV=2 - [BGAL_HUMAN]	30.07	2.07	1	1	1	1	677	76.0266	6.56592
Q14204	Cytoplasmic dynein 1 heavy chain 1 OS=Homo sapiens GN=DYNC1H1 PE=1 SV=5 - [DYHC1_HUMAN]	30.02	0.22	1	1	1	1	4646	532.072	6.40479
Q9ULV4	Coronin-1C OS=Homo sapiens GN=CORO1C PE=1 SV=1 - [COR1C_HUMAN]	29.95	2.11	1	1	1	1	474	53.2151	7.07861
P04040	Catalase OS=Homo sapiens GN=CAT PE=1 SV=3 - [CATA_HUMAN]	29.88	2.09	1	1	1	1	527	59.7188	7.38623
Q9BVK6	Transmembrane emp24 domain-containing protein 9 OS=Homo sapiens GN=TMED9 PE=1 SV=2 - [TMED9_HUMAN]	29.85	3.83	1	1	1	1	235	27.2602	8.01611
Q9HD26	Golgi-associated PDZ and coiled-coil motif-containing protein OS=Homo sapiens GN=GOPC PE=1 SV=1 - [GOPC_HUMAN]	29.72	2.38	1	1	1	1	462	50.4888	5.92236
Q15067	Peroxisomal acyl-coenzyme A oxidase 1 OS=Homo sapiens GN=ACOX1 PE=1 SV=3 - [ACOX1_HUMAN]	29.67	2.12	1	1	1	1	660	74.3762	8.1626
Q14166	Tubulin--tyrosine ligase-like protein 12 OS=Homo sapiens GN=TTLL12 PE=1 SV=2 - [TTL12_HUMAN]	29.64	0.93	1	1	1	1	644	74.356	5.52881
Q9UBQ0	Vacuolar protein sorting-associated protein 29 OS=Homo sapiens GN=VPS29 PE=1 SV=1 - [VPS29_HUMAN]	29.64	4.4	1	1	1	1	182	20.4927	6.78564
P82673	28S ribosomal protein S35, mitochondrial OS=Homo sapiens GN=MRPS35 PE=1 SV=1 - [RT35_HUMAN]	29.62	2.48	1	1	1	1	323	36.8211	8.23584
P54709	Sodium/potassium-transporting ATPase subunit beta-3 OS=Homo sapiens GN=ATP1B3 PE=1 SV=1 - [AT1B3_HUMAN]	29.43	3.58	1	1	1	1	279	31.4921	8.35303
O75400	Pre-mRNA-processing factor 40 homolog A OS=Homo sapiens GN=PRPF40A PE=1 SV=2 - [PR40A_HUMAN]	29.37	0.94	1	1	1	1	957	108.737	7.56201
Q96SB4	SRSF protein kinase 1 OS=Homo sapiens GN=SRPK1 PE=1 SV=2 - [SRPK1_HUMAN]	29.36	2.6	3	2	2	2	655	74.2784	6.16357
Q16539	Mitogen-activated protein kinase 14 OS=Homo sapiens GN=MAPK14 PE=1 SV=3 - [MK14_HUMAN]	29.29	2.22	11	1	1	1	360	41.267	5.78271
P23434	Glycine cleavage system H protein, mitochondrial OS=Homo sapiens GN=GCSH PE=1 SV=2 - [GCSH_HUMAN]	29.08	5.78	1	1	1	1	173	18.8726	4.88135
Q9P2R7	Succinate--CoA ligase [ADP-forming] subunit beta, mitochondrial OS=Homo sapiens GN=SUCLA2 PE=1 SV=3 - [SUCB1_HUMAN]	28.98	1.51	1	1	1	1	463	50.2852	7.41553
Q07812	Apoptosis regulator BAX OS=Homo sapiens GN=BAX PE=1 SV=1 - [BAX_HUMAN]	28.98	12.5	1	2	2	2	192	21.1708	5.22412
Q6UB35	Monofunctional C1-tetrahydrofolate synthase, mitochondrial OS=Homo sapiens GN=MTHFD1L PE=1 SV=1 - [C1TM_HUMAN]	28.98	1.94	1	2	2	2	978	105.724	8.06006
P78344	Eukaryotic translation initiation factor 4 gamma 2 OS=Homo sapiens GN=EIF4G2 PE=1 SV=1 - [IF4G2_HUMAN]	28.85	1.21	1	1	1	1	907	102.297	7.13721
Q9Y2Q9	28S ribosomal protein S28, mitochondrial OS=Homo sapiens GN=MRPS28 PE=1 SV=1 - [RT28_HUMAN]	28.85	5.35	1	1	1	1	187	20.8298	9.1001
Q5SXM8	DNL-type zinc finger protein OS=Homo sapiens GN=DNLZ PE=1 SV=1 - [DNLZ_HUMAN]	28.81	5.06	1	1	1	1	178	19.1919	9.80322
P39748	Flap endonuclease 1 OS=Homo sapiens GN=FEN1 PE=1 SV=1 - [FEN1_HUMAN]	28.8	7.63	1	2	2	2	380	42.5661	8.6167
Q16629	Serine/arginine-rich splicing factor 7 OS=Homo sapiens GN=SRSF7 PE=1 SV=1 - [SRSF7_HUMAN]	28.79	7.56	1	2	2	2	238	27.35	11.8247
O76021	Ribosomal L1 domain-containing protein 1 OS=Homo sapiens GN=RSL1D1 PE=1 SV=3 - [RL1D1_HUMAN]	28.68	2.04	1	1	1	1	490	54.9389	10.1255
Q9NQT4	Exosome complex component RRP46 OS=Homo sapiens GN=EXOSC5 PE=1 SV=1 - [EXOS5_HUMAN]	28.64	5.96	1	1	1	1	235	25.2329	7.59131
Q8WX92	Negative elongation factor B OS=Homo sapiens GN=NELFB PE=1 SV=1 - [NELFB_HUMAN]	28.62	1.72	1	1	1	1	580	65.6554	6.12549
Q8N2K0	Monoacylglycerol lipase ABHD12 OS=Homo sapiens GN=ABHD12 PE=1 SV=2 - [ABD12_HUMAN]	28.61	2.01	1	1	1	1	398	45.0682	8.646
O00154	Cytosolic acyl coenzyme A thioester hydrolase OS=Homo sapiens GN=ACOT7 PE=1 SV=3 - [BACH_HUMAN]	28.6	2.89	1	1	1	1	380	41.7693	8.54346
O15397	Importin-8 OS=Homo sapiens GN=IPO8 PE=1 SV=2 - [IPO8_HUMAN]	28.48	0.96	1	1	1	1	1037	119.861	5.16064
P22307	Non-specific lipid-transfer protein OS=Homo sapiens GN=SCP2 PE=1 SV=2 - [NLTP_HUMAN]	28.4	1.46	1	1	1	1	547	58.9556	6.88818
Q15428	Splicing factor 3A subunit 2 OS=Homo sapiens GN=SF3A2 PE=1 SV=2 - [SF3A2_HUMAN]	27.99	2.16	1	1	1	1	464	49.2243	9.64209
Q13642	Four and a half LIM domains protein 1 OS=Homo sapiens GN=FHL1 PE=1 SV=4 - [FHL1_HUMAN]	27.65	4.02	1	1	1	1	323	36.2386	8.96826
P49773	Histidine triad nucleotide-binding protein 1 OS=Homo sapiens GN=HINT1 PE=1 SV=2 - [HINT1_HUMAN]	27.64	11.11	1	1	1	1	126	13.7931	6.94678
P15735	Phosphorylase b kinase gamma catalytic chain, liver/testis isoform OS=Homo sapiens GN=PHKG2 PE=1 SV=1 - [PHKG2_HUMAN]	27.62	4.19	1	2	2	2	406	46.4127	6.37939
Q9NVJ2	ADP-ribosylation factor-like protein 8B OS=Homo sapiens GN=ARL8B PE=1 SV=1 - [ARL8B_HUMAN]	27.57	4.84	1	1	1	1	186	21.5251	8.42627
Q9Y6Y8	SEC23-interacting protein OS=Homo sapiens GN=SEC23IP PE=1 SV=1 - [S23IP_HUMAN]	27.44	1.2	1	1	1	1	1000	111.007	5.5415
Q9NRZ9	Lymphoid-specific helicase OS=Homo sapiens GN=HELLS PE=1 SV=1 - [HELLS_HUMAN]	27.25	1.19	1	1	1	1	838	97.0122	7.92822
Q6PI48	Aspartate--tRNA ligase, mitochondrial OS=Homo sapiens GN=DARS2 PE=1 SV=1 - [SYDM_HUMAN]	27.11	1.4	1	1	1	1	645	73.5161	8.01611
P59998	Actin-related protein 2/3 complex subunit 4 OS=Homo sapiens GN=ARPC4 PE=1 SV=3 - [ARPC4_HUMAN]	27.09	6.55	1	1	1	1	168	19.6543	8.42627
O15145	Actin-related protein 2/3 complex subunit 3 OS=Homo sapiens GN=ARPC3 PE=1 SV=3 - [ARPC3_HUMAN]	27.09	6.18	1	1	1	1	178	20.5334	8.5874
P61421	V-type proton ATPase subunit d 1 OS=Homo sapiens GN=ATP6V0D1 PE=1 SV=1 - [VA0D1_HUMAN]	27.05	3.7	1	1	1	1	351	40.3032	4.99561
P17612	cAMP-dependent protein kinase catalytic subunit alpha OS=Homo sapiens GN=PRKACA PE=1 SV=2 - [KAPCA_HUMAN]	26.77	3.42	1	1	1	1	351	40.564	8.79248
P28482	Mitogen-activated protein kinase 1 OS=Homo sapiens GN=MAPK1 PE=1 SV=3 - [MK01_HUMAN]	26.75	6.67	11	3	3	3	360	41.3632	6.97607
Q9UNY4	Transcription termination factor 2 OS=Homo sapiens GN=TTF2 PE=1 SV=2 - [TTF2_HUMAN]	26.67	0.95	1	1	1	1	1162	129.508	8.36768
Q9H0U9	Testis-specific Y-encoded-like protein 1 OS=Homo sapiens GN=TSPYL1 PE=1 SV=3 - [TSYL1_HUMAN]	26.62	2.52	1	1	1	1	437	49.1618	5.45264
Q9NVH6	Trimethyllysine dioxygenase, mitochondrial OS=Homo sapiens GN=TMLHE PE=1 SV=1 - [TMLH_HUMAN]	26.6	3.09	1	1	1	1	421	49.4861	7.72314
P02810	Salivary acidic proline-rich phosphoprotein 1/2 OS=Homo sapiens GN=PRH1 PE=1 SV=2 - [PRPC_HUMAN]	26.58	26.51	1	1	1	1	166	17.0063	4.84326
Q9Y399	28S ribosomal protein S2, mitochondrial OS=Homo sapiens GN=MRPS2 PE=1 SV=1 - [RT02_HUMAN]	26.56	3.38	1	1	1	1	296	33.2281	9.26123
Q15041	ADP-ribosylation factor-like protein 6-interacting protein 1 OS=Homo sapiens GN=ARL6IP1 PE=1 SV=2 - [AR6P1_HUMAN]	26.54	3.94	1	1	1	1	203	23.3474	9.31982
O95336	6-phosphogluconolactonase OS=Homo sapiens GN=PGLS PE=1 SV=2 - [6PGL_HUMAN]	26.46	7.75	1	2	2	2	258	27.5296	6.04932
Q9BX40	Protein LSM14 homolog B OS=Homo sapiens GN=LSM14B PE=1 SV=1 - [LS14B_HUMAN]	26.42	2.86	1	1	1	1	385	42.0453	9.68604
O14893	Gem-associated protein 2 OS=Homo sapiens GN=GEMIN2 PE=1 SV=1 - [GEMI2_HUMAN]	26.23	4.29	1	1	1	1	280	31.5651	5.57959
Q53GQ0	Very-long-chain 3-oxoacyl-CoA reductase OS=Homo sapiens GN=HSD17B12 PE=1 SV=2 - [DHB12_HUMAN]	26.19	5.13	1	1	1	1	312	34.3022	9.31982
Q9H3G5	Probable serine carboxypeptidase CPVL OS=Homo sapiens GN=CPVL PE=1 SV=2 - [CPVL_HUMAN]	26.16	1.68	1	1	1	1	476	54.1291	5.61768
Q13151	Heterogeneous nuclear ribonucleoprotein A0 OS=Homo sapiens GN=HNRNPA0 PE=1 SV=1 - [ROA0_HUMAN]	25.96	4.26	1	1	1	1	305	30.8218	9.29053
Q13362	Serine/threonine-protein phosphatase 2A 56 kDa regulatory subunit gamma isoform OS=Homo sapiens GN=PPP2R5C PE=1 SV=3 - [2A5G_HUMAN]	25.84	2.48	2	1	1	1	524	61.0216	6.87354
Q9HC38	Glyoxalase domain-containing protein 4 OS=Homo sapiens GN=GLOD4 PE=1 SV=1 - [GLOD4_HUMAN]	25.71	4.15	1	1	1	1	313	34.7713	5.60498
Q86X55	Histone-arginine methyltransferase CARM1 OS=Homo sapiens GN=CARM1 PE=1 SV=3 - [CARM1_HUMAN]	25.63	1.64	1	1	1	1	608	65.8114	6.72705
Q8NF37	Lysophosphatidylcholine acyltransferase 1 OS=Homo sapiens GN=LPCAT1 PE=1 SV=2 - [PCAT1_HUMAN]	25.58	1.87	1	1	1	1	534	59.1134	6.02393
O00483	Cytochrome c oxidase subunit NDUFA4 OS=Homo sapiens GN=NDUFA4 PE=1 SV=1 - [NDUA4_HUMAN]	25.47	14.81	1	1	1	1	81	9.36391	9.37842
Q00688	Peptidyl-prolyl cis-trans isomerase FKBP3 OS=Homo sapiens GN=FKBP3 PE=1 SV=1 - [FKBP3_HUMAN]	25.3	6.7	1	1	1	1	224	25.1613	9.27588
Q9Y4L1	Hypoxia up-regulated protein 1 OS=Homo sapiens GN=HYOU1 PE=1 SV=1 - [HYOU1_HUMAN]	25.26	2.1	1	1	1	1	999	111.266	5.22412
Q53H82	Endoribonuclease LACTB2 OS=Homo sapiens GN=LACTB2 PE=1 SV=2 - [LACB2_HUMAN]	25.26	3.13	1	1	1	1	288	32.7849	6.80029
O00487	26S proteasome non-ATPase regulatory subunit 14 OS=Homo sapiens GN=PSMD14 PE=1 SV=1 - [PSDE_HUMAN]	24.93	5.16	1	1	1	1	310	34.5546	6.52197
Q9UHD8	Septin-9 OS=Homo sapiens GN=SEPT9 PE=1 SV=2 - [SEPT9_HUMAN]	24.75	1.71	1	1	1	1	586	65.3608	8.96826
P35270	Sepiapterin reductase OS=Homo sapiens GN=SPR PE=1 SV=1 - [SPRE_HUMAN]	24.72	5.75	1	1	1	1	261	28.0308	8.04541
O00567	Nucleolar protein 56 OS=Homo sapiens GN=NOP56 PE=1 SV=4 - [NOP56_HUMAN]	24.62	2.19	1	1	1	1	594	66.0087	9.18799
P60520	Gamma-aminobutyric acid receptor-associated protein-like 2 OS=Homo sapiens GN=GABARAPL2 PE=1 SV=1 - [GBRL2_HUMAN]	24.47	6.84	1	1	1	1	117	13.6581	8.104
P54725	UV excision repair protein RAD23 homolog A OS=Homo sapiens GN=RAD23A PE=1 SV=1 - [RD23A_HUMAN]	24.25	2.2	2	1	1	1	363	39.5847	4.57666
O94826	Mitochondrial import receptor subunit TOM70 OS=Homo sapiens GN=TOMM70 PE=1 SV=1 - [TOM70_HUMAN]	24.24	1.32	1	1	1	1	608	67.412	7.12256
Q9UDR5	Alpha-aminoadipic semialdehyde synthase, mitochondrial OS=Homo sapiens GN=AASS PE=1 SV=1 - [AASS_HUMAN]	24.19	0.97	1	1	1	1	926	102.066	6.63916
O00429	Dynamin-1-like protein OS=Homo sapiens GN=DNM1L PE=1 SV=2 - [DNM1L_HUMAN]	24.16	1.63	1	1	1	1	736	81.8261	6.81494
Q13510	Acid ceramidase OS=Homo sapiens GN=ASAH1 PE=1 SV=5 - [ASAH1_HUMAN]	24.05	2.03	1	1	1	1	395	44.6308	7.62061
P62861	40S ribosomal protein S30 OS=Homo sapiens GN=FAU PE=1 SV=1 - [RS30_HUMAN]	23.97	16.95	1	1	1	1	59	6.64382	12.147
Q15185	Prostaglandin E synthase 3 OS=Homo sapiens GN=PTGES3 PE=1 SV=1 - [TEBP_HUMAN]	23.92	10.63	1	2	2	2	160	18.6854	4.53857
Q9UN37	Vacuolar protein sorting-associated protein 4A OS=Homo sapiens GN=VPS4A PE=1 SV=1 - [VPS4A_HUMAN]	23.92	4.35	3	2	2	2	437	48.867	7.79639
Q93100	Phosphorylase b kinase regulatory subunit beta OS=Homo sapiens GN=PHKB PE=1 SV=3 - [KPBB_HUMAN]	23.91	1.56	1	1	1	1	1093	124.805	6.94678
P36969	Phospholipid hydroperoxide glutathione peroxidase, mitochondrial OS=Homo sapiens GN=GPX4 PE=1 SV=3 - [GPX4_HUMAN]	23.9	9.64	1	1	1	1	197	22.161	8.36768
P82930	28S ribosomal protein S34, mitochondrial OS=Homo sapiens GN=MRPS34 PE=1 SV=2 - [RT34_HUMAN]	23.69	7.34	1	2	2	2	218	25.6345	9.979
Q8TAF3	WD repeat-containing protein 48 OS=Homo sapiens GN=WDR48 PE=1 SV=1 - [WDR48_HUMAN]	23.54	2.22	1	1	1	1	677	76.1624	7.03467
Q99567	Nuclear pore complex protein Nup88 OS=Homo sapiens GN=NUP88 PE=1 SV=2 - [NUP88_HUMAN]	23.35	1.75	1	1	1	1	741	83.4888	5.69385
P25205	DNA replication licensing factor MCM3 OS=Homo sapiens GN=MCM3 PE=1 SV=3 - [MCM3_HUMAN]	23.26	3.59	1	2	2	2	808	90.924	5.77002
Q9P258	Protein RCC2 OS=Homo sapiens GN=RCC2 PE=1 SV=2 - [RCC2_HUMAN]	23.04	2.11	1	1	1	1	522	56.0492	8.77783
Q9NR50	Translation initiation factor eIF-2B subunit gamma OS=Homo sapiens GN=EIF2B3 PE=1 SV=1 - [EI2BG_HUMAN]	23.03	1.99	1	1	1	1	452	50.208	6.46826
P06865	Beta-hexosaminidase subunit alpha OS=Homo sapiens GN=HEXA PE=1 SV=2 - [HEXA_HUMAN]	22.81	2.08	1	1	1	1	529	60.6643	5.16064
P06737	Glycogen phosphorylase, liver form OS=Homo sapiens GN=PYGL PE=1 SV=4 - [PYGL_HUMAN]	22.74	1.42	1	1	1	1	847	97.087	7.1665
P46821	Microtubule-associated protein 1B OS=Homo sapiens GN=MAP1B PE=1 SV=2 - [MAP1B_HUMAN]	22.74	0.57	1	1	1	1	2468	270.468	4.80518
Q9Y266	Nuclear migration protein nudC OS=Homo sapiens GN=NUDC PE=1 SV=1 - [NUDC_HUMAN]	22.68	4.53	1	1	1	1	331	38.2191	5.37646
O95571	Persulfide dioxygenase ETHE1, mitochondrial OS=Homo sapiens GN=ETHE1 PE=1 SV=2 - [ETHE1_HUMAN]	22.52	5.51	1	1	1	1	254	27.8551	6.82959
Q9BTT0	Acidic leucine-rich nuclear phosphoprotein 32 family member E OS=Homo sapiens GN=ANP32E PE=1 SV=1 - [AN32E_HUMAN]	22.49	5.22	1	1	1	1	268	30.6738	3.85303
P02042	Hemoglobin subunit delta OS=Homo sapiens GN=HBD PE=1 SV=2 - [HBD_HUMAN]	22.26	6.8	5	1	1	1	147	16.0453	8.04541
O60749	Sorting nexin-2 OS=Homo sapiens GN=SNX2 PE=1 SV=2 - [SNX2_HUMAN]	22.2	2.12	2	1	1	1	519	58.4347	5.12256
Q14574	Desmocollin-3 OS=Homo sapiens GN=DSC3 PE=1 SV=3 - [DSC3_HUMAN]	22.06	1.56	1	1	1	1	896	99.9063	6.1001
Q99848	Probable rRNA-processing protein EBP2 OS=Homo sapiens GN=EBNA1BP2 PE=1 SV=2 - [EBP2_HUMAN]	22.05	3.27	1	1	1	1	306	34.8304	10.0962
P07954	Fumarate hydratase, mitochondrial OS=Homo sapiens GN=FH PE=1 SV=3 - [FUMH_HUMAN]	21.94	4.51	1	1	1	1	510	54.6022	8.76318
Q96PU8	Protein quaking OS=Homo sapiens GN=QKI PE=1 SV=1 - [QKI_HUMAN]	21.88	4.11	1	1	1	1	341	37.6467	8.55811
P18887	DNA repair protein XRCC1 OS=Homo sapiens GN=XRCC1 PE=1 SV=2 - [XRCC1_HUMAN]	21.83	3	1	1	1	1	633	69.4339	6.39209
Q9UNH7	Sorting nexin-6 OS=Homo sapiens GN=SNX6 PE=1 SV=1 - [SNX6_HUMAN]	21.79	1.97	1	1	1	1	406	46.6198	6.16357
P35237	Serpin B6 OS=Homo sapiens GN=SERPINB6 PE=1 SV=3 - [SPB6_HUMAN]	21.69	2.39	1	1	1	1	376	42.5941	5.2749
Q9NW64	Pre-mRNA-splicing factor RBM22 OS=Homo sapiens GN=RBM22 PE=1 SV=1 - [RBM22_HUMAN]	21.66	2.38	1	1	1	1	420	46.8654	8.54346
Q13243	Serine/arginine-rich splicing factor 5 OS=Homo sapiens GN=SRSF5 PE=1 SV=1 - [SRSF5_HUMAN]	21.55	3.31	3	1	1	1	272	31.2453	11.5903
Q9BRA2	Thioredoxin domain-containing protein 17 OS=Homo sapiens GN=TXNDC17 PE=1 SV=1 - [TXD17_HUMAN]	21.54	7.32	1	1	1	1	123	13.9318	5.51611
Q9Y5Q8	General transcription factor 3C polypeptide 5 OS=Homo sapiens GN=GTF3C5 PE=1 SV=2 - [TF3C5_HUMAN]	21.53	3.08	1	1	1	1	519	59.5331	6.90283
Q96IX5	Up-regulated during skeletal muscle growth protein 5 OS=Homo sapiens GN=USMG5 PE=1 SV=1 - [USMG5_HUMAN]	21.5	17.24	1	1	1	1	58	6.45337	9.75928
P38432	Coilin OS=Homo sapiens GN=COIL PE=1 SV=1 - [COIL_HUMAN]	21.33	1.74	1	1	1	1	576	62.5699	9.0708
O75531	Barrier-to-autointegration factor OS=Homo sapiens GN=BANF1 PE=1 SV=1 - [BAF_HUMAN]	21.14	26.97	1	1	1	1	89	10.052	6.0874
O14602	Eukaryotic translation initiation factor 1A, Y-chromosomal OS=Homo sapiens GN=EIF1AY PE=1 SV=4 - [IF1AY_HUMAN]	21.03	8.33	2	1	1	1	144	16.4323	5.23682
Q9Y3Z3	Deoxynucleoside triphosphate triphosphohydrolase SAMHD1 OS=Homo sapiens GN=SAMHD1 PE=1 SV=2 - [SAMH1_HUMAN]	20.87	1.92	1	1	1	1	626	72.1548	7.13721
Q96T88	E3 ubiquitin-protein ligase UHRF1 OS=Homo sapiens GN=UHRF1 PE=1 SV=1 - [UHRF1_HUMAN]	20.74	1.26	2	1	1	1	793	89.757	7.56201
Q9BTE7	DCN1-like protein 5 OS=Homo sapiens GN=DCUN1D5 PE=1 SV=1 - [DCNL5_HUMAN]	20.68	3.8	1	1	1	1	237	27.4906	5.57959
P51809	Vesicle-associated membrane protein 7 OS=Homo sapiens GN=VAMP7 PE=1 SV=3 - [VAMP7_HUMAN]	20.62	4.09	1	1	1	1	220	24.919	8.60205
Q9BRP1	Programmed cell death protein 2-like OS=Homo sapiens GN=PDCD2L PE=1 SV=1 - [PDD2L_HUMAN]	20.54	2.51	1	1	1	1	358	39.3912	4.85596
Q9BRX2	Protein pelota homolog OS=Homo sapiens GN=PELO PE=1 SV=2 - [PELO_HUMAN]	20.43	2.86	1	1	1	1	385	43.332	6.34131
O14654	Insulin receptor substrate 4 OS=Homo sapiens GN=IRS4 PE=1 SV=1 - [IRS4_HUMAN]	20.4	1.03	1	1	1	1	1257	133.685	8.44092
P53350	Serine/threonine-protein kinase PLK1 OS=Homo sapiens GN=PLK1 PE=1 SV=1 - [PLK1_HUMAN]	20.39	2.49	1	1	1	1	603	68.2116	8.90967
Q14137	Ribosome biogenesis protein BOP1 OS=Homo sapiens GN=BOP1 PE=1 SV=2 - [BOP1_HUMAN]	20.33	1.88	1	1	1	1	746	83.5772	6.18896
Q9UL33	Trafficking protein particle complex subunit 2-like protein OS=Homo sapiens GN=TRAPPC2L PE=1 SV=1 - [TPC2L_HUMAN]	20.22	6.43	1	1	1	1	140	16.1349	6.771
Q9Y2T2	AP-3 complex subunit mu-1 OS=Homo sapiens GN=AP3M1 PE=1 SV=1 - [AP3M1_HUMAN]	20.14	3.35	1	1	1	1	418	46.9093	6.93213
Q969M3	Protein YIPF5 OS=Homo sapiens GN=YIPF5 PE=1 SV=1 - [YIPF5_HUMAN]	20.04	4.67	1	1	1	1	257	27.9706	4.36084
P53992	Protein transport protein Sec24C OS=Homo sapiens GN=SEC24C PE=1 SV=3 - [SC24C_HUMAN]	19.83	1.46	1	1	1	1	1094	118.249	7.06396
P83881	60S ribosomal protein L36a OS=Homo sapiens GN=RPL36A PE=1 SV=2 - [RL36A_HUMAN]	19.82	8.49	2	1	1	1	106	12.4328	10.5796
Q9ULD2	Microtubule-associated tumor suppressor 1 OS=Homo sapiens GN=MTUS1 PE=1 SV=2 - [MTUS1_HUMAN]	0	0.47	1	1	1	1	1270	141.309	7.50342
O75874	Isocitrate dehydrogenase [NADP] cytoplasmic OS=Homo sapiens GN=IDH1 PE=1 SV=2 - [IDHC_HUMAN]	0	1.69	1	1	1	1	414	46.6295	7.00537
Q9GZR7	ATP-dependent RNA helicase DDX24 OS=Homo sapiens GN=DDX24 PE=1 SV=1 - [DDX24_HUMAN]	0	0.7	1	1	1	1	859	96.2715	9.05615
Q9P225	Dynein heavy chain 2, axonemal OS=Homo sapiens GN=DNAH2 PE=2 SV=3 - [DYH2_HUMAN]	0	0.14	1	1	1	1	4427	507.375	6.3667
Q8NBX0	Saccharopine dehydrogenase-like oxidoreductase OS=Homo sapiens GN=SCCPDH PE=1 SV=1 - [SCPDL_HUMAN]	0	1.86	1	1	1	1	429	47.1215	9.14404
Q8IWJ2	GRIP and coiled-coil domain-containing protein 2 OS=Homo sapiens GN=GCC2 PE=1 SV=4 - [GCC2_HUMAN]	0	0.42	7	1	1	1	1684	195.789	5.13525
Q96JB1	Dynein heavy chain 8, axonemal OS=Homo sapiens GN=DNAH8 PE=1 SV=2 - [DYH8_HUMAN]	0	0.16	1	1	1	1	4490	514.335	6.31592
O14744	Protein arginine N-methyltransferase 5 OS=Homo sapiens GN=PRMT5 PE=1 SV=4 - [ANM5_HUMAN]	0	2.2	1	2	2	2	637	72.6376	6.29053
Q93034	Cullin-5 OS=Homo sapiens GN=CUL5 PE=1 SV=4 - [CUL5_HUMAN]	0	0.9	1	1	1	1	780	90.8974	7.94287
Q13613	Myotubularin-related protein 1 OS=Homo sapiens GN=MTMR1 PE=1 SV=4 - [MTMR1_HUMAN]	0	1.05	1	1	1	1	665	74.6305	7.13721
Q86WJ1	Chromodomain-helicase-DNA-binding protein 1-like OS=Homo sapiens GN=CHD1L PE=1 SV=2 - [CHD1L_HUMAN]	0	0.89	1	1	1	1	897	100.921	6.90283
Q9BWU0	Kanadaptin OS=Homo sapiens GN=SLC4A1AP PE=1 SV=1 - [NADAP_HUMAN]	0	1.13	1	1	1	1	796	88.759	5.18604
Q9NXC5	WD repeat-containing protein mio OS=Homo sapiens GN=MIOS PE=1 SV=2 - [MIO_HUMAN]	0	0.91	1	1	1	1	875	98.5209	6.72705
Q12996	Cleavage stimulation factor subunit 3 OS=Homo sapiens GN=CSTF3 PE=1 SV=1 - [CSTF3_HUMAN]	0	1.67	1	1	1	1	717	82.8687	8.11865
Q5T9L3	Protein wntless homolog OS=Homo sapiens GN=WLS PE=1 SV=2 - [WLS_HUMAN]	0	1.29	1	1	1	1	541	62.2117	7.35693
P17174	Aspartate aminotransferase, cytoplasmic OS=Homo sapiens GN=GOT1 PE=1 SV=3 - [AATC_HUMAN]	0	3.39	1	1	1	1	413	46.2185	7.00537
Q96QA5	Gasdermin-A OS=Homo sapiens GN=GSDMA PE=1 SV=4 - [GSDMA_HUMAN]	0	2.02	1	1	1	1	445	49.3338	5.2876
Q96AA8	Janus kinase and microtubule-interacting protein 2 OS=Homo sapiens GN=JAKMIP2 PE=1 SV=1 - [JKIP2_HUMAN]	0	0.86	1	1	1	1	810	94.8755	6.16357
O43681	ATPase ASNA1 OS=Homo sapiens GN=ASNA1 PE=1 SV=2 - [ASNA_HUMAN]	0	2.01	1	1	1	1	348	38.7674	4.90674
Q99436	Proteasome subunit beta type-7 OS=Homo sapiens GN=PSMB7 PE=1 SV=1 - [PSB7_HUMAN]	0	3.25	1	1	1	1	277	29.9462	7.6792
O43307	Rho guanine nucleotide exchange factor 9 OS=Homo sapiens GN=ARHGEF9 PE=1 SV=3 - [ARHG9_HUMAN]	0	1.16	1	1	1	1	516	60.9432	5.71924
Q5HYI8	Rab-like protein 3 OS=Homo sapiens GN=RABL3 PE=1 SV=1 - [RABL3_HUMAN]	0	3.39	1	1	1	1	236	26.4065	7.10791
Q9BPX6	Calcium uptake protein 1, mitochondrial OS=Homo sapiens GN=MICU1 PE=1 SV=1 - [MICU1_HUMAN]	0	1.47	1	1	1	1	476	54.3165	8.41162

## Sheet: Table 2_iBAQ ratio_GCP3_GCP6
Supplementary Table 2: Relative iBAQ ratio over GCP6 for γTuRC samples purified using GCP3-GFP-SII or GCP6-GFP-SII
Majority protein IDs	Protein names	Gene names	Fasta headers	Mol. weight [kDa]	iBAQ GCP3	iBAQ GCP6	Relative iBAQ GCP3	Relative iBAQ GCP6
P11182	Lipoamide acyltransferase component of branched-chain alpha-keto acid dehydrogenase complex, mitochondrial	DBT	sp|P11182|ODB2_HUMAN Lipoamide acyltransferase component of branched-chain alpha-keto acid dehydrogenase complex, mitochondrial OS=Homo sapiens GN=DBT PE=1 SV=3	53.486	4810000000	1.4766e+09	30.2459	7.32549
P23258	Tubulin gamma-1 chain	TUBG1	sp|P23258|TBG1_HUMAN Tubulin gamma-1 chain OS=Homo sapiens GN=TUBG1 PE=1 SV=2	51.169	2.0763e+09	2472100000	13.056	12.2642
CON__Streptavidin				16.622	1.7139e+09	1.6465e+09	10.7772	8.16838
CON__P02769				69.293	1.6291e+09	1.5834e+09	10.244	7.85534
CON__P00761				24.409	1250800000	1.8907e+09	7.86518	9.37987
Q96CW5	Gamma-tubulin complex component 3	TUBGCP3	sp|Q96CW5|GCP3_HUMAN Gamma-tubulin complex component 3 OS=Homo sapiens GN=TUBGCP3 PE=1 SV=2	103.57	1236500000	1.573e+09	7.77526	7.80374
Q9BSJ2	Gamma-tubulin complex component 2	TUBGCP2	sp|Q9BSJ2|GCP2_HUMAN Gamma-tubulin complex component 2 OS=Homo sapiens GN=TUBGCP2 PE=1 SV=2	102.53	1085800000	1313400000	6.82764	6.51585
P36957	Dihydrolipoyllysine-residue succinyltransferase component of 2-oxoglutarate dehydrogenase complex, mitochondrial	DLST	sp|P36957|ODO2_HUMAN Dihydrolipoyllysine-residue succinyltransferase component of 2-oxoglutarate dehydrogenase complex, mitochondrial OS=Homo sapiens GN=DLST PE=1 SV=4	48.755	1.0729e+09	916340000	6.74653	4.54601
F5H5P2;P12694	2-oxoisovalerate dehydrogenase subunit alpha, mitochondrial	BCKDHA	tr|F5H5P2|F5H5P2_HUMAN Uncharacterized protein OS=Homo sapiens PE=4 SV=1;sp|P12694|ODBA_HUMAN 2-oxoisovalerate dehydrogenase subunit alpha, mitochondrial OS=Homo sapiens GN=BCKDHA PE=1 SV=2	54.202	841610000	158020000	5.29215	0.783946
EGFP;CON__Q9U6Y5			sp|EGFP|EGFP;	26.941	675320000	196070000	4.24649	0.972714
P04264;CON__P04264	Keratin, type II cytoskeletal 1	KRT1	sp|P04264|K2C1_HUMAN Keratin, type II cytoskeletal 1 OS=Homo sapiens GN=KRT1 PE=1 SV=6;	66.038	541280000	659000000	3.40363	3.26934
P21953	2-oxoisovalerate dehydrogenase subunit beta, mitochondrial	BCKDHB	sp|P21953|ODBB_HUMAN 2-oxoisovalerate dehydrogenase subunit beta, mitochondrial OS=Homo sapiens GN=BCKDHB PE=1 SV=2	43.122	487500000	64204000	3.06546	0.31852
P60709	Actin, cytoplasmic 1;Actin, cytoplasmic 1, N-terminally processed	ACTB	sp|P60709|ACTB_HUMAN Actin, cytoplasmic 1 OS=Homo sapiens GN=ACTB PE=1 SV=1	41.736	477820000	371850000	3.00459	1.84477
P10515	Dihydrolipoyllysine-residue acetyltransferase component of pyruvate dehydrogenase complex, mitochondrial	DLAT	sp|P10515|ODP2_HUMAN Dihydrolipoyllysine-residue acetyltransferase component of pyruvate dehydrogenase complex, mitochondrial OS=Homo sapiens GN=DLAT PE=1 SV=3	68.996	477740000	29093000	3.00409	0.144332
P08559	Pyruvate dehydrogenase E1 component subunit alpha, somatic form, mitochondrial	PDHA1	sp|P08559|ODPA_HUMAN Pyruvate dehydrogenase E1 component subunit alpha, somatic form, mitochondrial OS=Homo sapiens GN=PDHA1 PE=1 SV=3	43.295	425370000	27353000	2.67478	0.1357
Q9UGJ1	Gamma-tubulin complex component 4	TUBGCP4	sp|Q9UGJ1|GCP4_HUMAN Gamma-tubulin complex component 4 OS=Homo sapiens GN=TUBGCP4 PE=1 SV=1	76.088	406770000	451680000	2.55782	2.24081
P09622	Dihydrolipoyl dehydrogenase, mitochondrial	DLD	sp|P09622|DLDH_HUMAN Dihydrolipoyl dehydrogenase, mitochondrial OS=Homo sapiens GN=DLD PE=1 SV=2	54.177	377600000	244580000	2.37439	1.21338
P05166	Propionyl-CoA carboxylase beta chain, mitochondrial	PCCB	sp|P05166|PCCB_HUMAN Propionyl-CoA carboxylase beta chain, mitochondrial OS=Homo sapiens GN=PCCB PE=1 SV=3	58.215	373220000	233670000	2.34685	1.15925
Q9Y5B8	Nucleoside diphosphate kinase 7	NME7	sp|Q9Y5B8|NDK7_HUMAN Nucleoside diphosphate kinase 7 OS=Homo sapiens GN=NME7 PE=1 SV=1	42.491	367570000	291990000	2.31132	1.44858
P05165	Propionyl-CoA carboxylase alpha chain, mitochondrial	PCCA	sp|P05165|PCCA_HUMAN Propionyl-CoA carboxylase alpha chain, mitochondrial OS=Homo sapiens GN=PCCA PE=1 SV=4	80.058	341110000	254440000	2.14494	1.26229
P13645;CON__P13645	Keratin, type I cytoskeletal 10	KRT10	sp|P13645|K1C10_HUMAN Keratin, type I cytoskeletal 10 OS=Homo sapiens GN=KRT10 PE=1 SV=6;	58.826	338430000	452600000	2.12809	2.24537
P11177	Pyruvate dehydrogenase E1 component subunit beta, mitochondrial	PDHB	sp|P11177|ODPB_HUMAN Pyruvate dehydrogenase E1 component subunit beta, mitochondrial OS=Homo sapiens GN=PDHB PE=1 SV=3	39.233	327380000	21711000	2.05861	0.107709
P0DMV9;P0DMV8	Heat shock 70 kDa protein 1B;Heat shock 70 kDa protein 1A	HSPA1B;HSPA1A	sp|P0DMV9|HS71B_HUMAN Heat shock 70 kDa protein 1B OS=Homo sapiens GN=HSPA1B PE=1 SV=1;sp|P0DMV8|HS71A_HUMAN Heat shock 70 kDa protein 1A OS=Homo sapiens GN=HSPA1A PE=1 SV=1	70.051	294650000	913390000	1.8528	4.53138
Q6P582	Mitotic-spindle organizing protein 2A	MZT2A	sp|Q6P582|MZT2A_HUMAN Mitotic-spindle organizing protein 2A OS=Homo sapiens GN=MZT2A PE=1 SV=2	16.22	273890000	240800000	1.72225	1.19462
P35527;CON__P35527	Keratin, type I cytoskeletal 9	KRT9	sp|P35527|K1C9_HUMAN Keratin, type I cytoskeletal 9 OS=Homo sapiens GN=KRT9 PE=1 SV=3;	62.064	272180000	316800000	1.7115	1.57166
O14874	[3-methyl-2-oxobutanoate dehydrogenase [lipoamide]] kinase, mitochondrial	BCKDK	sp|O14874|BCKD_HUMAN [3-methyl-2-oxobutanoate dehydrogenase [lipoamide]] kinase, mitochondrial OS=Homo sapiens GN=BCKDK PE=1 SV=2	46.36	260630000	23359000	1.63887	0.115885
SII-tag			sp|SII-tag|SII-tag	2.887	257720000	96931000	1.62057	0.48088
P68363	Tubulin alpha-1B chain	TUBA1B	sp|P68363|TBA1B_HUMAN Tubulin alpha-1B chain OS=Homo sapiens GN=TUBA1B PE=1 SV=1	50.151	253960000	190430000	1.59693	0.944734
Q8WWM7	Ataxin-2-like protein	ATXN2L	sp|Q8WWM7|ATX2L_HUMAN Ataxin-2-like protein OS=Homo sapiens GN=ATXN2L PE=1 SV=2	113.37	223810000	152780000	1.40734	0.75795
Q96RT8	Gamma-tubulin complex component 5	TUBGCP5	sp|Q96RT8|GCP5_HUMAN Gamma-tubulin complex component 5 OS=Homo sapiens GN=TUBGCP5 PE=1 SV=1	118.32	204880000	194040000	1.28831	0.962643
O00330	Pyruvate dehydrogenase protein X component, mitochondrial	PDHX	sp|O00330|ODPX_HUMAN Pyruvate dehydrogenase protein X component, mitochondrial OS=Homo sapiens GN=PDHX PE=1 SV=3	54.122	179190000	8281900	1.12677	0.041087
CON__P02533;P02533	Keratin, type I cytoskeletal 14	KRT14	;sp|P02533|K1C14_HUMAN Keratin, type I cytoskeletal 14 OS=Homo sapiens GN=KRT14 PE=1 SV=4	51.621	178620000	296380000	1.12318	1.47036
Q8NHV4	Protein NEDD1	NEDD1	sp|Q8NHV4|NEDD1_HUMAN Protein NEDD1 OS=Homo sapiens GN=NEDD1 PE=1 SV=1	71.965	173300000	49401000	1.08973	0.245081
CON__P02768-1;P02768	Serum albumin	ALB	;sp|P02768|ALBU_HUMAN Serum albumin OS=Homo sapiens GN=ALB PE=1 SV=2	69.366	161190000	15627000	1.01358	0.0775264
P68371	Tubulin beta-4B chain	TUBB4B	sp|P68371|TBB4B_HUMAN Tubulin beta-4B chain OS=Homo sapiens GN=TUBB4B PE=1 SV=1	49.83	160320000	146550000	1.00811	0.727043
Q96RT7	Gamma-tubulin complex component 6	TUBGCP6	sp|Q96RT7|GCP6_HUMAN Gamma-tubulin complex component 6 OS=Homo sapiens GN=TUBGCP6 PE=1 SV=3	200.5	159030000	201570000	1	1
Q13085	Acetyl-CoA carboxylase 1;Biotin carboxylase	ACACA	sp|Q13085|ACACA_HUMAN Acetyl-CoA carboxylase 1 OS=Homo sapiens GN=ACACA PE=1 SV=2	265.55	158370000	121620000	0.99585	0.603364
CON__P35908v2;P35908;CON__P35908	Keratin, type II cytoskeletal 2 epidermal	KRT2	;sp|P35908|K22E_HUMAN Keratin, type II cytoskeletal 2 epidermal OS=Homo sapiens GN=KRT2 PE=1 SV=2;	65.432	156120000	160230000	0.981702	0.79491
Q02218	2-oxoglutarate dehydrogenase, mitochondrial	OGDH	sp|Q02218|ODO1_HUMAN 2-oxoglutarate dehydrogenase, mitochondrial OS=Homo sapiens GN=OGDH PE=1 SV=3	115.93	150340000	133350000	0.945356	0.661557
P11142	Heat shock cognate 71 kDa protein	HSPA8	sp|P11142|HSP7C_HUMAN Heat shock cognate 71 kDa protein OS=Homo sapiens GN=HSPA8 PE=1 SV=1	70.897	147310000	96084000	0.926303	0.476678
P62979;P62987;P0CG47;P0CG48	Ubiquitin-40S ribosomal protein S27a;Ubiquitin;40S ribosomal protein S27a;Ubiquitin-60S ribosomal protein L40;Ubiquitin;60S ribosomal protein L40;Polyubiquitin-B;Ubiquitin;Polyubiquitin-C;Ubiquitin	RPS27A;UBA52;UBB;UBC	sp|P62979|RS27A_HUMAN Ubiquitin-40S ribosomal protein S27a OS=Homo sapiens GN=RPS27A PE=1 SV=2;sp|P62987|RL40_HUMAN Ubiquitin-60S ribosomal protein L40 OS=Homo sapiens GN=UBA52 PE=1 SV=2;sp|P0CG47|UBB_HUMAN Polyubiquitin-B OS=Homo sapiens GN=UBB PE=1 SV=1;	17.965	135900000	168100000	0.854556	0.833953
P22061	Protein-L-isoaspartate(D-aspartate) O-methyltransferase	PCMT1	sp|P22061|PIMT_HUMAN Protein-L-isoaspartate(D-aspartate) O-methyltransferase OS=Homo sapiens GN=PCMT1 PE=1 SV=4	24.636	127130000	78579000	0.799409	0.389835
Q3MHD2	Protein LSM12 homolog	LSM12	sp|Q3MHD2|LSM12_HUMAN Protein LSM12 homolog OS=Homo sapiens GN=LSM12 PE=1 SV=2	21.701	124810000	90669000	0.78482	0.449814
P11498	Pyruvate carboxylase, mitochondrial	PC	sp|P11498|PYC_HUMAN Pyruvate carboxylase, mitochondrial OS=Homo sapiens GN=PC PE=1 SV=2	129.63	120740000	130650000	0.759228	0.648162
P52272	Heterogeneous nuclear ribonucleoprotein M	HNRNPM	sp|P52272|HNRPM_HUMAN Heterogeneous nuclear ribonucleoprotein M OS=Homo sapiens GN=HNRNPM PE=1 SV=3	77.515	119210000	145100000	0.749607	0.719849
P05388;Q8NHW5	60S acidic ribosomal protein P0;60S acidic ribosomal protein P0-like	RPLP0;RPLP0P6	sp|P05388|RLA0_HUMAN 60S acidic ribosomal protein P0 OS=Homo sapiens GN=RPLP0 PE=1 SV=1;sp|Q8NHW5|RLA0L_HUMAN 60S acidic ribosomal protein P0-like OS=Homo sapiens GN=RPLP0P6 PE=5 SV=1	34.273	109460000	55251000	0.688298	0.274103
P26196	Probable ATP-dependent RNA helicase DDX6	DDX6	sp|P26196|DDX6_HUMAN Probable ATP-dependent RNA helicase DDX6 OS=Homo sapiens GN=DDX6 PE=1 SV=2	54.416	88564000	70948000	0.556901	0.351977
P23396	40S ribosomal protein S3	RPS3	sp|P23396|RS3_HUMAN 40S ribosomal protein S3 OS=Homo sapiens GN=RPS3 PE=1 SV=2	26.688	74540000	40798000	0.468717	0.202401
P62906	60S ribosomal protein L10a	RPL10A	sp|P62906|RL10A_HUMAN 60S ribosomal protein L10a OS=Homo sapiens GN=RPL10A PE=1 SV=2	24.831	72817000	41303000	0.457882	0.204906
P07437	Tubulin beta chain	TUBB	sp|P07437|TBB5_HUMAN Tubulin beta chain OS=Homo sapiens GN=TUBB PE=1 SV=2	49.67	72158000	51291000	0.453738	0.254458
Q9HCC0	Methylcrotonoyl-CoA carboxylase beta chain, mitochondrial	MCCC2	sp|Q9HCC0|MCCB_HUMAN Methylcrotonoyl-CoA carboxylase beta chain, mitochondrial OS=Homo sapiens GN=MCCC2 PE=1 SV=1	61.332	70825000	89520000	0.445356	0.444114
P39019	40S ribosomal protein S19	RPS19	sp|P39019|RS19_HUMAN 40S ribosomal protein S19 OS=Homo sapiens GN=RPS19 PE=1 SV=2	16.06	68187000	31809000	0.428768	0.157806
P62913	60S ribosomal protein L11	RPL11	sp|P62913|RL11_HUMAN 60S ribosomal protein L11 OS=Homo sapiens GN=RPL11 PE=1 SV=2	20.252	66251000	38660000	0.416594	0.191794
P08865	40S ribosomal protein SA	RPSA	sp|P08865|RSSA_HUMAN 40S ribosomal protein SA OS=Homo sapiens GN=RPSA PE=1 SV=4	32.854	65284000	39952000	0.410514	0.198204
P30050	60S ribosomal protein L12	RPL12	sp|P30050|RL12_HUMAN 60S ribosomal protein L12 OS=Homo sapiens GN=RPL12 PE=1 SV=1	17.818	62854000	35734000	0.395234	0.177278
P62888	60S ribosomal protein L30	RPL30	sp|P62888|RL30_HUMAN 60S ribosomal protein L30 OS=Homo sapiens GN=RPL30 PE=1 SV=2	12.784	61042000	41353000	0.38384	0.205155
P68104;Q5VTE0	Elongation factor 1-alpha 1;Putative elongation factor 1-alpha-like 3	EEF1A1;EEF1A1P5	sp|P68104|EF1A1_HUMAN Elongation factor 1-alpha 1 OS=Homo sapiens GN=EEF1A1 PE=1 SV=1;sp|Q5VTE0|EF1A3_HUMAN Putative elongation factor 1-alpha-like 3 OS=Homo sapiens GN=EEF1A1P5 PE=5 SV=1	50.14	57536000	57726000	0.361793	0.286382
P18124	60S ribosomal protein L7	RPL7	sp|P18124|RL7_HUMAN 60S ribosomal protein L7 OS=Homo sapiens GN=RPL7 PE=1 SV=1	29.225	55274000	40259000	0.34757	0.199727
P46779	60S ribosomal protein L28	RPL28	sp|P46779|RL28_HUMAN 60S ribosomal protein L28 OS=Homo sapiens GN=RPL28 PE=1 SV=3	15.747	54691000	28230000	0.343904	0.140051
P63244	Guanine nucleotide-binding protein subunit beta-2-like 1;Guanine nucleotide-binding protein subunit beta-2-like 1, N-terminally processed	GNB2L1	sp|P63244|RACK1_HUMAN Receptor of activated protein C kinase 1 OS=Homo sapiens GN=RACK1 PE=1 SV=3	35.076	54663000	40222000	0.343728	0.199544
P07900	Heat shock protein HSP 90-alpha	HSP90AA1	sp|P07900|HS90A_HUMAN Heat shock protein HSP 90-alpha OS=Homo sapiens GN=HSP90AA1 PE=1 SV=5	84.659	53316000	60392000	0.335257	0.299608
P62424	60S ribosomal protein L7a	RPL7A	sp|P62424|RL7A_HUMAN 60S ribosomal protein L7a OS=Homo sapiens GN=RPL7A PE=1 SV=2	29.995	53226000	47800000	0.334692	0.237138
P62241	40S ribosomal protein S8	RPS8	sp|P62241|RS8_HUMAN 40S ribosomal protein S8 OS=Homo sapiens GN=RPS8 PE=1 SV=2	24.205	53226000	30472000	0.334692	0.151173
P62851	40S ribosomal protein S25	RPS25	sp|P62851|RS25_HUMAN 40S ribosomal protein S25 OS=Homo sapiens GN=RPS25 PE=1 SV=1	13.742	52558000	21960000	0.330491	0.108945
Q15120	[Pyruvate dehydrogenase (acetyl-transferring)] kinase isozyme 3, mitochondrial	PDK3	sp|Q15120|PDK3_HUMAN [Pyruvate dehydrogenase (acetyl-transferring)] kinase isozyme 3, mitochondrial OS=Homo sapiens GN=PDK3 PE=1 SV=1	46.938	52470000	1121500	0.329938	0.00556382
P39023	60S ribosomal protein L3	RPL3	sp|P39023|RL3_HUMAN 60S ribosomal protein L3 OS=Homo sapiens GN=RPL3 PE=1 SV=2	46.108	50956000	30854000	0.320418	0.153068
Q06830	Peroxiredoxin-1	PRDX1	sp|Q06830|PRDX1_HUMAN Peroxiredoxin-1 OS=Homo sapiens GN=PRDX1 PE=1 SV=1	22.11	48289000	41573000	0.303647	0.206246
P62917	60S ribosomal protein L8	RPL8	sp|P62917|RL8_HUMAN 60S ribosomal protein L8 OS=Homo sapiens GN=RPL8 PE=1 SV=2	28.024	47114000	34432000	0.296259	0.170819
Q00537	Cyclin-dependent kinase 17	CDK17	sp|Q00537|CDK17_HUMAN Cyclin-dependent kinase 17 OS=Homo sapiens GN=CDK17 PE=1 SV=2	59.582	46945000	7050400	0.295196	0.0349774
P61626	Lysozyme C	LYZ	sp|P61626|LYSC_HUMAN Lysozyme C OS=Homo sapiens GN=LYZ PE=1 SV=1	16.537	45884000	45831000	0.288524	0.22737
P62258	14-3-3 protein epsilon	YWHAE	sp|P62258|1433E_HUMAN 14-3-3 protein epsilon OS=Homo sapiens GN=YWHAE PE=1 SV=1	29.174	45674000	41370000	0.287204	0.205239
P06748	Nucleophosmin	NPM1	sp|P06748|NPM_HUMAN Nucleophosmin OS=Homo sapiens GN=NPM1 PE=1 SV=2	32.575	45013000	30977000	0.283047	0.153679
P62280	40S ribosomal protein S11	RPS11	sp|P62280|RS11_HUMAN 40S ribosomal protein S11 OS=Homo sapiens GN=RPS11 PE=1 SV=3	18.431	43637000	27365000	0.274395	0.135759
P19338	Nucleolin	NCL	sp|P19338|NUCL_HUMAN Nucleolin OS=Homo sapiens GN=NCL PE=1 SV=3	76.613	42737000	14623000	0.268735	0.0725455
P32320	Cytidine deaminase	CDA	sp|P32320|CDD_HUMAN Cytidine deaminase OS=Homo sapiens GN=CDA PE=1 SV=2	16.185	42572000	4539900	0.267698	0.0225227
P40429	60S ribosomal protein L13a	RPL13A	sp|P40429|RL13A_HUMAN 60S ribosomal protein L13a OS=Homo sapiens GN=RPL13A PE=1 SV=2	23.577	42477000	27693000	0.267101	0.137387
P50914	60S ribosomal protein L14	RPL14	sp|P50914|RL14_HUMAN 60S ribosomal protein L14 OS=Homo sapiens GN=RPL14 PE=1 SV=4	23.432	40960000	22296000	0.257561	0.110612
Q15084	Protein disulfide-isomerase A6	PDIA6	sp|Q15084|PDIA6_HUMAN Protein disulfide-isomerase A6 OS=Homo sapiens GN=PDIA6 PE=1 SV=1	48.121	40221000	9904300	0.252915	0.0491358
P50990	T-complex protein 1 subunit theta	CCT8	sp|P50990|TCPQ_HUMAN T-complex protein 1 subunit theta OS=Homo sapiens GN=CCT8 PE=1 SV=4	59.62	38693000	9459300	0.243306	0.0469281
P49207	60S ribosomal protein L34	RPL34	sp|P49207|RL34_HUMAN 60S ribosomal protein L34 OS=Homo sapiens GN=RPL34 PE=1 SV=3	13.293	36723000	18683000	0.230919	0.0926874
Q02543	60S ribosomal protein L18a	RPL18A	sp|Q02543|RL18A_HUMAN 60S ribosomal protein L18a OS=Homo sapiens GN=RPL18A PE=1 SV=2	20.762	36479000	23328000	0.229384	0.115732
P46782	40S ribosomal protein S5;40S ribosomal protein S5, N-terminally processed	RPS5	sp|P46782|RS5_HUMAN 40S ribosomal protein S5 OS=Homo sapiens GN=RPS5 PE=1 SV=4	22.876	36474000	32790000	0.229353	0.162673
Q6NZ67	Mitotic-spindle organizing protein 2B	MZT2B	sp|Q6NZ67|MZT2B_HUMAN Mitotic-spindle organizing protein 2B OS=Homo sapiens GN=MZT2B PE=1 SV=1	16.225	36173000	117770000	0.22746	0.584264
P82909	28S ribosomal protein S36, mitochondrial	MRPS36	sp|P82909|RT36_HUMAN 28S ribosomal protein S36, mitochondrial OS=Homo sapiens GN=MRPS36 PE=1 SV=2	11.466	35999000	38312000	0.226366	0.190068
P50991	T-complex protein 1 subunit delta	CCT4	sp|P50991|TCPD_HUMAN T-complex protein 1 subunit delta OS=Homo sapiens GN=CCT4 PE=1 SV=4	57.924	35683000	11097000	0.224379	0.0550528
P32969	60S ribosomal protein L9	RPL9	sp|P32969|RL9_HUMAN 60S ribosomal protein L9 OS=Homo sapiens GN=RPL9 PE=1 SV=1	21.863	34579000	20290000	0.217437	0.10066
P62277	40S ribosomal protein S13	RPS13	sp|P62277|RS13_HUMAN 40S ribosomal protein S13 OS=Homo sapiens GN=RPS13 PE=1 SV=2	17.222	33643000	21836000	0.211551	0.10833
Q99880;Q99879;Q99877;Q93079;Q5QNW6;P62807;P58876;P57053;O60814;Q96A08	Histone H2B type 1-L;Histone H2B type 1-M;Histone H2B type 1-N;Histone H2B type 1-H;Histone H2B type 2-F;Histone H2B type 1-C/E/F/G/I;Histone H2B type 1-D;Histone H2B type F-S;Histone H2B type 1-K;Histone H2B type 1-A	HIST1H2BL;HIST1H2BM;HIST1H2BN;HIST1H2BH;HIST2H2BF;HIST1H2BC;HIST1H2BD;H2BFS;HIST1H2BK;HIST1H2BA	sp|Q99880|H2B1L_HUMAN Histone H2B type 1-L OS=Homo sapiens GN=HIST1H2BL PE=1 SV=3;sp|Q99879|H2B1M_HUMAN Histone H2B type 1-M OS=Homo sapiens GN=HIST1H2BM PE=1 SV=3;sp|Q99877|H2B1N_HUMAN Histone H2B type 1-N OS=Homo sapiens GN=HIST1H2BN PE=1 SV=3;sp|Q93079|	13.952	33116000	11266000	0.208237	0.0558913
CON__P13647;P13647	Keratin, type II cytoskeletal 5	KRT5	;sp|P13647|K2C5_HUMAN Keratin, type II cytoskeletal 5 OS=Homo sapiens GN=KRT5 PE=1 SV=3	62.378	32650000	42152000	0.205307	0.209118
P08238	Heat shock protein HSP 90-beta	HSP90AB1	sp|P08238|HS90B_HUMAN Heat shock protein HSP 90-beta OS=Homo sapiens GN=HSP90AB1 PE=1 SV=4	83.263	32523000	27986000	0.204509	0.13884
P60866	40S ribosomal protein S20	RPS20	sp|P60866|RS20_HUMAN 40S ribosomal protein S20 OS=Homo sapiens GN=RPS20 PE=1 SV=1	13.373	32378000	19833000	0.203597	0.0983926
P08670	Vimentin	VIM	sp|P08670|VIME_HUMAN Vimentin OS=Homo sapiens GN=VIM PE=1 SV=4	53.651	32367000	1501700	0.203528	0.00745002
P62937	Peptidyl-prolyl cis-trans isomerase A;Peptidyl-prolyl cis-trans isomerase A, N-terminally processed	PPIA	sp|P62937|PPIA_HUMAN Peptidyl-prolyl cis-trans isomerase A OS=Homo sapiens GN=PPIA PE=1 SV=2	18.012	32117000	13877000	0.201956	0.0688446
P25398	40S ribosomal protein S12	RPS12	sp|P25398|RS12_HUMAN 40S ribosomal protein S12 OS=Homo sapiens GN=RPS12 PE=1 SV=3	14.515	32066000	25145000	0.201635	0.124746
P62081	40S ribosomal protein S7	RPS7	sp|P62081|RS7_HUMAN 40S ribosomal protein S7 OS=Homo sapiens GN=RPS7 PE=1 SV=1	22.127	31919000	14455000	0.200711	0.0717121
P11021	78 kDa glucose-regulated protein	HSPA5	sp|P11021|GRP78_HUMAN 78 kDa glucose-regulated protein OS=Homo sapiens GN=HSPA5 PE=1 SV=2	72.332	31799000	24867000	0.199956	0.123367
P61254;J3QQQ9;Q9UNX3	60S ribosomal protein L26;60S ribosomal protein L26-like 1	RPL26;RPL26L1	sp|P61254|RL26_HUMAN 60S ribosomal protein L26 OS=Homo sapiens GN=RPL26 PE=1 SV=1;tr|J3QQQ9|J3QQQ9_HUMAN Uncharacterized protein OS=Homo sapiens PE=4 SV=1;sp|Q9UNX3|RL26L_HUMAN 60S ribosomal protein L26-like 1 OS=Homo sapiens GN=RPL26L1 PE=1 SV=1	17.258	31548000	15301000	0.198378	0.0759091
P46777	60S ribosomal protein L5	RPL5	sp|P46777|RL5_HUMAN 60S ribosomal protein L5 OS=Homo sapiens GN=RPL5 PE=1 SV=3	34.362	31109000	18374000	0.195617	0.0911544
P14174	Macrophage migration inhibitory factor	MIF	sp|P14174|MIF_HUMAN Macrophage migration inhibitory factor OS=Homo sapiens GN=MIF PE=1 SV=4	12.476	30529000	23941000	0.19197	0.118773
P61353	60S ribosomal protein L27	RPL27	sp|P61353|RL27_HUMAN 60S ribosomal protein L27 OS=Homo sapiens GN=RPL27 PE=1 SV=2	15.798	29227000	20279000	0.183783	0.100605
P62750	60S ribosomal protein L23a	RPL23A	sp|P62750|RL23A_HUMAN 60S ribosomal protein L23a OS=Homo sapiens GN=RPL23A PE=1 SV=1	17.695	29226000	26421000	0.183777	0.131076
P17987	T-complex protein 1 subunit alpha	TCP1	sp|P17987|TCPA_HUMAN T-complex protein 1 subunit alpha OS=Homo sapiens GN=TCP1 PE=1 SV=1	60.343	29185000	7841300	0.183519	0.0389011
P83731	60S ribosomal protein L24	RPL24	sp|P83731|RL24_HUMAN 60S ribosomal protein L24 OS=Homo sapiens GN=RPL24 PE=1 SV=1	17.779	29047000	15344000	0.182651	0.0761224
P10809	60 kDa heat shock protein, mitochondrial	HSPD1	sp|P10809|CH60_HUMAN 60 kDa heat shock protein, mitochondrial OS=Homo sapiens GN=HSPD1 PE=1 SV=2	61.054	28477000	24833000	0.179067	0.123198
P46783;A0A1W2PQS6	40S ribosomal protein S10	RPS10	sp|P46783|RS10_HUMAN 40S ribosomal protein S10 OS=Homo sapiens GN=RPS10 PE=1 SV=1;tr|A0A1W2PQS6|A0A1W2PQS6_HUMAN RPS10-NUDT3 readthrough OS=Homo sapiens GN=RPS10-NUDT3 PE=4 SV=1	18.898	28449000	9078200	0.178891	0.0450375
P84098	60S ribosomal protein L19	RPL19	sp|P84098|RL19_HUMAN 60S ribosomal protein L19 OS=Homo sapiens GN=RPL19 PE=1 SV=1	23.466	28114000	18290000	0.176784	0.0907377
Q99832	T-complex protein 1 subunit eta	CCT7	sp|Q99832|TCPH_HUMAN T-complex protein 1 subunit eta OS=Homo sapiens GN=CCT7 PE=1 SV=2	59.366	27374000	9478000	0.172131	0.0470209
P13639	Elongation factor 2	EEF2	sp|P13639|EF2_HUMAN Elongation factor 2 OS=Homo sapiens GN=EEF2 PE=1 SV=4	95.337	26916000	22216000	0.169251	0.110215
P62269	40S ribosomal protein S18	RPS18	sp|P62269|RS18_HUMAN 40S ribosomal protein S18 OS=Homo sapiens GN=RPS18 PE=1 SV=3	17.718	26839000	11994000	0.168767	0.0595029
P00338	L-lactate dehydrogenase A chain	LDHA	sp|P00338|LDHA_HUMAN L-lactate dehydrogenase A chain OS=Homo sapiens GN=LDHA PE=1 SV=2	36.688	26476000	28998000	0.166484	0.143861
P36578	60S ribosomal protein L4	RPL4	sp|P36578|RL4_HUMAN 60S ribosomal protein L4 OS=Homo sapiens GN=RPL4 PE=1 SV=5	47.697	26466000	27134000	0.166421	0.134613
P49368	T-complex protein 1 subunit gamma	CCT3	sp|P49368|TCPG_HUMAN T-complex protein 1 subunit gamma OS=Homo sapiens GN=CCT3 PE=1 SV=4	60.533	26224000	9086700	0.1649	0.0450796
P60174	Triosephosphate isomerase	TPI1	sp|P60174|TPIS_HUMAN Triosephosphate isomerase OS=Homo sapiens GN=TPI1 PE=1 SV=3	30.791	26005000	13402000	0.163523	0.0664881
P62701	40S ribosomal protein S4, X isoform	RPS4X	sp|P62701|RS4X_HUMAN 40S ribosomal protein S4, X isoform OS=Homo sapiens GN=RPS4X PE=1 SV=2	29.597	25835000	28546000	0.162454	0.141618
P61313	60S ribosomal protein L15	RPL15	sp|P61313|RL15_HUMAN 60S ribosomal protein L15 OS=Homo sapiens GN=RPL15 PE=1 SV=2	24.146	25456000	16019000	0.16007	0.0794712
P04406	Glyceraldehyde-3-phosphate dehydrogenase	GAPDH	sp|P04406|G3P_HUMAN Glyceraldehyde-3-phosphate dehydrogenase OS=Homo sapiens GN=GAPDH PE=1 SV=3	36.053	25301000	26423000	0.159096	0.131086
Q96RQ3	Methylcrotonoyl-CoA carboxylase subunit alpha, mitochondrial	MCCC1	sp|Q96RQ3|MCCA_HUMAN Methylcrotonoyl-CoA carboxylase subunit alpha, mitochondrial OS=Homo sapiens GN=MCCC1 PE=1 SV=3	80.472	25028000	36838000	0.157379	0.182755
P18077	60S ribosomal protein L35a	RPL35A	sp|P18077|RL35A_HUMAN 60S ribosomal protein L35a OS=Homo sapiens GN=RPL35A PE=1 SV=2	12.538	24880000	12251000	0.156448	0.0607779
CON__P04259				59.998	24796000	60671000	0.15592	0.300992
P61247	40S ribosomal protein S3a	RPS3A	sp|P61247|RS3A_HUMAN 40S ribosomal protein S3a OS=Homo sapiens GN=RPS3A PE=1 SV=2	29.945	24687000	12314000	0.155235	0.0610904
P07195	L-lactate dehydrogenase B chain	LDHB	sp|P07195|LDHB_HUMAN L-lactate dehydrogenase B chain OS=Homo sapiens GN=LDHB PE=1 SV=2	36.638	24526000	21357000	0.154222	0.105953
Q8NBS9	Thioredoxin domain-containing protein 5	TXNDC5	sp|Q8NBS9|TXND5_HUMAN Thioredoxin domain-containing protein 5 OS=Homo sapiens GN=TXNDC5 PE=1 SV=2	47.628	23931000	6709600	0.150481	0.0332867
P42766	60S ribosomal protein L35	RPL35	sp|P42766|RL35_HUMAN 60S ribosomal protein L35 OS=Homo sapiens GN=RPL35 PE=1 SV=2	14.551	23344000	16346000	0.14679	0.0810934
Q8NC51	Plasminogen activator inhibitor 1 RNA-binding protein	SERBP1	sp|Q8NC51|PAIRB_HUMAN Plasminogen activator inhibitor 1 RNA-binding protein OS=Homo sapiens GN=SERBP1 PE=1 SV=2	44.965	23261000	11004000	0.146268	0.0545915
P17066	Heat shock 70 kDa protein 6	HSPA6	sp|P17066|HSP76_HUMAN Heat shock 70 kDa protein 6 OS=Homo sapiens GN=HSPA6 PE=1 SV=2	71.027	23117000	51527000	0.145363	0.255628
P62263	40S ribosomal protein S14	RPS14	sp|P62263|RS14_HUMAN 40S ribosomal protein S14 OS=Homo sapiens GN=RPS14 PE=1 SV=3	16.273	23065000	16562000	0.145036	0.082165
P62244	40S ribosomal protein S15a	RPS15A	sp|P62244|RS15A_HUMAN 40S ribosomal protein S15a OS=Homo sapiens GN=RPS15A PE=1 SV=2	14.839	22923000	19287000	0.144143	0.0956839
P08708	40S ribosomal protein S17	RPS17	sp|P08708|RS17_HUMAN 40S ribosomal protein S17 OS=Homo sapiens GN=RPS17 PE=1 SV=2	15.55	22296000	16492000	0.1402	0.0818177
P11940;Q9H361	Polyadenylate-binding protein 1;Polyadenylate-binding protein 3	PABPC1;PABPC3	sp|P11940|PABP1_HUMAN Polyadenylate-binding protein 1 OS=Homo sapiens GN=PABPC1 PE=1 SV=2;sp|Q9H361|PABP3_HUMAN Polyadenylate-binding protein 3 OS=Homo sapiens GN=PABPC3 PE=1 SV=2	70.67	22176000	15000000	0.139445	0.0744158
Q99878;Q96KK5;Q9BTM1;Q16777;Q6FI13;P20671;P0C0S8;Q93077;Q7L7L0;P04908;Q96QV6;P16104	Histone H2A type 1-J;Histone H2A type 1-H;Histone H2A.J;Histone H2A type 2-C;Histone H2A type 2-A;Histone H2A type 1-D;Histone H2A type 1;Histone H2A type 1-C;Histone H2A type 3;Histone H2A type 1-B/E;Histone H2A type 1-A;Histone H2AX	HIST1H2AJ;HIST1H2AH;H2AFJ;HIST2H2AC;HIST2H2AA3;HIST1H2AD;HIST1H2AG;HIST1H2AC;HIST3H2A;HIST1H2AB;HIST1H2AA;H2AFX	sp|Q99878|H2A1J_HUMAN Histone H2A type 1-J OS=Homo sapiens GN=HIST1H2AJ PE=1 SV=3;sp|Q96KK5|H2A1H_HUMAN Histone H2A type 1-H OS=Homo sapiens GN=HIST1H2AH PE=1 SV=3;sp|Q9BTM1|H2AJ_HUMAN Histone H2A.J OS=Homo sapiens GN=H2AFJ PE=1 SV=1;sp|Q16777|H2A2C_HUMAN	13.936	22155000	8684000	0.139313	0.0430818
P46776	60S ribosomal protein L27a	RPL27A	sp|P46776|RL27A_HUMAN 60S ribosomal protein L27a OS=Homo sapiens GN=RPL27A PE=1 SV=2	16.561	21698000	13288000	0.13644	0.0659225
Q7Z417	Nuclear fragile X mental retardation-interacting protein 2	NUFIP2	sp|Q7Z417|NUFP2_HUMAN Nuclear fragile X mental retardation-interacting protein 2 OS=Homo sapiens GN=NUFIP2 PE=1 SV=1	76.12	21286000	18921000	0.133849	0.0938681
P40227	T-complex protein 1 subunit zeta	CCT6A	sp|P40227|TCPZ_HUMAN T-complex protein 1 subunit zeta OS=Homo sapiens GN=CCT6A PE=1 SV=3	58.024	21251000	6111800	0.133629	0.030321
P06733	Alpha-enolase	ENO1	sp|P06733|ENOA_HUMAN Alpha-enolase OS=Homo sapiens GN=ENO1 PE=1 SV=2	47.168	21185000	28573000	0.133214	0.141752
P27635	60S ribosomal protein L10	RPL10	sp|P27635|RL10_HUMAN 60S ribosomal protein L10 OS=Homo sapiens GN=RPL10 PE=1 SV=4	24.604	21152000	15221000	0.133006	0.0755122
Q9NPA3	Mid1-interacting protein 1	MID1IP1	sp|Q9NPA3|M1IP1_HUMAN Mid1-interacting protein 1 OS=Homo sapiens GN=MID1IP1 PE=1 SV=1	20.201	21067000	12981000	0.132472	0.0643995
P26373	60S ribosomal protein L13	RPL13	sp|P26373|RL13_HUMAN 60S ribosomal protein L13 OS=Homo sapiens GN=RPL13 PE=1 SV=4	24.261	20804000	21372000	0.130818	0.106028
P62899	60S ribosomal protein L31	RPL31	sp|P62899|RL31_HUMAN 60S ribosomal protein L31 OS=Homo sapiens GN=RPL31 PE=1 SV=1	14.463	20785000	12737000	0.130699	0.063189
P05109	Protein S100-A8;Protein S100-A8, N-terminally processed	S100A8	sp|P05109|S10A8_HUMAN Protein S100-A8 OS=Homo sapiens GN=S100A8 PE=1 SV=1	10.834	20585000	34840000	0.129441	0.172843
P62753	40S ribosomal protein S6	RPS6	sp|P62753|RS6_HUMAN 40S ribosomal protein S6 OS=Homo sapiens GN=RPS6 PE=1 SV=1	28.68	20465000	16686000	0.128686	0.0827802
Q9ULD0	2-oxoglutarate dehydrogenase-like, mitochondrial	OGDHL	sp|Q9ULD0|OGDHL_HUMAN 2-oxoglutarate dehydrogenase-like, mitochondrial OS=Homo sapiens GN=OGDHL PE=1 SV=3	114.48	20380000	1791400	0.128152	0.00888724
Q04837	Single-stranded DNA-binding protein, mitochondrial	SSBP1	sp|Q04837|SSBP_HUMAN Single-stranded DNA-binding protein, mitochondrial OS=Homo sapiens GN=SSBP1 PE=1 SV=1	17.259	20051000	17248000	0.126083	0.0855683
P62249	40S ribosomal protein S16	RPS16	sp|P62249|RS16_HUMAN 40S ribosomal protein S16 OS=Homo sapiens GN=RPS16 PE=1 SV=2	16.445	19679000	6288600	0.123744	0.0311981
Q15118	[Pyruvate dehydrogenase (acetyl-transferring)] kinase isozyme 1, mitochondrial	PDK1	sp|Q15118|PDK1_HUMAN [Pyruvate dehydrogenase (acetyl-transferring)] kinase isozyme 1, mitochondrial OS=Homo sapiens GN=PDK1 PE=1 SV=1	49.244	19240000	230210	0.120983	0.00114208
P46778	60S ribosomal protein L21	RPL21	sp|P46778|RL21_HUMAN 60S ribosomal protein L21 OS=Homo sapiens GN=RPL21 PE=1 SV=2	18.565	18754000	6094400	0.117927	0.0302347
Q9UBN7	Histone deacetylase 6	HDAC6	sp|Q9UBN7|HDAC6_HUMAN Histone deacetylase 6 OS=Homo sapiens GN=HDAC6 PE=1 SV=2	131.42	18701000	10873000	0.117594	0.0539416
Q9Y3U8	60S ribosomal protein L36	RPL36	sp|Q9Y3U8|RL36_HUMAN 60S ribosomal protein L36 OS=Homo sapiens GN=RPL36 PE=1 SV=3	12.254	18378000	13168000	0.115563	0.0653272
P47914	60S ribosomal protein L29	RPL29	sp|P47914|RL29_HUMAN 60S ribosomal protein L29 OS=Homo sapiens GN=RPL29 PE=1 SV=2	17.752	18219000	17196000	0.114563	0.0853103
P50402	Emerin	EMD	sp|P50402|EMD_HUMAN Emerin OS=Homo sapiens GN=EMD PE=1 SV=1	28.994	18200000	4217400	0.114444	0.0209228
Q14103	Heterogeneous nuclear ribonucleoprotein D0	HNRNPD	sp|Q14103|HNRPD_HUMAN Heterogeneous nuclear ribonucleoprotein D0 OS=Homo sapiens GN=HNRNPD PE=1 SV=1	38.434	17811000	13219000	0.111998	0.0655802
O43175	D-3-phosphoglycerate dehydrogenase	PHGDH	sp|O43175|SERA_HUMAN D-3-phosphoglycerate dehydrogenase OS=Homo sapiens GN=PHGDH PE=1 SV=4	56.65	17509000	29926000	0.110099	0.148465
P05387	60S acidic ribosomal protein P2	RPLP2	sp|P05387|RLA2_HUMAN 60S acidic ribosomal protein P2 OS=Homo sapiens GN=RPLP2 PE=1 SV=1	11.665	17075000	13766000	0.10737	0.0682939
P09429	High mobility group protein B1	HMGB1	sp|P09429|HMGB1_HUMAN High mobility group protein B1 OS=Homo sapiens GN=HMGB1 PE=1 SV=3	24.893	17023000	8771100	0.107043	0.0435139
P60842	Eukaryotic initiation factor 4A-I	EIF4A1	sp|P60842|IF4A1_HUMAN Eukaryotic initiation factor 4A-I OS=Homo sapiens GN=EIF4A1 PE=1 SV=1	46.153	16908000	10637000	0.10632	0.0527707
P62826	GTP-binding nuclear protein Ran	RAN	sp|P62826|RAN_HUMAN GTP-binding nuclear protein Ran OS=Homo sapiens GN=RAN PE=1 SV=3	24.423	16806000	13942000	0.105678	0.069167
Q9NZI8	Insulin-like growth factor 2 mRNA-binding protein 1	IGF2BP1	sp|Q9NZI8|IF2B1_HUMAN Insulin-like growth factor 2 mRNA-binding protein 1 OS=Homo sapiens GN=IGF2BP1 PE=1 SV=2	63.48	16707000	7784000	0.105056	0.0386169
Q07020	60S ribosomal protein L18	RPL18	sp|Q07020|RL18_HUMAN 60S ribosomal protein L18 OS=Homo sapiens GN=RPL18 PE=1 SV=2	21.634	16613000	16524000	0.104465	0.0819765
P78371	T-complex protein 1 subunit beta	CCT2	sp|P78371|TCPB_HUMAN T-complex protein 1 subunit beta OS=Homo sapiens GN=CCT2 PE=1 SV=4	57.488	16099000	5904600	0.101232	0.029293
P25705	ATP synthase subunit alpha, mitochondrial	ATP5A1	sp|P25705|ATPA_HUMAN ATP synthase subunit alpha, mitochondrial OS=Homo sapiens GN=ATP5A1 PE=1 SV=1	59.75	15481000	10680000	0.0973464	0.0529841
P09874	Poly [ADP-ribose] polymerase 1	PARP1	sp|P09874|PARP1_HUMAN Poly [ADP-ribose] polymerase 1 OS=Homo sapiens GN=PARP1 PE=1 SV=4	113.08	15474000	4146800	0.0973024	0.0205725
P81605	Dermcidin;Survival-promoting peptide;DCD-1	DCD	sp|P81605|DCD_HUMAN Dermcidin OS=Homo sapiens GN=DCD PE=1 SV=2	11.284	15461000	49995000	0.0972207	0.248028
C9JLW8	Protein FAM195B	FAM195B	sp|C9JLW8|MCRI1_HUMAN Mapk-regulated corepressor-interacting protein 1 OS=Homo sapiens GN=MCRIP1 PE=1 SV=1	10.92	15448000	9272100	0.0971389	0.0459994
P07737	Profilin-1	PFN1	sp|P07737|PROF1_HUMAN Profilin-1 OS=Homo sapiens GN=PFN1 PE=1 SV=2	15.054	15318000	7854100	0.0963214	0.0389646
Q8IZP0	Abl interactor 1	ABI1	sp|Q8IZP0|ABI1_HUMAN Abl interactor 1 OS=Homo sapiens GN=ABI1 PE=1 SV=4	55.08	15276000	6634000	0.0960573	0.0329116
Q9H078	Caseinolytic peptidase B protein homolog	CLPB	sp|Q9H078|CLPB_HUMAN Caseinolytic peptidase B protein homolog OS=Homo sapiens GN=CLPB PE=1 SV=1	78.728	15265000	10200000	0.0959882	0.0506028
P63104	14-3-3 protein zeta/delta	YWHAZ	sp|P63104|1433Z_HUMAN 14-3-3 protein zeta/delta OS=Homo sapiens GN=YWHAZ PE=1 SV=1	27.745	15170000	19158000	0.0953908	0.0950439
P62805	Histone H4	HIST1H4A	sp|P62805|H4_HUMAN Histone H4 OS=Homo sapiens GN=HIST1H4A PE=1 SV=2	11.367	15086000	6346100	0.0948626	0.0314834
A0A0A6YYL6;P18621	60S ribosomal protein L17	RPL17-C18orf32;RPL17	tr|A0A0A6YYL6|A0A0A6YYL6_HUMAN Protein RPL17-C18orf32 OS=Homo sapiens GN=RPL17-C18orf32 PE=3 SV=1;sp|P18621|RL17_HUMAN 60S ribosomal protein L17 OS=Homo sapiens GN=RPL17 PE=1 SV=3	26.372	14899000	10719000	0.0936867	0.0531776
P05141	ADP/ATP translocase 2;ADP/ATP translocase 2, N-terminally processed	SLC25A5	sp|P05141|ADT2_HUMAN ADP/ATP translocase 2 OS=Homo sapiens GN=SLC25A5 PE=1 SV=7	32.852	14718000	11041000	0.0925486	0.054775
P42677;Q71UM5	40S ribosomal protein S27;40S ribosomal protein S27-like	RPS27;RPS27L	sp|P42677|RS27_HUMAN 40S ribosomal protein S27 OS=Homo sapiens GN=RPS27 PE=1 SV=3;sp|Q71UM5|RS27L_HUMAN 40S ribosomal protein S27-like OS=Homo sapiens GN=RPS27L PE=1 SV=3	9.461	14574000	9608700	0.0916431	0.0476693
P35268	60S ribosomal protein L22	RPL22	sp|P35268|RL22_HUMAN 60S ribosomal protein L22 OS=Homo sapiens GN=RPL22 PE=1 SV=2	14.787	14426000	13643000	0.0907124	0.0676837
P62854;Q5JNZ5	40S ribosomal protein S26;Putative 40S ribosomal protein S26-like 1	RPS26;RPS26P11	sp|P62854|RS26_HUMAN 40S ribosomal protein S26 OS=Homo sapiens GN=RPS26 PE=1 SV=3;sp|Q5JNZ5|RS26L_HUMAN Putative 40S ribosomal protein S26-like 1 OS=Homo sapiens GN=RPS26P11 PE=5 SV=1	13.015	14265000	16120000	0.0897001	0.0799722
P40926	Malate dehydrogenase, mitochondrial	MDH2	sp|P40926|MDHM_HUMAN Malate dehydrogenase, mitochondrial OS=Homo sapiens GN=MDH2 PE=1 SV=3	35.503	14189000	5830500	0.0892222	0.0289254
P48643	T-complex protein 1 subunit epsilon	CCT5	sp|P48643|TCPE_HUMAN T-complex protein 1 subunit epsilon OS=Homo sapiens GN=CCT5 PE=1 SV=1	59.67	14089000	3669400	0.0885933	0.0182041
Q15365	Poly(rC)-binding protein 1	PCBP1	sp|Q15365|PCBP1_HUMAN Poly(rC)-binding protein 1 OS=Homo sapiens GN=PCBP1 PE=1 SV=2	37.497	13784000	10863000	0.0866755	0.0538919
P23528	Cofilin-1	CFL1	sp|P23528|COF1_HUMAN Cofilin-1 OS=Homo sapiens GN=CFL1 PE=1 SV=3	18.502	13685000	10976000	0.0860529	0.0544525
P61956;Q6EEV6;P55854	Small ubiquitin-related modifier 2;Small ubiquitin-related modifier 4;Small ubiquitin-related modifier 3	SUMO2;SUMO4;SUMO3	sp|P61956|SUMO2_HUMAN Small ubiquitin-related modifier 2 OS=Homo sapiens GN=SUMO2 PE=1 SV=3;sp|Q6EEV6|SUMO4_HUMAN Small ubiquitin-related modifier 4 OS=Homo sapiens GN=SUMO4 PE=1 SV=2;sp|P55854|SUMO3_HUMAN Small ubiquitin-related modifier 3 OS=Homo sapiens	10.871	13427000	9076100	0.0844306	0.045027
P26641	Elongation factor 1-gamma	EEF1G	sp|P26641|EF1G_HUMAN Elongation factor 1-gamma OS=Homo sapiens GN=EEF1G PE=1 SV=3	50.118	13400000	48866000	0.0842608	0.242427
Q15119	[Pyruvate dehydrogenase (acetyl-transferring)] kinase isozyme 2, mitochondrial	PDK2	sp|Q15119|PDK2_HUMAN [Pyruvate dehydrogenase (acetyl-transferring)] kinase isozyme 2, mitochondrial OS=Homo sapiens GN=PDK2 PE=1 SV=2	46.153	13343000	197810	0.0839024	0.000981346
Q8N3Z3	GTP-binding protein 8	GTPBP8	sp|Q8N3Z3|GTPB8_HUMAN GTP-binding protein 8 OS=Homo sapiens GN=GTPBP8 PE=2 SV=1	32.146	13274000	6738200	0.0834685	0.0334286
Q9NUU7;Q9UMR2;Q9UHL0	ATP-dependent RNA helicase DDX19A;ATP-dependent RNA helicase DDX19B;ATP-dependent RNA helicase DDX25	DDX19A;DDX19B;DDX25	sp|Q9NUU7|DD19A_HUMAN ATP-dependent RNA helicase DDX19A OS=Homo sapiens GN=DDX19A PE=1 SV=1;sp|Q9UMR2|DD19B_HUMAN ATP-dependent RNA helicase DDX19B OS=Homo sapiens GN=DDX19B PE=1 SV=1;sp|Q9UHL0|DDX25_HUMAN ATP-dependent RNA helicase DDX25 OS=Homo sapiens G	53.974	13159000	0	0.0827454	0
Q02878	60S ribosomal protein L6	RPL6	sp|Q02878|RL6_HUMAN 60S ribosomal protein L6 OS=Homo sapiens GN=RPL6 PE=1 SV=3	32.728	13125000	10267000	0.0825316	0.0509352
Q16775	Hydroxyacylglutathione hydrolase, mitochondrial	HAGH	sp|Q16775|GLO2_HUMAN Hydroxyacylglutathione hydrolase, mitochondrial OS=Homo sapiens GN=HAGH PE=1 SV=2	33.805	12989000	8208300	0.0816764	0.0407218
O75400	Pre-mRNA-processing factor 40 homolog A	PRPF40A	sp|O75400|PR40A_HUMAN Pre-mRNA-processing factor 40 homolog A OS=Homo sapiens GN=PRPF40A PE=1 SV=2	108.8	12930000	219210	0.0813054	0.00108751
P12277	Creatine kinase B-type	CKB	sp|P12277|KCRB_HUMAN Creatine kinase B-type OS=Homo sapiens GN=CKB PE=1 SV=1	42.644	12815000	6239700	0.0805823	0.0309555
P62857	40S ribosomal protein S28	RPS28	sp|P62857|RS28_HUMAN 40S ribosomal protein S28 OS=Homo sapiens GN=RPS28 PE=1 SV=1	7.8409	12692000	15351000	0.0798088	0.0761572
P61978	Heterogeneous nuclear ribonucleoprotein K	HNRNPK	sp|P61978|HNRPK_HUMAN Heterogeneous nuclear ribonucleoprotein K OS=Homo sapiens GN=HNRNPK PE=1 SV=1	50.976	12327000	9734100	0.0775137	0.0482914
P31025	Lipocalin-1	LCN1	sp|P31025|LCN1_HUMAN Lipocalin-1 OS=Homo sapiens GN=LCN1 PE=1 SV=1	19.25	12157000	22563000	0.0764447	0.111936
P16403;P16402	Histone H1.2;Histone H1.3	HIST1H1C;HIST1H1D	sp|P16403|H12_HUMAN Histone H1.2 OS=Homo sapiens GN=HIST1H1C PE=1 SV=2;sp|P16402|H13_HUMAN Histone H1.3 OS=Homo sapiens GN=HIST1H1D PE=1 SV=2	21.364	12103000	703210	0.0761051	0.00348866
P63220	40S ribosomal protein S21	RPS21	sp|P63220|RS21_HUMAN 40S ribosomal protein S21 OS=Homo sapiens GN=RPS21 PE=1 SV=1	9.1113	11976000	10377000	0.0753065	0.0514809
P38646	Stress-70 protein, mitochondrial	HSPA9	sp|P38646|GRP75_HUMAN Stress-70 protein, mitochondrial OS=Homo sapiens GN=HSPA9 PE=1 SV=2	73.68	11763000	11643000	0.0739672	0.0577616
Q12905	Interleukin enhancer-binding factor 2	ILF2	sp|Q12905|ILF2_HUMAN Interleukin enhancer-binding factor 2 OS=Homo sapiens GN=ILF2 PE=1 SV=2	43.062	11198000	7897100	0.0704144	0.039178
P46781	40S ribosomal protein S9	RPS9	sp|P46781|RS9_HUMAN 40S ribosomal protein S9 OS=Homo sapiens GN=RPS9 PE=1 SV=3	22.591	11076000	8636500	0.0696472	0.0428462
Q00839	Heterogeneous nuclear ribonucleoprotein U	HNRNPU	sp|Q00839|HNRPU_HUMAN Heterogeneous nuclear ribonucleoprotein U OS=Homo sapiens GN=HNRNPU PE=1 SV=6	90.583	11058000	11190000	0.0695341	0.0555142
Q99497	Protein deglycase DJ-1	PARK7	sp|Q99497|PARK7_HUMAN Protein/nucleic acid deglycase DJ-1 OS=Homo sapiens GN=PARK7 PE=1 SV=2	19.891	11037000	12442000	0.069402	0.0617255
P62266	40S ribosomal protein S23	RPS23	sp|P62266|RS23_HUMAN 40S ribosomal protein S23 OS=Homo sapiens GN=RPS23 PE=1 SV=3	15.807	10984000	7310800	0.0690687	0.0362693
P06576	ATP synthase subunit beta, mitochondrial	ATP5B	sp|P06576|ATPB_HUMAN ATP synthase subunit beta, mitochondrial OS=Homo sapiens GN=ATP5B PE=1 SV=3	56.559	10654000	8079000	0.0669936	0.0400804
P52815	39S ribosomal protein L12, mitochondrial	MRPL12	sp|P52815|RM12_HUMAN 39S ribosomal protein L12, mitochondrial OS=Homo sapiens GN=MRPL12 PE=1 SV=2	21.348	10413000	6471100	0.0654782	0.0321035
O95399	Urotensin-2	UTS2	sp|O95399|UTS2_HUMAN Urotensin-2 OS=Homo sapiens GN=UTS2 PE=1 SV=1	14.295	10260000	7132700	0.0645161	0.0353857
P37802	Transgelin-2	TAGLN2	sp|P37802|TAGL2_HUMAN Transgelin-2 OS=Homo sapiens GN=TAGLN2 PE=1 SV=3	22.391	10138000	7096400	0.063749	0.0352056
P67809	Nuclease-sensitive element-binding protein 1	YBX1	sp|P67809|YBOX1_HUMAN Nuclease-sensitive element-binding protein 1 OS=Homo sapiens GN=YBX1 PE=1 SV=3	35.924	9989200	5837900	0.0628133	0.0289621
P62829	60S ribosomal protein L23	RPL23	sp|P62829|RL23_HUMAN 60S ribosomal protein L23 OS=Homo sapiens GN=RPL23 PE=1 SV=1	14.865	9950600	10007000	0.0625706	0.0496453
P31947	14-3-3 protein sigma	SFN	sp|P31947|1433S_HUMAN 14-3-3 protein sigma OS=Homo sapiens GN=SFN PE=1 SV=1	27.774	9838400	8011100	0.0618651	0.0397435
Q9Y5A9	YTH domain-containing family protein 2	YTHDF2	sp|Q9Y5A9|YTHD2_HUMAN YTH domain-containing family protein 2 OS=Homo sapiens GN=YTHDF2 PE=1 SV=2	62.333	9754500	6370100	0.0613375	0.0316024
CON__Q3SZR3				23.182	9506300	537180	0.0597768	0.00266498
Q9HAV7	GrpE protein homolog 1, mitochondrial	GRPEL1	sp|Q9HAV7|GRPE1_HUMAN GrpE protein homolog 1, mitochondrial OS=Homo sapiens GN=GRPEL1 PE=1 SV=2	24.279	9434500	4762700	0.0593253	0.023628
Q59GN2;P62891	Putative 60S ribosomal protein L39-like 5;60S ribosomal protein L39	RPL39P5;RPL39	sp|Q59GN2|R39L5_HUMAN Putative 60S ribosomal protein L39-like 5 OS=Homo sapiens GN=RPL39P5 PE=5 SV=2;sp|P62891|RL39_HUMAN 60S ribosomal protein L39 OS=Homo sapiens GN=RPL39 PE=1 SV=2	6.3225	9262500	5379700	0.0582437	0.026689
P22626	Heterogeneous nuclear ribonucleoproteins A2/B1	HNRNPA2B1	sp|P22626|ROA2_HUMAN Heterogeneous nuclear ribonucleoproteins A2/B1 OS=Homo sapiens GN=HNRNPA2B1 PE=1 SV=2	37.429	8981200	7005600	0.0564749	0.0347552
O95881	Thioredoxin domain-containing protein 12	TXNDC12	sp|O95881|TXD12_HUMAN Thioredoxin domain-containing protein 12 OS=Homo sapiens GN=TXNDC12 PE=1 SV=1	19.206	8954900	4772800	0.0563095	0.0236781
P12273	Prolactin-inducible protein	PIP	sp|P12273|PIP_HUMAN Prolactin-inducible protein OS=Homo sapiens GN=PIP PE=1 SV=1	16.572	8943100	8705400	0.0562353	0.043188
P09211	Glutathione S-transferase P	GSTP1	sp|P09211|GSTP1_HUMAN Glutathione S-transferase P OS=Homo sapiens GN=GSTP1 PE=1 SV=2	23.356	8708700	394990	0.0547614	0.00195957
P49006	MARCKS-related protein	MARCKSL1	sp|P49006|MRP_HUMAN MARCKS-related protein OS=Homo sapiens GN=MARCKSL1 PE=1 SV=2	19.529	8581000	2693400	0.0539584	0.0133621
Q12906	Interleukin enhancer-binding factor 3	ILF3	sp|Q12906|ILF3_HUMAN Interleukin enhancer-binding factor 3 OS=Homo sapiens GN=ILF3 PE=1 SV=3	95.337	8396200	3876500	0.0527963	0.0192315
P01876;P01877	Ig alpha-1 chain C region;Ig alpha-2 chain C region	IGHA1;IGHA2	sp|P01876|IGHA1_HUMAN Immunoglobulin heavy constant alpha 1 OS=Homo sapiens GN=IGHA1 PE=1 SV=2;sp|P01877|IGHA2_HUMAN Immunoglobulin heavy constant alpha 2 OS=Homo sapiens GN=IGHA2 PE=1 SV=4	37.654	8377200	20633000	0.0526769	0.102361
P36542	ATP synthase subunit gamma, mitochondrial	ATP5C1	sp|P36542|ATPG_HUMAN ATP synthase subunit gamma, mitochondrial OS=Homo sapiens GN=ATP5C1 PE=1 SV=1	32.996	8211000	7936700	0.0516318	0.0393744
P0DP25;P0DP24;P0DP23			sp|P0DP25|CALM3_HUMAN Calmodulin-3 OS=Homo sapiens GN=CALM3 PE=1 SV=1;sp|P0DP24|CALM2_HUMAN Calmodulin-2 OS=Homo sapiens GN=CALM2 PE=1 SV=1;sp|P0DP23|CALM1_HUMAN Calmodulin-1 OS=Homo sapiens GN=CALM1 PE=1 SV=1	16.837	8089700	12250000	0.050869	0.0607729
Q9BQ67	Glutamate-rich WD repeat-containing protein 1	GRWD1	sp|Q9BQ67|GRWD1_HUMAN Glutamate-rich WD repeat-containing protein 1 OS=Homo sapiens GN=GRWD1 PE=1 SV=1	49.419	7952700	723640	0.0500075	0.00359002
Q15366	Poly(rC)-binding protein 2	PCBP2	sp|Q15366|PCBP2_HUMAN Poly(rC)-binding protein 2 OS=Homo sapiens GN=PCBP2 PE=1 SV=1	38.58	7935800	6114400	0.0499013	0.0303339
P04792	Heat shock protein beta-1	HSPB1	sp|P04792|HSPB1_HUMAN Heat shock protein beta-1 OS=Homo sapiens GN=HSPB1 PE=1 SV=2	22.782	7879100	999160	0.0495447	0.00495689
P32119	Peroxiredoxin-2	PRDX2	sp|P32119|PRDX2_HUMAN Peroxiredoxin-2 OS=Homo sapiens GN=PRDX2 PE=1 SV=5	21.892	7827900	11721000	0.0492228	0.0581485
Q13310	Polyadenylate-binding protein 4	PABPC4	sp|Q13310|PABP4_HUMAN Polyadenylate-binding protein 4 OS=Homo sapiens GN=PABPC4 PE=1 SV=1	70.782	7767700	2479700	0.0488442	0.0123019
Q04760	Lactoylglutathione lyase	GLO1	sp|Q04760|LGUL_HUMAN Lactoylglutathione lyase OS=Homo sapiens GN=GLO1 PE=1 SV=4	20.777	7741800	1254900	0.0486814	0.00622563
P31943	Heterogeneous nuclear ribonucleoprotein H;Heterogeneous nuclear ribonucleoprotein H, N-terminally processed	HNRNPH1	sp|P31943|HNRH1_HUMAN Heterogeneous nuclear ribonucleoprotein H OS=Homo sapiens GN=HNRNPH1 PE=1 SV=4	49.229	7732200	4646900	0.048621	0.0230535
P09651;Q32P51	Heterogeneous nuclear ribonucleoprotein A1;Heterogeneous nuclear ribonucleoprotein A1, N-terminally processed;Heterogeneous nuclear ribonucleoprotein A1-like 2	HNRNPA1;HNRNPA1L2	sp|P09651|ROA1_HUMAN Heterogeneous nuclear ribonucleoprotein A1 OS=Homo sapiens GN=HNRNPA1 PE=1 SV=5;sp|Q32P51|RA1L2_HUMAN Heterogeneous nuclear ribonucleoprotein A1-like 2 OS=Homo sapiens GN=HNRNPA1L2 PE=2 SV=2	38.746	7699100	8557100	0.0484129	0.0424522
O95831	Apoptosis-inducing factor 1, mitochondrial	AIFM1	sp|O95831|AIFM1_HUMAN Apoptosis-inducing factor 1, mitochondrial OS=Homo sapiens GN=AIFM1 PE=1 SV=1	66.9	7663500	3003500	0.048189	0.0149005
P16152	Carbonyl reductase [NADPH] 1	CBR1	sp|P16152|CBR1_HUMAN Carbonyl reductase [NADPH] 1 OS=Homo sapiens GN=CBR1 PE=1 SV=3	30.375	7652100	4819400	0.0481173	0.0239093
P30101	Protein disulfide-isomerase A3	PDIA3	sp|P30101|PDIA3_HUMAN Protein disulfide-isomerase A3 OS=Homo sapiens GN=PDIA3 PE=1 SV=4	56.782	7540300	1523200	0.0474143	0.00755668
P62847	40S ribosomal protein S24	RPS24	sp|P62847|RS24_HUMAN 40S ribosomal protein S24 OS=Homo sapiens GN=RPS24 PE=1 SV=1	15.423	7462500	2536400	0.0469251	0.0125832
P15531	Nucleoside diphosphate kinase A	NME1	sp|P15531|NDKA_HUMAN Nucleoside diphosphate kinase A OS=Homo sapiens GN=NME1 PE=1 SV=1	17.149	7379900	6861700	0.0464057	0.0340413
P06454	Prothymosin alpha;Prothymosin alpha, N-terminally processed;Thymosin alpha-1	PTMA	sp|P06454|PTMA_HUMAN Prothymosin alpha OS=Homo sapiens GN=PTMA PE=1 SV=2	12.203	7370800	6956600	0.0463485	0.0345121
Q71U36;Q13748;Q6PEY2	Tubulin alpha-1A chain;Tubulin alpha-3C/D chain;Tubulin alpha-3E chain	TUBA1A;TUBA3C;TUBA3E	sp|Q71U36|TBA1A_HUMAN Tubulin alpha-1A chain OS=Homo sapiens GN=TUBA1A PE=1 SV=1;sp|Q13748|TBA3C_HUMAN Tubulin alpha-3C/D chain OS=Homo sapiens GN=TUBA3C PE=1 SV=3;sp|Q6PEY2|TBA3E_HUMAN Tubulin alpha-3E chain OS=Homo sapiens GN=TUBA3E PE=1 SV=2	50.135	7297600	0	0.0458882	0
P62316	Small nuclear ribonucleoprotein Sm D2	SNRPD2	sp|P62316|SMD2_HUMAN Small nuclear ribonucleoprotein Sm D2 OS=Homo sapiens GN=SNRPD2 PE=1 SV=1	13.527	7288100	8342900	0.0458285	0.0413896
P51572	B-cell receptor-associated protein 31	BCAP31	sp|P51572|BAP31_HUMAN B-cell receptor-associated protein 31 OS=Homo sapiens GN=BCAP31 PE=1 SV=3	27.991	7249200	1151300	0.0455839	0.00571166
Q08AG7	Mitotic-spindle organizing protein 1	MZT1	sp|Q08AG7|MZT1_HUMAN Mitotic-spindle organizing protein 1 OS=Homo sapiens GN=MZT1 PE=1 SV=2	8.4787	7160400	58888000	0.0450255	0.292147
P61513	60S ribosomal protein L37a	RPL37A	sp|P61513|RL37A_HUMAN 60S ribosomal protein L37a OS=Homo sapiens GN=RPL37A PE=1 SV=2	10.275	7109300	3259500	0.0447041	0.0161706
P05386	60S acidic ribosomal protein P1	RPLP1	sp|P05386|RLA1_HUMAN 60S acidic ribosomal protein P1 OS=Homo sapiens GN=RPLP1 PE=1 SV=1	11.514	7089100	904010	0.0445771	0.00448484
P14868	Aspartate--tRNA ligase, cytoplasmic	DARS	sp|P14868|SYDC_HUMAN Aspartate--tRNA ligase, cytoplasmic OS=Homo sapiens GN=DARS PE=1 SV=2	57.136	6938300	5020900	0.0436289	0.024909
P04075	Fructose-bisphosphate aldolase A	ALDOA	sp|P04075|ALDOA_HUMAN Fructose-bisphosphate aldolase A OS=Homo sapiens GN=ALDOA PE=1 SV=2	39.42	6897300	8282300	0.0433711	0.041089
P23284	Peptidyl-prolyl cis-trans isomerase B	PPIB	sp|P23284|PPIB_HUMAN Peptidyl-prolyl cis-trans isomerase B OS=Homo sapiens GN=PPIB PE=1 SV=2	23.742	6838400	1702400	0.0430007	0.0084457
Q13263	Transcription intermediary factor 1-beta	TRIM28	sp|Q13263|TIF1B_HUMAN Transcription intermediary factor 1-beta OS=Homo sapiens GN=TRIM28 PE=1 SV=5	88.549	6775600	9235000	0.0426058	0.0458153
P52597	Heterogeneous nuclear ribonucleoprotein F;Heterogeneous nuclear ribonucleoprotein F, N-terminally processed	HNRNPF	sp|P52597|HNRPF_HUMAN Heterogeneous nuclear ribonucleoprotein F OS=Homo sapiens GN=HNRNPF PE=1 SV=3	45.671	6734500	6872700	0.0423474	0.0340958
P07355;A6NMY6	Annexin A2;Putative annexin A2-like protein	ANXA2;ANXA2P2	sp|P07355|ANXA2_HUMAN Annexin A2 OS=Homo sapiens GN=ANXA2 PE=1 SV=2;sp|A6NMY6|AXA2L_HUMAN Putative annexin A2-like protein OS=Homo sapiens GN=ANXA2P2 PE=5 SV=2	38.604	6729000	3335700	0.0423128	0.0165486
P62318	Small nuclear ribonucleoprotein Sm D3	SNRPD3	sp|P62318|SMD3_HUMAN Small nuclear ribonucleoprotein Sm D3 OS=Homo sapiens GN=SNRPD3 PE=1 SV=1	13.916	6714200	6280100	0.0422197	0.0311559
Q16576	Histone-binding protein RBBP7	RBBP7	sp|Q16576|RBBP7_HUMAN Histone-binding protein RBBP7 OS=Homo sapiens GN=RBBP7 PE=1 SV=1	47.82	6613700	4379800	0.0415878	0.0217284
P63173	60S ribosomal protein L38	RPL38	sp|P63173|RL38_HUMAN 60S ribosomal protein L38 OS=Homo sapiens GN=RPL38 PE=1 SV=2	8.2178	6564900	3065400	0.0412809	0.0152076
Q9Y5V3	Melanoma-associated antigen D1	MAGED1	sp|Q9Y5V3|MAGD1_HUMAN Melanoma-associated antigen D1 OS=Homo sapiens GN=MAGED1 PE=1 SV=3	86.16	6535600	1608200	0.0410966	0.00797837
H7BZ11;Q969Q0;P83881	60S ribosomal protein L36a-like;60S ribosomal protein L36a	RPL36A-HNRNPH2;RPL36AL;RPL36A	tr|H7BZ11|H7BZ11_HUMAN RPL36A-HNRNPH2 readthrough OS=Homo sapiens GN=RPL36A-HNRNPH2 PE=3 SV=2;sp|Q969Q0|RL36L_HUMAN 60S ribosomal protein L36a-like OS=Homo sapiens GN=RPL36AL PE=1 SV=3;sp|P83881|RL36A_HUMAN 60S ribosomal protein L36a OS=Homo sapiens GN=RPL	13.792	6485200	4180700	0.0407797	0.0207407
O00264	Membrane-associated progesterone receptor component 1	PGRMC1	sp|O00264|PGRC1_HUMAN Membrane-associated progesterone receptor component 1 OS=Homo sapiens GN=PGRMC1 PE=1 SV=3	21.671	6368000	1743900	0.0400428	0.00865159
P22392;O60361	Nucleoside diphosphate kinase B;Putative nucleoside diphosphate kinase	NME2;NME2P1	sp|P22392|NDKB_HUMAN Nucleoside diphosphate kinase B OS=Homo sapiens GN=NME2 PE=1 SV=1;sp|O60361|NDK8_HUMAN Putative nucleoside diphosphate kinase OS=Homo sapiens GN=NME2P1 PE=5 SV=1	17.298	6309200	3588700	0.039673	0.0178037
Q9UQ80	Proliferation-associated protein 2G4	PA2G4	sp|Q9UQ80|PA2G4_HUMAN Proliferation-associated protein 2G4 OS=Homo sapiens GN=PA2G4 PE=1 SV=3	43.786	6304500	13678000	0.0396435	0.0678573
Q9UMS4	Pre-mRNA-processing factor 19	PRPF19	sp|Q9UMS4|PRP19_HUMAN Pre-mRNA-processing factor 19 OS=Homo sapiens GN=PRPF19 PE=1 SV=1	55.18	6285300	4553700	0.0395227	0.0225912
P55072	Transitional endoplasmic reticulum ATPase	VCP	sp|P55072|TERA_HUMAN Transitional endoplasmic reticulum ATPase OS=Homo sapiens GN=VCP PE=1 SV=4	89.321	6275900	4349900	0.0394636	0.0215801
O60884	DnaJ homolog subfamily A member 2	DNAJA2	sp|O60884|DNJA2_HUMAN DnaJ homolog subfamily A member 2 OS=Homo sapiens GN=DNAJA2 PE=1 SV=1	45.745	6273200	4512200	0.0394466	0.0223853
Q15233	Non-POU domain-containing octamer-binding protein	NONO	sp|Q15233|NONO_HUMAN Non-POU domain-containing octamer-binding protein OS=Homo sapiens GN=NONO PE=1 SV=4	54.231	6193100	3633500	0.038943	0.018026
Q08211	ATP-dependent RNA helicase A	DHX9	sp|Q08211|DHX9_HUMAN ATP-dependent RNA helicase A OS=Homo sapiens GN=DHX9 PE=1 SV=4	140.96	6093800	5984100	0.0383186	0.0296875
Q9BY77	Polymerase delta-interacting protein 3	POLDIP3	sp|Q9BY77|PDIP3_HUMAN Polymerase delta-interacting protein 3 OS=Homo sapiens GN=POLDIP3 PE=1 SV=2	46.089	6081900	10375000	0.0382437	0.051471
P26599	Polypyrimidine tract-binding protein 1	PTBP1	sp|P26599|PTBP1_HUMAN Polypyrimidine tract-binding protein 1 OS=Homo sapiens GN=PTBP1 PE=1 SV=1	57.221	6060000	6544900	0.038106	0.0324696
O00303	Eukaryotic translation initiation factor 3 subunit F	EIF3F	sp|O00303|EIF3F_HUMAN Eukaryotic translation initiation factor 3 subunit F OS=Homo sapiens GN=EIF3F PE=1 SV=1	37.563	6027500	4306100	0.0379017	0.0213628
Q9NR30	Nucleolar RNA helicase 2	DDX21	sp|Q9NR30|DDX21_HUMAN Nucleolar RNA helicase 2 OS=Homo sapiens GN=DDX21 PE=1 SV=5	87.343	5942800	3862000	0.037369	0.0191596
Q9Y262	Eukaryotic translation initiation factor 3 subunit L	EIF3L	sp|Q9Y262|EIF3L_HUMAN Eukaryotic translation initiation factor 3 subunit L OS=Homo sapiens GN=EIF3L PE=1 SV=1	66.726	5904900	2662000	0.0371307	0.0132063
O00165	HCLS1-associated protein X-1	HAX1	sp|O00165|HAX1_HUMAN HCLS1-associated protein X-1 OS=Homo sapiens GN=HAX1 PE=1 SV=2	31.62	5819500	3054800	0.0365937	0.015155
P12004	Proliferating cell nuclear antigen	PCNA	sp|P12004|PCNA_HUMAN Proliferating cell nuclear antigen OS=Homo sapiens GN=PCNA PE=1 SV=1	28.768	5750600	2518700	0.0361605	0.0124954
P43487	Ran-specific GTPase-activating protein	RANBP1	sp|P43487|RANG_HUMAN Ran-specific GTPase-activating protein OS=Homo sapiens GN=RANBP1 PE=1 SV=1	23.31	5738700	2287600	0.0360856	0.0113489
P07910	Heterogeneous nuclear ribonucleoproteins C1/C2	HNRNPC	sp|P07910|HNRPC_HUMAN Heterogeneous nuclear ribonucleoproteins C1/C2 OS=Homo sapiens GN=HNRNPC PE=1 SV=4	33.67	5691000	3763300	0.0357857	0.0186699
O95816	BAG family molecular chaperone regulator 2	BAG2	sp|O95816|BAG2_HUMAN BAG family molecular chaperone regulator 2 OS=Homo sapiens GN=BAG2 PE=1 SV=1	23.772	5648100	2977900	0.0355159	0.0147735
Q00610	Clathrin heavy chain 1	CLTC	sp|Q00610|CLH1_HUMAN Clathrin heavy chain 1 OS=Homo sapiens GN=CLTC PE=1 SV=5	191.61	5644200	1939400	0.0354914	0.00962147
P17844	Probable ATP-dependent RNA helicase DDX5	DDX5	sp|P17844|DDX5_HUMAN Probable ATP-dependent RNA helicase DDX5 OS=Homo sapiens GN=DDX5 PE=1 SV=1	69.147	5631000	6958500	0.0354084	0.0345215
Q15046	Lysine--tRNA ligase	KARS	sp|Q15046|SYK_HUMAN Lysine--tRNA ligase OS=Homo sapiens GN=KARS PE=1 SV=3	68.047	5616600	6402100	0.0353179	0.0317612
P28066	Proteasome subunit alpha type-5	PSMA5	sp|P28066|PSA5_HUMAN Proteasome subunit alpha type-5 OS=Homo sapiens GN=PSMA5 PE=1 SV=3	26.411	5611700	2971100	0.0352871	0.0147398
P34932	Heat shock 70 kDa protein 4	HSPA4	sp|P34932|HSP74_HUMAN Heat shock 70 kDa protein 4 OS=Homo sapiens GN=HSPA4 PE=1 SV=4	94.33	5577900	9708100	0.0350745	0.0481624
P52292	Importin subunit alpha-1	KPNA2	sp|P52292|IMA1_HUMAN Importin subunit alpha-1 OS=Homo sapiens GN=KPNA2 PE=1 SV=1	57.861	5511400	7131000	0.0346564	0.0353773
Q9Y3F4	Serine-threonine kinase receptor-associated protein	STRAP	sp|Q9Y3F4|STRAP_HUMAN Serine-threonine kinase receptor-associated protein OS=Homo sapiens GN=STRAP PE=1 SV=1	38.438	5506300	4621600	0.0346243	0.022928
P30086	Phosphatidylethanolamine-binding protein 1;Hippocampal cholinergic neurostimulating peptide	PEBP1	sp|P30086|PEBP1_HUMAN Phosphatidylethanolamine-binding protein 1 OS=Homo sapiens GN=PEBP1 PE=1 SV=3	21.057	5503200	754130	0.0346048	0.00374128
P00505	Aspartate aminotransferase, mitochondrial	GOT2	sp|P00505|AATM_HUMAN Aspartate aminotransferase, mitochondrial OS=Homo sapiens GN=GOT2 PE=1 SV=3	47.517	5501400	1514700	0.0345935	0.00751451
Q96CT7	Coiled-coil domain-containing protein 124	CCDC124	sp|Q96CT7|CC124_HUMAN Coiled-coil domain-containing protein 124 OS=Homo sapiens GN=CCDC124 PE=1 SV=1	25.835	5455700	8902500	0.0343061	0.0441658
P31689	DnaJ homolog subfamily A member 1	DNAJA1	sp|P31689|DNJA1_HUMAN DnaJ homolog subfamily A member 1 OS=Homo sapiens GN=DNAJA1 PE=1 SV=2	44.868	5400200	1940000	0.0339571	0.00962445
Q9GZV4;P63241;Q6IS14	Eukaryotic translation initiation factor 5A-2;Eukaryotic translation initiation factor 5A-1;Eukaryotic translation initiation factor 5A-1-like	EIF5A2;EIF5A;EIF5AL1	sp|Q9GZV4|IF5A2_HUMAN Eukaryotic translation initiation factor 5A-2 OS=Homo sapiens GN=EIF5A2 PE=1 SV=3;sp|P63241|IF5A1_HUMAN Eukaryotic translation initiation factor 5A-1 OS=Homo sapiens GN=EIF5A PE=1 SV=2;sp|Q6IS14|IF5AL_HUMAN Eukaryotic translation init	16.793	5288700	4607200	0.033256	0.0228566
Q13257	Mitotic spindle assembly checkpoint protein MAD2A	MAD2L1	sp|Q13257|MD2L1_HUMAN Mitotic spindle assembly checkpoint protein MAD2A OS=Homo sapiens GN=MAD2L1 PE=1 SV=1	23.51	5265600	6108600	0.0331107	0.0303051
P54136	Arginine--tRNA ligase, cytoplasmic	RARS	sp|P54136|SYRC_HUMAN Arginine--tRNA ligase, cytoplasmic OS=Homo sapiens GN=RARS PE=1 SV=2	75.378	5196100	113130000	0.0326737	0.561244
P56537	Eukaryotic translation initiation factor 6	EIF6	sp|P56537|IF6_HUMAN Eukaryotic translation initiation factor 6 OS=Homo sapiens GN=EIF6 PE=1 SV=1	26.599	5126500	6024100	0.0322361	0.0298859
Q14157	Ubiquitin-associated protein 2-like	UBAP2L	sp|Q14157|UBP2L_HUMAN Ubiquitin-associated protein 2-like OS=Homo sapiens GN=UBAP2L PE=1 SV=2	114.53	5056300	3662000	0.0317946	0.0181674
Q13347	Eukaryotic translation initiation factor 3 subunit I	EIF3I	sp|Q13347|EIF3I_HUMAN Eukaryotic translation initiation factor 3 subunit I OS=Homo sapiens GN=EIF3I PE=1 SV=1	36.501	5055900	3232700	0.0317921	0.0160376
P84103	Serine/arginine-rich splicing factor 3	SRSF3	sp|P84103|SRSF3_HUMAN Serine/arginine-rich splicing factor 3 OS=Homo sapiens GN=SRSF3 PE=1 SV=1	19.329	5055300	3605900	0.0317883	0.0178891
O75477	Erlin-1	ERLIN1	sp|O75477|ERLN1_HUMAN Erlin-1 OS=Homo sapiens GN=ERLIN1 PE=1 SV=1	38.925	5036800	2524400	0.031672	0.0125237
Q9H0U4	Ras-related protein Rab-1B	RAB1B	sp|Q9H0U4|RAB1B_HUMAN Ras-related protein Rab-1B OS=Homo sapiens GN=RAB1B PE=1 SV=1	22.171	5004900	3221600	0.0314714	0.0159825
Q99623	Prohibitin-2	PHB2	sp|Q99623|PHB2_HUMAN Prohibitin-2 OS=Homo sapiens GN=PHB2 PE=1 SV=2	33.296	4957100	1779800	0.0311708	0.00882969
P51571	Translocon-associated protein subunit delta	SSR4	sp|P51571|SSRD_HUMAN Translocon-associated protein subunit delta OS=Homo sapiens GN=SSR4 PE=1 SV=1	18.998	4856300	3298000	0.030537	0.0163616
Q7L576	Cytoplasmic FMR1-interacting protein 1	CYFIP1	sp|Q7L576|CYFP1_HUMAN Cytoplasmic FMR1-interacting protein 1 OS=Homo sapiens GN=CYFIP1 PE=1 SV=1	145.18	4818100	3475400	0.0302968	0.0172417
P18669	Phosphoglycerate mutase 1	PGAM1	sp|P18669|PGAM1_HUMAN Phosphoglycerate mutase 1 OS=Homo sapiens GN=PGAM1 PE=1 SV=2	28.804	4773600	4723300	0.030017	0.0234326
P30041	Peroxiredoxin-6	PRDX6	sp|P30041|PRDX6_HUMAN Peroxiredoxin-6 OS=Homo sapiens GN=PRDX6 PE=1 SV=3	25.035	4762700	3287000	0.0299484	0.016307
P14618	Pyruvate kinase PKM	PKM	sp|P14618|KPYM_HUMAN Pyruvate kinase PKM OS=Homo sapiens GN=PKM PE=1 SV=4	57.936	4750000	6470200	0.0298686	0.032099
P28072	Proteasome subunit beta type-6	PSMB6	sp|P28072|PSB6_HUMAN Proteasome subunit beta type-6 OS=Homo sapiens GN=PSMB6 PE=1 SV=4	25.357	4734900	3988300	0.0297736	0.0197862
Q13838;O00148	Spliceosome RNA helicase DDX39B;ATP-dependent RNA helicase DDX39A	DDX39B;DDX39A	sp|Q13838|DX39B_HUMAN Spliceosome RNA helicase DDX39B OS=Homo sapiens GN=DDX39B PE=1 SV=1;sp|O00148|DX39A_HUMAN ATP-dependent RNA helicase DDX39A OS=Homo sapiens GN=DDX39A PE=1 SV=2	48.991	4701000	3332900	0.0295605	0.0165347
P61981	14-3-3 protein gamma;14-3-3 protein gamma, N-terminally processed	YWHAG	sp|P61981|1433G_HUMAN 14-3-3 protein gamma OS=Homo sapiens GN=YWHAG PE=1 SV=2	28.302	4672400	2280800	0.0293806	0.0113152
Q14974	Importin subunit beta-1	KPNB1	sp|Q14974|IMB1_HUMAN Importin subunit beta-1 OS=Homo sapiens GN=KPNB1 PE=1 SV=2	97.169	4654600	1963900	0.0292687	0.00974302
P31151;Q86SG5	Protein S100-A7;Protein S100-A7A	S100A7;S100A7A	sp|P31151|S10A7_HUMAN Protein S100-A7 OS=Homo sapiens GN=S100A7 PE=1 SV=4;sp|Q86SG5|S1A7A_HUMAN Protein S100-A7A OS=Homo sapiens GN=S100A7A PE=1 SV=3	11.471	4644400	15358000	0.0292046	0.0761919
P12956	X-ray repair cross-complementing protein 6	XRCC6	sp|P12956|XRCC6_HUMAN X-ray repair cross-complementing protein 6 OS=Homo sapiens GN=XRCC6 PE=1 SV=2	69.842	4626800	1718000	0.0290939	0.00852309
P60228	Eukaryotic translation initiation factor 3 subunit E	EIF3E	sp|P60228|EIF3E_HUMAN Eukaryotic translation initiation factor 3 subunit E OS=Homo sapiens GN=EIF3E PE=1 SV=1	52.22	4607400	4213700	0.0289719	0.0209044
P60891;P21108	Ribose-phosphate pyrophosphokinase 1;Ribose-phosphate pyrophosphokinase 3	PRPS1;PRPS1L1	sp|P60891|PRPS1_HUMAN Ribose-phosphate pyrophosphokinase 1 OS=Homo sapiens GN=PRPS1 PE=1 SV=2;sp|P21108|PRPS3_HUMAN Ribose-phosphate pyrophosphokinase 3 OS=Homo sapiens GN=PRPS1L1 PE=1 SV=2	34.834	4581200	1426800	0.0288071	0.00707843
P00558	Phosphoglycerate kinase 1	PGK1	sp|P00558|PGK1_HUMAN Phosphoglycerate kinase 1 OS=Homo sapiens GN=PGK1 PE=1 SV=3	44.614	4574400	2155800	0.0287644	0.010695
P14625	Endoplasmin	HSP90B1	sp|P14625|ENPL_HUMAN Endoplasmin OS=Homo sapiens GN=HSP90B1 PE=1 SV=1	92.468	4548300	1370400	0.0286003	0.00679863
Q08380	Galectin-3-binding protein	LGALS3BP	sp|Q08380|LG3BP_HUMAN Galectin-3-binding protein OS=Homo sapiens GN=LGALS3BP PE=1 SV=1	65.33	4492500	0	0.0282494	0
Q9P2E9	Ribosome-binding protein 1	RRBP1	sp|Q9P2E9|RRBP1_HUMAN Ribosome-binding protein 1 OS=Homo sapiens GN=RRBP1 PE=1 SV=4	152.47	4466800	2299100	0.0280878	0.011406
P38919	Eukaryotic initiation factor 4A-III;Eukaryotic initiation factor 4A-III, N-terminally processed	EIF4A3	sp|P38919|IF4A3_HUMAN Eukaryotic initiation factor 4A-III OS=Homo sapiens GN=EIF4A3 PE=1 SV=4	46.871	4447100	2540600	0.0279639	0.0126041
P52907	F-actin-capping protein subunit alpha-1	CAPZA1	sp|P52907|CAZA1_HUMAN F-actin-capping protein subunit alpha-1 OS=Homo sapiens GN=CAPZA1 PE=1 SV=3	32.922	4430800	5360100	0.0278614	0.0265918
P62841	40S ribosomal protein S15	RPS15	sp|P62841|RS15_HUMAN 40S ribosomal protein S15 OS=Homo sapiens GN=RPS15 PE=1 SV=2	17.04	4386200	1635200	0.027581	0.00811232
P00441	Superoxide dismutase [Cu-Zn]	SOD1	sp|P00441|SODC_HUMAN Superoxide dismutase [Cu-Zn] OS=Homo sapiens GN=SOD1 PE=1 SV=2	15.936	4351500	2808300	0.0273628	0.0139321
Q14257	Reticulocalbin-2	RCN2	sp|Q14257|RCN2_HUMAN Reticulocalbin-2 OS=Homo sapiens GN=RCN2 PE=1 SV=1	36.876	4299200	2211500	0.0270339	0.0109714
O14818	Proteasome subunit alpha type-7	PSMA7	sp|O14818|PSA7_HUMAN Proteasome subunit alpha type-7 OS=Homo sapiens GN=PSMA7 PE=1 SV=1	27.887	4247500	5015700	0.0267088	0.0248832
P23526	Adenosylhomocysteinase	AHCY	sp|P23526|SAHH_HUMAN Adenosylhomocysteinase OS=Homo sapiens GN=AHCY PE=1 SV=4	47.716	4243800	6524800	0.0266855	0.0323699
P60900	Proteasome subunit alpha type-6	PSMA6	sp|P60900|PSA6_HUMAN Proteasome subunit alpha type-6 OS=Homo sapiens GN=PSMA6 PE=1 SV=1	27.399	4225200	3204100	0.0265686	0.0158957
P25788	Proteasome subunit alpha type-3	PSMA3	sp|P25788|PSA3_HUMAN Proteasome subunit alpha type-3 OS=Homo sapiens GN=PSMA3 PE=1 SV=2	28.433	4221500	7231100	0.0265453	0.0358739
P27348	14-3-3 protein theta	YWHAQ	sp|P27348|1433T_HUMAN 14-3-3 protein theta OS=Homo sapiens GN=YWHAQ PE=1 SV=1	27.764	4214800	3920000	0.0265032	0.0194473
P06702	Protein S100-A9	S100A9	sp|P06702|S10A9_HUMAN Protein S100-A9 OS=Homo sapiens GN=S100A9 PE=1 SV=1	13.242	4201400	16682000	0.0264189	0.0827603
P62304	Small nuclear ribonucleoprotein E	SNRPE	sp|P62304|RUXE_HUMAN Small nuclear ribonucleoprotein E OS=Homo sapiens GN=SNRPE PE=1 SV=1	10.803	4193000	774530	0.0263661	0.00384249
P55735	Protein SEC13 homolog	SEC13	sp|P55735|SEC13_HUMAN Protein SEC13 homolog OS=Homo sapiens GN=SEC13 PE=1 SV=3	35.54	4185500	2321100	0.0263189	0.0115151
Q16637	Survival motor neuron protein	SMN1	sp|Q16637|SMN_HUMAN Survival motor neuron protein OS=Homo sapiens GN=SMN1 PE=1 SV=1	31.848	4181200	0	0.0262919	0
Q9Y265	RuvB-like 1	RUVBL1	sp|Q9Y265|RUVB1_HUMAN RuvB-like 1 OS=Homo sapiens GN=RUVBL1 PE=1 SV=1	50.227	4129900	3618800	0.0259693	0.0179531
P62942	Peptidyl-prolyl cis-trans isomerase FKBP1A	FKBP1A	sp|P62942|FKB1A_HUMAN Peptidyl-prolyl cis-trans isomerase FKBP1A OS=Homo sapiens GN=FKBP1A PE=1 SV=2	11.951	4067100	3138000	0.0255744	0.0155678
Q3ZCQ8	Mitochondrial import inner membrane translocase subunit TIM50	TIMM50	sp|Q3ZCQ8|TIM50_HUMAN Mitochondrial import inner membrane translocase subunit TIM50 OS=Homo sapiens GN=TIMM50 PE=1 SV=2	39.646	4051100	3159300	0.0254738	0.0156735
P52565	Rho GDP-dissociation inhibitor 1	ARHGDIA	sp|P52565|GDIR1_HUMAN Rho GDP-dissociation inhibitor 1 OS=Homo sapiens GN=ARHGDIA PE=1 SV=3	23.207	4034800	1249400	0.0253713	0.00619834
O43324;C9J1V9	Eukaryotic translation elongation factor 1 epsilon-1	EEF1E1;EEF1E1-BLOC1S5	sp|O43324|MCA3_HUMAN Eukaryotic translation elongation factor 1 epsilon-1 OS=Homo sapiens GN=EEF1E1 PE=1 SV=1;tr|C9J1V9|C9J1V9_HUMAN EEF1E1-BLOC1S5 readthrough (NMD candidate) OS=Homo sapiens GN=EEF1E1-BLOC1S5 PE=4 SV=2	19.81	3976400	3029200	0.0250041	0.015028
P27708	CAD protein;Glutamine-dependent carbamoyl-phosphate synthase;Aspartate carbamoyltransferase;Dihydroorotase	CAD	sp|P27708|PYR1_HUMAN CAD protein OS=Homo sapiens GN=CAD PE=1 SV=3	242.98	3968700	3475700	0.0249557	0.0172431
Q15717	ELAV-like protein 1	ELAVL1	sp|Q15717|ELAV1_HUMAN ELAV-like protein 1 OS=Homo sapiens GN=ELAVL1 PE=1 SV=2	36.091	3952100	2314700	0.0248513	0.0114834
Q13011	Delta(3,5)-Delta(2,4)-dienoyl-CoA isomerase, mitochondrial	ECH1	sp|Q13011|ECH1_HUMAN Delta(3,5)-Delta(2,4)-dienoyl-CoA isomerase, mitochondrial OS=Homo sapiens GN=ECH1 PE=1 SV=2	35.816	3937200	2314400	0.0247576	0.0114819
Q15185	Prostaglandin E synthase 3	PTGES3	sp|Q15185|TEBP_HUMAN Prostaglandin E synthase 3 OS=Homo sapiens GN=PTGES3 PE=1 SV=1	18.697	3885500	3525100	0.0244325	0.0174882
O60506	Heterogeneous nuclear ribonucleoprotein Q	SYNCRIP	sp|O60506|HNRPQ_HUMAN Heterogeneous nuclear ribonucleoprotein Q OS=Homo sapiens GN=SYNCRIP PE=1 SV=2	69.602	3857100	5475400	0.0242539	0.0271638
P07237	Protein disulfide-isomerase	P4HB	sp|P07237|PDIA1_HUMAN Protein disulfide-isomerase OS=Homo sapiens GN=P4HB PE=1 SV=3	57.116	3835100	325900	0.0241156	0.00161681
Q9Y6H1;Q5T1J5	Coiled-coil-helix-coiled-coil-helix domain-containing protein 2;Putative coiled-coil-helix-coiled-coil-helix domain-containing protein CHCHD2P9, mitochondrial	CHCHD2;CHCHD2P9	sp|Q9Y6H1|CHCH2_HUMAN Coiled-coil-helix-coiled-coil-helix domain-containing protein 2 OS=Homo sapiens GN=CHCHD2 PE=1 SV=1;sp|Q5T1J5|CHCH9_HUMAN Putative coiled-coil-helix-coiled-coil-helix domain-containing protein CHCHD2P9, mitochondrial OS=Homo sapiens G	15.512	3825000	2125700	0.0240521	0.0105457
Q99729	Heterogeneous nuclear ribonucleoprotein A/B	HNRNPAB	sp|Q99729|ROAA_HUMAN Heterogeneous nuclear ribonucleoprotein A/B OS=Homo sapiens GN=HNRNPAB PE=1 SV=2	36.224	3814900	2218400	0.0239886	0.0110056
P84077;P61204;F5H423	ADP-ribosylation factor 1;ADP-ribosylation factor 3	ARF1;ARF3	sp|P84077|ARF1_HUMAN ADP-ribosylation factor 1 OS=Homo sapiens GN=ARF1 PE=1 SV=2;sp|P61204|ARF3_HUMAN ADP-ribosylation factor 3 OS=Homo sapiens GN=ARF3 PE=1 SV=2;tr|F5H423|F5H423_HUMAN Uncharacterized protein OS=Homo sapiens PE=3 SV=1	20.697	3809800	2820800	0.0239565	0.0139941
P00492	Hypoxanthine-guanine phosphoribosyltransferase	HPRT1	sp|P00492|HPRT_HUMAN Hypoxanthine-guanine phosphoribosyltransferase OS=Homo sapiens GN=HPRT1 PE=1 SV=2	24.579	3806800	1486300	0.0239376	0.00737362
P68133;P68032;P63267;P62736	Actin, alpha skeletal muscle;Actin, alpha cardiac muscle 1;Actin, gamma-enteric smooth muscle;Actin, aortic smooth muscle	ACTA1;ACTC1;ACTG2;ACTA2	sp|P68133|ACTS_HUMAN Actin, alpha skeletal muscle OS=Homo sapiens GN=ACTA1 PE=1 SV=1;sp|P68032|ACTC_HUMAN Actin, alpha cardiac muscle 1 OS=Homo sapiens GN=ACTC1 PE=1 SV=1;sp|P63267|ACTH_HUMAN Actin, gamma-enteric smooth muscle OS=Homo sapiens GN=ACTG2 PE=1	42.051	3794800	2491800	0.0238622	0.012362
P10599	Thioredoxin	TXN	sp|P10599|THIO_HUMAN Thioredoxin OS=Homo sapiens GN=TXN PE=1 SV=3	11.737	3778700	5564300	0.0237609	0.0276048
P01040	Cystatin-A;Cystatin-A, N-terminally processed	CSTA	sp|P01040|CYTA_HUMAN Cystatin-A OS=Homo sapiens GN=CSTA PE=1 SV=1	11.006	3770000	8017100	0.0237062	0.0397733
P40939	Trifunctional enzyme subunit alpha, mitochondrial;Long-chain enoyl-CoA hydratase;Long chain 3-hydroxyacyl-CoA dehydrogenase	HADHA	sp|P40939|ECHA_HUMAN Trifunctional enzyme subunit alpha, mitochondrial OS=Homo sapiens GN=HADHA PE=1 SV=2	82.999	3752700	2530700	0.0235974	0.0125549
P40925	Malate dehydrogenase, cytoplasmic	MDH1	sp|P40925|MDHC_HUMAN Malate dehydrogenase, cytoplasmic OS=Homo sapiens GN=MDH1 PE=1 SV=4	36.426	3710500	1874400	0.0233321	0.009299
Q13162	Peroxiredoxin-4	PRDX4	sp|Q13162|PRDX4_HUMAN Peroxiredoxin-4 OS=Homo sapiens GN=PRDX4 PE=1 SV=1	30.54	3675300	2263900	0.0231107	0.0112313
O15372	Eukaryotic translation initiation factor 3 subunit H	EIF3H	sp|O15372|EIF3H_HUMAN Eukaryotic translation initiation factor 3 subunit H OS=Homo sapiens GN=EIF3H PE=1 SV=1	39.93	3630200	2496700	0.0228271	0.0123863
Q9NRW1;P20340;Q14964	Ras-related protein Rab-6B;Ras-related protein Rab-6A;Ras-related protein Rab-39A	RAB6B;RAB6A;RAB39A	sp|Q9NRW1|RAB6B_HUMAN Ras-related protein Rab-6B OS=Homo sapiens GN=RAB6B PE=1 SV=1;sp|P20340|RAB6A_HUMAN Ras-related protein Rab-6A OS=Homo sapiens GN=RAB6A PE=1 SV=3;sp|Q14964|RB39A_HUMAN Ras-related protein Rab-39A OS=Homo sapiens GN=RAB39A PE=1 SV=2	23.461	3589700	0	0.0225725	0
P20226;Q6SJ96	TATA-box-binding protein;TATA box-binding protein-like protein 2	TBP;TBPL2	sp|P20226|TBP_HUMAN TATA-box-binding protein OS=Homo sapiens GN=TBP PE=1 SV=2;sp|Q6SJ96|TBPL2_HUMAN TATA box-binding protein-like protein 2 OS=Homo sapiens GN=TBPL2 PE=2 SV=1	37.698	3565200	1237300	0.0224184	0.00613831
P54819	Adenylate kinase 2, mitochondrial;Adenylate kinase 2, mitochondrial, N-terminally processed	AK2	sp|P54819|KAD2_HUMAN Adenylate kinase 2, mitochondrial OS=Homo sapiens GN=AK2 PE=1 SV=2	26.477	3553600	1247700	0.0223455	0.00618991
P08758	Annexin A5	ANXA5	sp|P08758|ANXA5_HUMAN Annexin A5 OS=Homo sapiens GN=ANXA5 PE=1 SV=2	35.936	3535300	292820	0.0222304	0.0014527
P31946	14-3-3 protein beta/alpha;14-3-3 protein beta/alpha, N-terminally processed	YWHAB	sp|P31946|1433B_HUMAN 14-3-3 protein beta/alpha OS=Homo sapiens GN=YWHAB PE=1 SV=3	28.082	3511800	1729200	0.0220826	0.00857866
Q9UHV9	Prefoldin subunit 2	PFDN2	sp|Q9UHV9|PFD2_HUMAN Prefoldin subunit 2 OS=Homo sapiens GN=PFDN2 PE=1 SV=1	16.648	3495300	3856000	0.0219789	0.0191298
Q9Y2A7	Nck-associated protein 1	NCKAP1	sp|Q9Y2A7|NCKP1_HUMAN Nck-associated protein 1 OS=Homo sapiens GN=NCKAP1 PE=1 SV=1	128.79	3487500	1910500	0.0219298	0.0094781
O95747	Serine/threonine-protein kinase OSR1	OXSR1	sp|O95747|OXSR1_HUMAN Serine/threonine-protein kinase OSR1 OS=Homo sapiens GN=OXSR1 PE=1 SV=1	58.022	3430700	3175000	0.0215727	0.0157514
CON__P08779;P08779	Keratin, type I cytoskeletal 16	KRT16	;sp|P08779|K1C16_HUMAN Keratin, type I cytoskeletal 16 OS=Homo sapiens GN=KRT16 PE=1 SV=4	51.267	3415900	11243000	0.0214796	0.0557771
Q96AG4	Leucine-rich repeat-containing protein 59	LRRC59	sp|Q96AG4|LRC59_HUMAN Leucine-rich repeat-containing protein 59 OS=Homo sapiens GN=LRRC59 PE=1 SV=1	34.93	3397300	2895000	0.0213626	0.0143623
Q9UN86	Ras GTPase-activating protein-binding protein 2	G3BP2	sp|Q9UN86|G3BP2_HUMAN Ras GTPase-activating protein-binding protein 2 OS=Homo sapiens GN=G3BP2 PE=1 SV=2	54.12	3396700	1404200	0.0213589	0.00696631
P22234	Multifunctional protein ADE2;Phosphoribosylaminoimidazole-succinocarboxamide synthase;Phosphoribosylaminoimidazole carboxylase	PAICS	sp|P22234|PUR6_HUMAN Multifunctional protein ADE2 OS=Homo sapiens GN=PAICS PE=1 SV=3	47.079	3380100	4300300	0.0212545	0.021334
Q9Y230	RuvB-like 2	RUVBL2	sp|Q9Y230|RUVB2_HUMAN RuvB-like 2 OS=Homo sapiens GN=RUVBL2 PE=1 SV=3	51.156	3366500	5269700	0.021169	0.0261433
P13010	X-ray repair cross-complementing protein 5	XRCC5	sp|P13010|XRCC5_HUMAN X-ray repair cross-complementing protein 5 OS=Homo sapiens GN=XRCC5 PE=1 SV=3	82.704	3353500	1906900	0.0210872	0.00946024
O95822	Malonyl-CoA decarboxylase, mitochondrial	MLYCD	sp|O95822|DCMC_HUMAN Malonyl-CoA decarboxylase, mitochondrial OS=Homo sapiens GN=MLYCD PE=1 SV=3	55.003	3330000	133310	0.0209394	0.000661358
O00231	26S proteasome non-ATPase regulatory subunit 11	PSMD11	sp|O00231|PSD11_HUMAN 26S proteasome non-ATPase regulatory subunit 11 OS=Homo sapiens GN=PSMD11 PE=1 SV=3	47.463	3309900	1818400	0.0208131	0.00902118
P41252	Isoleucine--tRNA ligase, cytoplasmic	IARS	sp|P41252|SYIC_HUMAN Isoleucine--tRNA ligase, cytoplasmic OS=Homo sapiens GN=IARS PE=1 SV=2	144.5	3294600	2238100	0.0207168	0.0111033
P35232	Prohibitin	PHB	sp|P35232|PHB_HUMAN Prohibitin OS=Homo sapiens GN=PHB PE=1 SV=1	29.804	3281700	1275200	0.0206357	0.00632634
Q9NR31;Q9Y6B6	GTP-binding protein SAR1a;GTP-binding protein SAR1b	SAR1A;SAR1B	sp|Q9NR31|SAR1A_HUMAN GTP-binding protein SAR1a OS=Homo sapiens GN=SAR1A PE=1 SV=1;sp|Q9Y6B6|SAR1B_HUMAN GTP-binding protein SAR1b OS=Homo sapiens GN=SAR1B PE=1 SV=1	22.367	3270600	3096300	0.0205659	0.0153609
P62314	Small nuclear ribonucleoprotein Sm D1	SNRPD1	sp|P62314|SMD1_HUMAN Small nuclear ribonucleoprotein Sm D1 OS=Homo sapiens GN=SNRPD1 PE=1 SV=1	13.281	3240000	0	0.0203735	0
P29692	Elongation factor 1-delta	EEF1D	sp|P29692|EF1D_HUMAN Elongation factor 1-delta OS=Homo sapiens GN=EEF1D PE=1 SV=5	31.121	3236300	1101100	0.0203502	0.00546262
Q07021	Complement component 1 Q subcomponent-binding protein, mitochondrial	C1QBP	sp|Q07021|C1QBP_HUMAN Complement component 1 Q subcomponent-binding protein, mitochondrial OS=Homo sapiens GN=C1QBP PE=1 SV=1	31.362	3211500	1566700	0.0201943	0.00777249
Q04917	14-3-3 protein eta	YWHAH	sp|Q04917|1433F_HUMAN 14-3-3 protein eta OS=Homo sapiens GN=YWHAH PE=1 SV=4	28.218	3211100	2776200	0.0201918	0.0137729
Q6IC98	GRAM domain-containing protein 4	GRAMD4	sp|Q6IC98|GRAM4_HUMAN GRAM domain-containing protein 4 OS=Homo sapiens GN=GRAMD4 PE=1 SV=1	66.407	3191300	0	0.0200673	0
P51149	Ras-related protein Rab-7a	RAB7A	sp|P51149|RAB7A_HUMAN Ras-related protein Rab-7a OS=Homo sapiens GN=RAB7A PE=1 SV=1	23.489	3155700	1579800	0.0198434	0.00783748
P62195	26S protease regulatory subunit 8	PSMC5	sp|P62195|PRS8_HUMAN 26S proteasome regulatory subunit 8 OS=Homo sapiens GN=PSMC5 PE=1 SV=1	45.626	3141200	2412700	0.0197522	0.0119695
P31948	Stress-induced-phosphoprotein 1	STIP1	sp|P31948|STIP1_HUMAN Stress-induced-phosphoprotein 1 OS=Homo sapiens GN=STIP1 PE=1 SV=1	62.639	3139400	8267800	0.0197409	0.041017
P49848	Transcription initiation factor TFIID subunit 6	TAF6	sp|P49848|TAF6_HUMAN Transcription initiation factor TFIID subunit 6 OS=Homo sapiens GN=TAF6 PE=1 SV=1	72.668	3122600	377860	0.0196353	0.00187458
Q8WWC4	Uncharacterized protein C2orf47, mitochondrial	C2orf47	sp|Q8WWC4|MAIP1_HUMAN m-AAA protease-interacting protein 1, mitochondrial OS=Homo sapiens GN=MAIP1 PE=1 SV=1	32.544	3114300	552340	0.0195831	0.00274019
P29401	Transketolase	TKT	sp|P29401|TKT_HUMAN Transketolase OS=Homo sapiens GN=TKT PE=1 SV=3	67.877	3113700	1679000	0.0195793	0.00832961
Q9GZZ8	Extracellular glycoprotein lacritin	LACRT	sp|Q9GZZ8|LACRT_HUMAN Extracellular glycoprotein lacritin OS=Homo sapiens GN=LACRT PE=1 SV=1	14.246	3084400	5187200	0.0193951	0.025734
P49720	Proteasome subunit beta type-3	PSMB3	sp|P49720|PSB3_HUMAN Proteasome subunit beta type-3 OS=Homo sapiens GN=PSMB3 PE=1 SV=2	22.949	3080500	1234000	0.0193706	0.00612194
P49721	Proteasome subunit beta type-2	PSMB2	sp|P49721|PSB2_HUMAN Proteasome subunit beta type-2 OS=Homo sapiens GN=PSMB2 PE=1 SV=1	22.836	3059200	3265300	0.0192366	0.0161993
P23246	Splicing factor, proline- and glutamine-rich	SFPQ	sp|P23246|SFPQ_HUMAN Splicing factor, proline- and glutamine-rich OS=Homo sapiens GN=SFPQ PE=1 SV=2	76.149	3058200	1884200	0.0192303	0.00934762
P62491;Q15907	Ras-related protein Rab-11A;Ras-related protein Rab-11B	RAB11A;RAB11B	sp|P62491|RB11A_HUMAN Ras-related protein Rab-11A OS=Homo sapiens GN=RAB11A PE=1 SV=3;sp|Q15907|RB11B_HUMAN Ras-related protein Rab-11B OS=Homo sapiens GN=RAB11B PE=1 SV=4	24.393	3051800	1336800	0.0191901	0.00663194
P30048	Thioredoxin-dependent peroxide reductase, mitochondrial	PRDX3	sp|P30048|PRDX3_HUMAN Thioredoxin-dependent peroxide reductase, mitochondrial OS=Homo sapiens GN=PRDX3 PE=1 SV=3	27.692	3051100	1183200	0.0191857	0.00586992
P17812	CTP synthase 1	CTPS1	sp|P17812|PYRG1_HUMAN CTP synthase 1 OS=Homo sapiens GN=CTPS1 PE=1 SV=2	66.69	3045500	925950	0.0191505	0.00459369
Q16531	DNA damage-binding protein 1	DDB1	sp|Q16531|DDB1_HUMAN DNA damage-binding protein 1 OS=Homo sapiens GN=DDB1 PE=1 SV=1	126.97	3027200	2351100	0.0190354	0.0116639
P56192	Methionine--tRNA ligase, cytoplasmic	MARS	sp|P56192|SYMC_HUMAN Methionine--tRNA ligase, cytoplasmic OS=Homo sapiens GN=MARS PE=1 SV=2	101.11	3024100	1702300	0.0190159	0.00844521
Q15542	Transcription initiation factor TFIID subunit 5	TAF5	sp|Q15542|TAF5_HUMAN Transcription initiation factor TFIID subunit 5 OS=Homo sapiens GN=TAF5 PE=1 SV=3	86.829	2996500	893720	0.0188424	0.00443379
P13693	Translationally-controlled tumor protein	TPT1	sp|P13693|TCTP_HUMAN Translationally-controlled tumor protein OS=Homo sapiens GN=TPT1 PE=1 SV=1	19.595	2990900	591360	0.0188071	0.00293377
P13861	cAMP-dependent protein kinase type II-alpha regulatory subunit	PRKAR2A	sp|P13861|KAP2_HUMAN cAMP-dependent protein kinase type II-alpha regulatory subunit OS=Homo sapiens GN=PRKAR2A PE=1 SV=2	45.518	2969800	539450	0.0186745	0.00267624
Q92522	Histone H1x	H1FX	sp|Q92522|H1X_HUMAN Histone H1x OS=Homo sapiens GN=H1FX PE=1 SV=1	22.487	2964700	1678300	0.0186424	0.00832614
P06493	Cyclin-dependent kinase 1	CDK1	sp|P06493|CDK1_HUMAN Cyclin-dependent kinase 1 OS=Homo sapiens GN=CDK1 PE=1 SV=3	34.095	2917100	2306600	0.0183431	0.0114432
Q9NRH3	Tubulin gamma-2 chain	TUBG2	sp|Q9NRH3|TBG2_HUMAN Tubulin gamma-2 chain OS=Homo sapiens GN=TUBG2 PE=2 SV=1	51.091	2912200	807350	0.0183123	0.00400531
O00299	Chloride intracellular channel protein 1	CLIC1	sp|O00299|CLIC1_HUMAN Chloride intracellular channel protein 1 OS=Homo sapiens GN=CLIC1 PE=1 SV=4	26.922	2905200	1231400	0.0182683	0.00610904
Q9BVC6	Transmembrane protein 109	TMEM109	sp|Q9BVC6|TM109_HUMAN Transmembrane protein 109 OS=Homo sapiens GN=TMEM109 PE=1 SV=1	26.21	2903100	1738300	0.018255	0.0086238
P55209	Nucleosome assembly protein 1-like 1	NAP1L1	sp|P55209|NP1L1_HUMAN Nucleosome assembly protein 1-like 1 OS=Homo sapiens GN=NAP1L1 PE=1 SV=1	45.374	2883600	957800	0.0181324	0.0047517
P28070	Proteasome subunit beta type-4	PSMB4	sp|P28070|PSB4_HUMAN Proteasome subunit beta type-4 OS=Homo sapiens GN=PSMB4 PE=1 SV=4	29.204	2869600	1949600	0.0180444	0.00967207
P60468	Protein transport protein Sec61 subunit beta	SEC61B	sp|P60468|SC61B_HUMAN Protein transport protein Sec61 subunit beta OS=Homo sapiens GN=SEC61B PE=1 SV=2	9.9743	2859200	5346500	0.017979	0.0265243
Q9NPD3	Exosome complex component RRP41	EXOSC4	sp|Q9NPD3|EXOS4_HUMAN Exosome complex component RRP41 OS=Homo sapiens GN=EXOSC4 PE=1 SV=3	26.383	2852300	7784600	0.0179356	0.0386198
Q8IUQ4	E3 ubiquitin-protein ligase SIAH1	SIAH1	sp|Q8IUQ4|SIAH1_HUMAN E3 ubiquitin-protein ligase SIAH1 OS=Homo sapiens GN=SIAH1 PE=1 SV=2	31.123	2851300	3102900	0.0179293	0.0153937
Q9Y2S7	Polymerase delta-interacting protein 2	POLDIP2	sp|Q9Y2S7|PDIP2_HUMAN Polymerase delta-interacting protein 2 OS=Homo sapiens GN=POLDIP2 PE=1 SV=1	42.033	2839500	1466900	0.0178551	0.00727737
P49411	Elongation factor Tu, mitochondrial	TUFM	sp|P49411|EFTU_HUMAN Elongation factor Tu, mitochondrial OS=Homo sapiens GN=TUFM PE=1 SV=2	49.541	2827100	910880	0.0177771	0.00451893
Q12904	Aminoacyl tRNA synthase complex-interacting multifunctional protein 1;Endothelial monocyte-activating polypeptide 2	AIMP1	sp|Q12904|AIMP1_HUMAN Aminoacyl tRNA synthase complex-interacting multifunctional protein 1 OS=Homo sapiens GN=AIMP1 PE=1 SV=2	34.352	2770300	1519900	0.01742	0.00754031
Q07065	Cytoskeleton-associated protein 4	CKAP4	sp|Q07065|CKAP4_HUMAN Cytoskeleton-associated protein 4 OS=Homo sapiens GN=CKAP4 PE=1 SV=2	66.022	2766600	635870	0.0173967	0.00315459
Q9P2J5	Leucine--tRNA ligase, cytoplasmic	LARS	sp|Q9P2J5|SYLC_HUMAN Leucine--tRNA ligase, cytoplasmic OS=Homo sapiens GN=LARS PE=1 SV=2	134.46	2757800	1231600	0.0173414	0.00611004
P61962	DDB1- and CUL4-associated factor 7	DCAF7	sp|P61962|DCAF7_HUMAN DDB1- and CUL4-associated factor 7 OS=Homo sapiens GN=DCAF7 PE=1 SV=1	38.926	2755000	704540	0.0173238	0.00349526
Q99613;B5ME19	Eukaryotic translation initiation factor 3 subunit C;Eukaryotic translation initiation factor 3 subunit C-like protein	EIF3C;EIF3CL	sp|Q99613|EIF3C_HUMAN Eukaryotic translation initiation factor 3 subunit C OS=Homo sapiens GN=EIF3C PE=1 SV=1;sp|B5ME19|EIFCL_HUMAN Eukaryotic translation initiation factor 3 subunit C-like protein OS=Homo sapiens GN=EIF3CL PE=3 SV=1	105.34	2741300	2703100	0.0172376	0.0134102
P07814	Bifunctional glutamate/proline--tRNA ligase;Glutamate--tRNA ligase;Proline--tRNA ligase	EPRS	sp|P07814|SYEP_HUMAN Bifunctional glutamate/proline--tRNA ligase OS=Homo sapiens GN=EPRS PE=1 SV=5	170.59	2708700	3754700	0.0170326	0.0186273
P37837	Transaldolase	TALDO1	sp|P37837|TALDO_HUMAN Transaldolase OS=Homo sapiens GN=TALDO1 PE=1 SV=2	37.54	2690300	1829100	0.0169169	0.00907427
P27824	Calnexin	CANX	sp|P27824|CALX_HUMAN Calnexin OS=Homo sapiens GN=CANX PE=1 SV=2	67.567	2660100	743560	0.016727	0.00368884
Q99873	Protein arginine N-methyltransferase 1	PRMT1	sp|Q99873|ANM1_HUMAN Protein arginine N-methyltransferase 1 OS=Homo sapiens GN=PRMT1 PE=1 SV=2	41.515	2593000	3401400	0.0163051	0.0168745
Q92841	Probable ATP-dependent RNA helicase DDX17	DDX17	sp|Q92841|DDX17_HUMAN Probable ATP-dependent RNA helicase DDX17 OS=Homo sapiens GN=DDX17 PE=1 SV=2	80.272	2578400	1819500	0.0162133	0.00902664
P62495	Eukaryotic peptide chain release factor subunit 1	ETF1	sp|P62495|ERF1_HUMAN Eukaryotic peptide chain release factor subunit 1 OS=Homo sapiens GN=ETF1 PE=1 SV=3	49.03	2557200	1325300	0.01608	0.00657489
P05455	Lupus La protein	SSB	sp|P05455|LA_HUMAN Lupus La protein OS=Homo sapiens GN=SSB PE=1 SV=2	46.836	2548700	1680700	0.0160265	0.00833805
CON__Q86YZ3;Q86YZ3	Hornerin	HRNR	;sp|Q86YZ3|HORN_HUMAN Hornerin OS=Homo sapiens GN=HRNR PE=1 SV=2	282.39	2544400	4284400	0.0159995	0.0212551
P61088;Q5JXB2	Ubiquitin-conjugating enzyme E2 N;Putative ubiquitin-conjugating enzyme E2 N-like	UBE2N;UBE2NL	sp|P61088|UBE2N_HUMAN Ubiquitin-conjugating enzyme E2 N OS=Homo sapiens GN=UBE2N PE=1 SV=1;sp|Q5JXB2|UE2NL_HUMAN Putative ubiquitin-conjugating enzyme E2 N-like OS=Homo sapiens GN=UBE2NL PE=1 SV=1	17.138	2503000	1149600	0.0157392	0.00570323
Q96PK6	RNA-binding protein 14	RBM14	sp|Q96PK6|RBM14_HUMAN RNA-binding protein 14 OS=Homo sapiens GN=RBM14 PE=1 SV=2	69.491	2465600	1168300	0.015504	0.005796
P22314	Ubiquitin-like modifier-activating enzyme 1	UBA1	sp|P22314|UBA1_HUMAN Ubiquitin-like modifier-activating enzyme 1 OS=Homo sapiens GN=UBA1 PE=1 SV=3	117.85	2462400	2573100	0.0154839	0.0127653
Q96EY1	DnaJ homolog subfamily A member 3, mitochondrial	DNAJA3	sp|Q96EY1|DNJA3_HUMAN DnaJ homolog subfamily A member 3, mitochondrial OS=Homo sapiens GN=DNAJA3 PE=1 SV=2	52.488	2449200	1724100	0.0154009	0.00855336
P00846	ATP synthase subunit a	MT-ATP6	sp|P00846|ATP6_HUMAN ATP synthase subunit a OS=Homo sapiens GN=MT-ATP6 PE=1 SV=1	24.817	2436400	2680800	0.0153204	0.0132996
P06744	Glucose-6-phosphate isomerase	GPI	sp|P06744|G6PI_HUMAN Glucose-6-phosphate isomerase OS=Homo sapiens GN=GPI PE=1 SV=4	63.146	2430200	2548300	0.0152814	0.0126423
Q99714	3-hydroxyacyl-CoA dehydrogenase type-2	HSD17B10	sp|Q99714|HCD2_HUMAN 3-hydroxyacyl-CoA dehydrogenase type-2 OS=Homo sapiens GN=HSD17B10 PE=1 SV=3	26.923	2402500	2895400	0.0151072	0.0143642
Q8IWX8	Calcium homeostasis endoplasmic reticulum protein	CHERP	sp|Q8IWX8|CHERP_HUMAN Calcium homeostasis endoplasmic reticulum protein OS=Homo sapiens GN=CHERP PE=1 SV=3	103.7	2395200	475880	0.0150613	0.00236087
P14866	Heterogeneous nuclear ribonucleoprotein L	HNRNPL	sp|P14866|HNRPL_HUMAN Heterogeneous nuclear ribonucleoprotein L OS=Homo sapiens GN=HNRNPL PE=1 SV=2	64.132	2392500	2009500	0.0150443	0.00996924
P61289	Proteasome activator complex subunit 3	PSME3	sp|P61289|PSME3_HUMAN Proteasome activator complex subunit 3 OS=Homo sapiens GN=PSME3 PE=1 SV=1	29.506	2374400	1658300	0.0149305	0.00822692
P67775;P62714	Serine/threonine-protein phosphatase 2A catalytic subunit alpha isoform;Serine/threonine-protein phosphatase 2A catalytic subunit beta isoform	PPP2CA;PPP2CB	sp|P67775|PP2AA_HUMAN Serine/threonine-protein phosphatase 2A catalytic subunit alpha isoform OS=Homo sapiens GN=PPP2CA PE=1 SV=1;sp|P62714|PP2AB_HUMAN Serine/threonine-protein phosphatase 2A catalytic subunit beta isoform OS=Homo sapiens GN=PPP2CB PE=1 SV	35.594	2364300	2125800	0.014867	0.0105462
P07741	Adenine phosphoribosyltransferase	APRT	sp|P07741|APT_HUMAN Adenine phosphoribosyltransferase OS=Homo sapiens GN=APRT PE=1 SV=2	19.608	2357900	1028300	0.0148268	0.00510145
P29508;P48594	Serpin B3;Serpin B4	SERPINB3;SERPINB4	sp|P29508|SPB3_HUMAN Serpin B3 OS=Homo sapiens GN=SERPINB3 PE=1 SV=2;sp|P48594|SPB4_HUMAN Serpin B4 OS=Homo sapiens GN=SERPINB4 PE=1 SV=2	44.564	2302400	2223900	0.0144778	0.0110329
P62910	60S ribosomal protein L32	RPL32	sp|P62910|RL32_HUMAN 60S ribosomal protein L32 OS=Homo sapiens GN=RPL32 PE=1 SV=2	15.86	2298800	2666000	0.0144551	0.0132262
O00425	Insulin-like growth factor 2 mRNA-binding protein 3	IGF2BP3	sp|O00425|IF2B3_HUMAN Insulin-like growth factor 2 mRNA-binding protein 3 OS=Homo sapiens GN=IGF2BP3 PE=1 SV=2	63.704	2288700	1068500	0.0143916	0.00530089
P11586	C-1-tetrahydrofolate synthase, cytoplasmic;Methylenetetrahydrofolate dehydrogenase;Methenyltetrahydrofolate cyclohydrolase;Formyltetrahydrofolate synthetase;C-1-tetrahydrofolate synthase, cytoplasmic, N-terminally processed	MTHFD1	sp|P11586|C1TC_HUMAN C-1-tetrahydrofolate synthase, cytoplasmic OS=Homo sapiens GN=MTHFD1 PE=1 SV=3	101.56	2286400	2086600	0.0143772	0.0103517
P61758	Prefoldin subunit 3	VBP1	sp|P61758|PFD3_HUMAN Prefoldin subunit 3 OS=Homo sapiens GN=VBP1 PE=1 SV=3	22.658	2279300	661240	0.0143325	0.00328045
P30153	Serine/threonine-protein phosphatase 2A 65 kDa regulatory subunit A alpha isoform	PPP2R1A	sp|P30153|2AAA_HUMAN Serine/threonine-protein phosphatase 2A 65 kDa regulatory subunit A alpha isoform OS=Homo sapiens GN=PPP2R1A PE=1 SV=4	65.308	2267800	1283000	0.0142602	0.00636503
P55884	Eukaryotic translation initiation factor 3 subunit B	EIF3B	sp|P55884|EIF3B_HUMAN Eukaryotic translation initiation factor 3 subunit B OS=Homo sapiens GN=EIF3B PE=1 SV=3	92.48	2261600	1923100	0.0142212	0.00954061
Q13868	Exosome complex component RRP4	EXOSC2	sp|Q13868|EXOS2_HUMAN Exosome complex component RRP4 OS=Homo sapiens GN=EXOSC2 PE=1 SV=2	32.789	2241300	4604400	0.0140936	0.0228427
P63162;P14678	Small nuclear ribonucleoprotein-associated protein N;Small nuclear ribonucleoprotein-associated proteins B and B	SNRPN;SNRPB	sp|P63162|RSMN_HUMAN Small nuclear ribonucleoprotein-associated protein N OS=Homo sapiens GN=SNRPN PE=1 SV=1;sp|P14678|RSMB_HUMAN Small nuclear ribonucleoprotein-associated proteins B and B OS=Homo sapiens GN=SNRPB PE=1 SV=2	24.614	2230800	1560700	0.0140275	0.00774272
P06753;P67936;CON__Q3SX28;P09493;P07951	Tropomyosin alpha-3 chain;Tropomyosin alpha-4 chain;Tropomyosin alpha-1 chain;Tropomyosin beta chain	TPM3;TPM4;TPM1;TPM2	sp|P06753|TPM3_HUMAN Tropomyosin alpha-3 chain OS=Homo sapiens GN=TPM3 PE=1 SV=2;sp|P67936|TPM4_HUMAN Tropomyosin alpha-4 chain OS=Homo sapiens GN=TPM4 PE=1 SV=3;;sp|P09493|TPM1_HUMAN Tropomyosin alpha-1 chain OS=Homo sapiens GN=TPM1 PE=1 SV=2;sp|P07951|TP	32.95	2221900	520330	0.0139716	0.00258139
P53396	ATP-citrate synthase	ACLY	sp|P53396|ACLY_HUMAN ATP-citrate synthase OS=Homo sapiens GN=ACLY PE=1 SV=3	120.84	2221000	557370	0.0139659	0.00276514
P29590	Protein PML	PML	sp|P29590|PML_HUMAN Protein PML OS=Homo sapiens GN=PML PE=1 SV=3	97.55	2185700	1688400	0.0137439	0.00837625
Q9Y617	Phosphoserine aminotransferase	PSAT1	sp|Q9Y617|SERC_HUMAN Phosphoserine aminotransferase OS=Homo sapiens GN=PSAT1 PE=1 SV=2	40.422	2180800	1764600	0.0137131	0.00875428
P49327	Fatty acid synthase;[Acyl-carrier-protein] S-acetyltransferase;[Acyl-carrier-protein] S-malonyltransferase;3-oxoacyl-[acyl-carrier-protein] synthase;3-oxoacyl-[acyl-carrier-protein] reductase;3-hydroxyacyl-[acyl-carrier-protein] dehydratase;Enoyl-[acyl-carrier-protein] reductase;Oleoyl-[acyl-carrier-protein] hydrolase	FASN	sp|P49327|FAS_HUMAN Fatty acid synthase OS=Homo sapiens GN=FASN PE=1 SV=3	273.42	2179400	1677400	0.0137043	0.00832167
Q04695;CON__Q04695	Keratin, type I cytoskeletal 17	KRT17	sp|Q04695|K1C17_HUMAN Keratin, type I cytoskeletal 17 OS=Homo sapiens GN=KRT17 PE=1 SV=2;	48.105	2177000	4203200	0.0136892	0.0208523
Q9UBS4	DnaJ homolog subfamily B member 11	DNAJB11	sp|Q9UBS4|DJB11_HUMAN DnaJ homolog subfamily B member 11 OS=Homo sapiens GN=DNAJB11 PE=1 SV=1	40.513	2167700	1464900	0.0136308	0.00726745
P34897	Serine hydroxymethyltransferase, mitochondrial	SHMT2	sp|P34897|GLYM_HUMAN Serine hydroxymethyltransferase, mitochondrial OS=Homo sapiens GN=SHMT2 PE=1 SV=3	55.992	2149800	1374600	0.0135182	0.00681947
P11233	Ras-related protein Ral-A	RALA	sp|P11233|RALA_HUMAN Ras-related protein Ral-A OS=Homo sapiens GN=RALA PE=1 SV=1	23.567	2133600	724350	0.0134163	0.00359354
P61081	NEDD8-conjugating enzyme Ubc12	UBE2M	sp|P61081|UBC12_HUMAN NEDD8-conjugating enzyme Ubc12 OS=Homo sapiens GN=UBE2M PE=1 SV=1	20.9	2103400	3174200	0.0132264	0.0157474
Q9UNL2	Translocon-associated protein subunit gamma	SSR3	sp|Q9UNL2|SSRG_HUMAN Translocon-associated protein subunit gamma OS=Homo sapiens GN=SSR3 PE=1 SV=1	21.08	2102100	1456900	0.0132183	0.00722776
Q9Y5L4	Mitochondrial import inner membrane translocase subunit Tim13	TIMM13	sp|Q9Y5L4|TIM13_HUMAN Mitochondrial import inner membrane translocase subunit Tim13 OS=Homo sapiens GN=TIMM13 PE=1 SV=1	10.5	2097400	5222900	0.0131887	0.0259111
Q96A72	Protein mago nashi homolog 2	MAGOHB	sp|Q96A72|MGN2_HUMAN Protein mago nashi homolog 2 OS=Homo sapiens GN=MAGOHB PE=1 SV=1	17.276	2093600	1052200	0.0131648	0.00522002
Q9NRP0	Oligosaccharyltransferase complex subunit OSTC	OSTC	sp|Q9NRP0|OSTC_HUMAN Oligosaccharyltransferase complex subunit OSTC OS=Homo sapiens GN=OSTC PE=1 SV=1	16.829	2086900	790360	0.0131227	0.00392102
O14929	Histone acetyltransferase type B catalytic subunit	HAT1	sp|O14929|HAT1_HUMAN Histone acetyltransferase type B catalytic subunit OS=Homo sapiens GN=HAT1 PE=1 SV=1	49.512	2082100	2079200	0.0130925	0.010315
Q9HBM6	Transcription initiation factor TFIID subunit 9B	TAF9B	sp|Q9HBM6|TAF9B_HUMAN Transcription initiation factor TFIID subunit 9B OS=Homo sapiens GN=TAF9B PE=1 SV=1	27.622	2080800	0	0.0130843	0
P50454	Serpin H1	SERPINH1	sp|P50454|SERPH_HUMAN Serpin H1 OS=Homo sapiens GN=SERPINH1 PE=1 SV=2	46.44	2009300	742460	0.0126347	0.00368339
Q99733	Nucleosome assembly protein 1-like 4	NAP1L4	sp|Q99733|NP1L4_HUMAN Nucleosome assembly protein 1-like 4 OS=Homo sapiens GN=NAP1L4 PE=1 SV=1	42.823	1977100	1951600	0.0124322	0.009682
P63000;P60763;P15153	Ras-related C3 botulinum toxin substrate 1;Ras-related C3 botulinum toxin substrate 3;Ras-related C3 botulinum toxin substrate 2	RAC1;RAC3;RAC2	sp|P63000|RAC1_HUMAN Ras-related C3 botulinum toxin substrate 1 OS=Homo sapiens GN=RAC1 PE=1 SV=1;sp|P60763|RAC3_HUMAN Ras-related C3 botulinum toxin substrate 3 OS=Homo sapiens GN=RAC3 PE=1 SV=1;sp|P15153|RAC2_HUMAN Ras-related C3 botulinum toxin substrat	21.45	1976500	820170	0.0124285	0.00406891
Q9H3N1	Thioredoxin-related transmembrane protein 1	TMX1	sp|Q9H3N1|TMX1_HUMAN Thioredoxin-related transmembrane protein 1 OS=Homo sapiens GN=TMX1 PE=1 SV=1	31.791	1968500	0	0.0123782	0
P62877	E3 ubiquitin-protein ligase RBX1;E3 ubiquitin-protein ligase RBX1, N-terminally processed	RBX1	sp|P62877|RBX1_HUMAN E3 ubiquitin-protein ligase RBX1 OS=Homo sapiens GN=RBX1 PE=1 SV=1	12.274	1966500	0	0.0123656	0
P63261	Actin, cytoplasmic 2;Actin, cytoplasmic 2, N-terminally processed	ACTG1	sp|P63261|ACTG_HUMAN Actin, cytoplasmic 2 OS=Homo sapiens GN=ACTG1 PE=1 SV=1	41.792	1961900	553640	0.0123367	0.00274664
Q09028	Histone-binding protein RBBP4	RBBP4	sp|Q09028|RBBP4_HUMAN Histone-binding protein RBBP4 OS=Homo sapiens GN=RBBP4 PE=1 SV=3	47.655	1958800	1160000	0.0123172	0.00575482
Q9ULX6	A-kinase anchor protein 8-like	AKAP8L	sp|Q9ULX6|AKP8L_HUMAN A-kinase anchor protein 8-like OS=Homo sapiens GN=AKAP8L PE=1 SV=3	71.648	1950000	1574300	0.0122618	0.00781019
Q9P035	Very-long-chain (3R)-3-hydroxyacyl-CoA dehydratase 3	HACD3	sp|Q9P035|HACD3_HUMAN Very-long-chain (3R)-3-hydroxyacyl-CoA dehydratase 3 OS=Homo sapiens GN=HACD3 PE=1 SV=2	43.159	1942100	1934700	0.0122122	0.00959815
P18754	Regulator of chromosome condensation	RCC1	sp|P18754|RCC1_HUMAN Regulator of chromosome condensation OS=Homo sapiens GN=RCC1 PE=1 SV=1	44.969	1931000	495700	0.0121424	0.0024592
O43684	Mitotic checkpoint protein BUB3	BUB3	sp|O43684|BUB3_HUMAN Mitotic checkpoint protein BUB3 OS=Homo sapiens GN=BUB3 PE=1 SV=1	37.154	1928400	1481400	0.012126	0.00734931
Q08945	FACT complex subunit SSRP1	SSRP1	sp|Q08945|SSRP1_HUMAN FACT complex subunit SSRP1 OS=Homo sapiens GN=SSRP1 PE=1 SV=1	81.074	1924100	1578900	0.012099	0.00783301
Q99720	Sigma non-opioid intracellular receptor 1	SIGMAR1	sp|Q99720|SGMR1_HUMAN Sigma non-opioid intracellular receptor 1 OS=Homo sapiens GN=SIGMAR1 PE=1 SV=1	25.127	1919800	1500500	0.0120719	0.00744406
P49458	Signal recognition particle 9 kDa protein	SRP9	sp|P49458|SRP09_HUMAN Signal recognition particle 9 kDa protein OS=Homo sapiens GN=SRP9 PE=1 SV=2	10.112	1912700	2117800	0.0120273	0.0105065
P62633	Cellular nucleic acid-binding protein	CNBP	sp|P62633|CNBP_HUMAN Cellular nucleic acid-binding protein OS=Homo sapiens GN=CNBP PE=1 SV=1	19.463	1909600	1312000	0.0120078	0.00650891
Q9Y5B9	FACT complex subunit SPT16	SUPT16H	sp|Q9Y5B9|SP16H_HUMAN FACT complex subunit SPT16 OS=Homo sapiens GN=SUPT16H PE=1 SV=1	119.91	1901800	659900	0.0119587	0.0032738
P35613	Basigin	BSG	sp|P35613|BASI_HUMAN Basigin OS=Homo sapiens GN=BSG PE=1 SV=2	42.2	1892600	1231400	0.0119009	0.00610904
P39656	Dolichyl-diphosphooligosaccharide--protein glycosyltransferase 48 kDa subunit	DDOST	sp|P39656|OST48_HUMAN Dolichyl-diphosphooligosaccharide--protein glycosyltransferase 48 kDa subunit OS=Homo sapiens GN=DDOST PE=1 SV=4	50.8	1879200	1331000	0.0118166	0.00660317
P09496	Clathrin light chain A	CLTA	sp|P09496|CLCA_HUMAN Clathrin light chain A OS=Homo sapiens GN=CLTA PE=1 SV=1	27.076	1873000	992900	0.0117777	0.00492583
P15880	40S ribosomal protein S2	RPS2	sp|P15880|RS2_HUMAN 40S ribosomal protein S2 OS=Homo sapiens GN=RPS2 PE=1 SV=2	31.324	1863900	239640	0.0117204	0.00118887
P68036;A0A1B0GUS4	Ubiquitin-conjugating enzyme E2 L3	UBE2L3	sp|P68036|UB2L3_HUMAN Ubiquitin-conjugating enzyme E2 L3 OS=Homo sapiens GN=UBE2L3 PE=1 SV=1;tr|A0A1B0GUS4|A0A1B0GUS4_HUMAN HCG1789360 OS=Homo sapiens GN=UBE2L5 PE=1 SV=1	17.861	1861700	0	0.0117066	0
Q13685	Angio-associated migratory cell protein	AAMP	sp|Q13685|AAMP_HUMAN Angio-associated migratory cell protein OS=Homo sapiens GN=AAMP PE=1 SV=2	46.75	1844200	1111500	0.0115966	0.00551421
P25786	Proteasome subunit alpha type-1	PSMA1	sp|P25786|PSA1_HUMAN Proteasome subunit alpha type-1 OS=Homo sapiens GN=PSMA1 PE=1 SV=1	29.555	1833200	1001300	0.0115274	0.00496751
Q01105;P0DME0	Protein SET;Protein SETSIP	SET;SETSIP	sp|Q01105|SET_HUMAN Protein SET OS=Homo sapiens GN=SET PE=1 SV=3;sp|P0DME0|SETLP_HUMAN Protein SETSIP OS=Homo sapiens GN=SETSIP PE=1 SV=1	33.488	1831100	10818000	0.0115142	0.0536687
P20618	Proteasome subunit beta type-1	PSMB1	sp|P20618|PSB1_HUMAN Proteasome subunit beta type-1 OS=Homo sapiens GN=PSMB1 PE=1 SV=2	26.489	1826900	2673400	0.0114878	0.0132629
O43242	26S proteasome non-ATPase regulatory subunit 3	PSMD3	sp|O43242|PSMD3_HUMAN 26S proteasome non-ATPase regulatory subunit 3 OS=Homo sapiens GN=PSMD3 PE=1 SV=2	60.977	1821400	481950	0.0114532	0.00239098
P12268	Inosine-5-monophosphate dehydrogenase 2	IMPDH2	sp|P12268|IMDH2_HUMAN Inosine-5-monophosphate dehydrogenase 2 OS=Homo sapiens GN=IMPDH2 PE=1 SV=2	55.804	1811400	4981400	0.0113903	0.024713
P42704	Leucine-rich PPR motif-containing protein, mitochondrial	LRPPRC	sp|P42704|LPPRC_HUMAN Leucine-rich PPR motif-containing protein, mitochondrial OS=Homo sapiens GN=LRPPRC PE=1 SV=3	157.9	1800300	2165000	0.0113205	0.0107407
CON__P02538;P02538	Keratin, type II cytoskeletal 6A	KRT6A	;sp|P02538|K2C6A_HUMAN Keratin, type II cytoskeletal 6A OS=Homo sapiens GN=KRT6A PE=1 SV=3	60.044	1792100	6217600	0.0112689	0.0308459
O76031	ATP-dependent Clp protease ATP-binding subunit clpX-like, mitochondrial	CLPX	sp|O76031|CLPX_HUMAN ATP-dependent Clp protease ATP-binding subunit clpX-like, mitochondrial OS=Homo sapiens GN=CLPX PE=1 SV=2	69.223	1791100	1747900	0.0112627	0.00867143
O00161	Synaptosomal-associated protein 23	SNAP23	sp|O00161|SNP23_HUMAN Synaptosomal-associated protein 23 OS=Homo sapiens GN=SNAP23 PE=1 SV=1	23.354	1782100	535240	0.0112061	0.00265536
Q93045	Stathmin-2	STMN2	sp|Q93045|STMN2_HUMAN Stathmin-2 OS=Homo sapiens GN=STMN2 PE=1 SV=3	20.828	1775900	2853200	0.0111671	0.0141549
P01834	Ig kappa chain C region	IGKC	sp|P01834|IGKC_HUMAN Immunoglobulin kappa constant OS=Homo sapiens GN=IGKC PE=1 SV=2	11.765	1768300	25371000	0.0111193	0.125867
P23434	Glycine cleavage system H protein, mitochondrial	GCSH	sp|P23434|GCSH_HUMAN Glycine cleavage system H protein, mitochondrial OS=Homo sapiens GN=GCSH PE=1 SV=2	18.884	1767500	0	0.0111143	0
Q96S55	ATPase WRNIP1	WRNIP1	sp|Q96S55|WRIP1_HUMAN ATPase WRNIP1 OS=Homo sapiens GN=WRNIP1 PE=1 SV=2	72.132	1761500	805510	0.0110765	0.00399618
O95969	Secretoglobin family 1D member 2	SCGB1D2	sp|O95969|SG1D2_HUMAN Secretoglobin family 1D member 2 OS=Homo sapiens GN=SCGB1D2 PE=2 SV=1	9.925	1746100	4191000	0.0109797	0.0207918
Q6P5R6	60S ribosomal protein L22-like 1	RPL22L1	sp|Q6P5R6|RL22L_HUMAN 60S ribosomal protein L22-like 1 OS=Homo sapiens GN=RPL22L1 PE=1 SV=2	14.606	1739500	0	0.0109382	0
Q9NZT1	Calmodulin-like protein 5	CALML5	sp|Q9NZT1|CALL5_HUMAN Calmodulin-like protein 5 OS=Homo sapiens GN=CALML5 PE=1 SV=2	15.892	1722600	8409800	0.0108319	0.0417215
P62136	Serine/threonine-protein phosphatase PP1-alpha catalytic subunit	PPP1CA	sp|P62136|PP1A_HUMAN Serine/threonine-protein phosphatase PP1-alpha catalytic subunit OS=Homo sapiens GN=PPP1CA PE=1 SV=1	37.512	1686700	1728000	0.0106062	0.0085727
P00367;P49448	Glutamate dehydrogenase 1, mitochondrial;Glutamate dehydrogenase 2, mitochondrial	GLUD1;GLUD2	sp|P00367|DHE3_HUMAN Glutamate dehydrogenase 1, mitochondrial OS=Homo sapiens GN=GLUD1 PE=1 SV=2;sp|P49448|DHE4_HUMAN Glutamate dehydrogenase 2, mitochondrial OS=Homo sapiens GN=GLUD2 PE=1 SV=2	61.397	1684500	1177300	0.0105923	0.00584065
P31153	S-adenosylmethionine synthase isoform type-2	MAT2A	sp|P31153|METK2_HUMAN S-adenosylmethionine synthase isoform type-2 OS=Homo sapiens GN=MAT2A PE=1 SV=1	43.66	1665400	682980	0.0104722	0.0033883
P09012	U1 small nuclear ribonucleoprotein A	SNRPA	sp|P09012|SNRPA_HUMAN U1 small nuclear ribonucleoprotein A OS=Homo sapiens GN=SNRPA PE=1 SV=3	31.279	1660000	1614700	0.0104383	0.00801062
Q12962	Transcription initiation factor TFIID subunit 10	TAF10	sp|Q12962|TAF10_HUMAN Transcription initiation factor TFIID subunit 10 OS=Homo sapiens GN=TAF10 PE=1 SV=1	21.711	1641400	538420	0.0103213	0.00267113
Q9UKB1;Q9Y297	F-box/WD repeat-containing protein 11;F-box/WD repeat-containing protein 1A	FBXW11;BTRC	sp|Q9UKB1|FBW1B_HUMAN F-box/WD repeat-containing protein 11 OS=Homo sapiens GN=FBXW11 PE=1 SV=1;sp|Q9Y297|FBW1A_HUMAN F-box/WD repeat-containing protein 1A OS=Homo sapiens GN=BTRC PE=1 SV=1	62.09	1623800	1535100	0.0102107	0.00761572
Q00059	Transcription factor A, mitochondrial	TFAM	sp|Q00059|TFAM_HUMAN Transcription factor A, mitochondrial OS=Homo sapiens GN=TFAM PE=1 SV=1	29.096	1620900	2022200	0.0101924	0.0100322
O14773	Tripeptidyl-peptidase 1	TPP1	sp|O14773|TPP1_HUMAN Tripeptidyl-peptidase 1 OS=Homo sapiens GN=TPP1 PE=1 SV=2	61.247	1620300	631500	0.0101886	0.00313291
O76003	Glutaredoxin-3	GLRX3	sp|O76003|GLRX3_HUMAN Glutaredoxin-3 OS=Homo sapiens GN=GLRX3 PE=1 SV=2	37.432	1617000	635810	0.0101679	0.00315429
P67870	Casein kinase II subunit beta	CSNK2B	sp|P67870|CSK2B_HUMAN Casein kinase II subunit beta OS=Homo sapiens GN=CSNK2B PE=1 SV=1	24.942	1611500	2047500	0.0101333	0.0101578
Q5SXM8	DNL-type zinc finger protein	DNLZ	sp|Q5SXM8|DNLZ_HUMAN DNL-type zinc finger protein OS=Homo sapiens GN=DNLZ PE=1 SV=1	19.204	1610800	1343400	0.0101289	0.00666468
Q00577	Transcriptional activator protein Pur-alpha	PURA	sp|Q00577|PURA_HUMAN Transcriptional activator protein Pur-alpha OS=Homo sapiens GN=PURA PE=1 SV=2	34.91	1609000	1088700	0.0101176	0.0054011
P25685	DnaJ homolog subfamily B member 1	DNAJB1	sp|P25685|DNJB1_HUMAN DnaJ homolog subfamily B member 1 OS=Homo sapiens GN=DNAJB1 PE=1 SV=4	38.044	1601000	2153600	0.0100673	0.0106841
P51148;K7ERQ8	Ras-related protein Rab-5C	RAB5C	sp|P51148|RAB5C_HUMAN Ras-related protein Rab-5C OS=Homo sapiens GN=RAB5C PE=1 SV=2;tr|K7ERQ8|K7ERQ8_HUMAN Uncharacterized protein (Fragment) OS=Homo sapiens PE=4 SV=1	23.482	1593000	362480	0.010017	0.00179828
P63167	Dynein light chain 1, cytoplasmic	DYNLL1	sp|P63167|DYL1_HUMAN Dynein light chain 1, cytoplasmic OS=Homo sapiens GN=DYNLL1 PE=1 SV=1	10.366	1585000	1583200	0.00996667	0.00785434
Q13247	Serine/arginine-rich splicing factor 6	SRSF6	sp|Q13247|SRSF6_HUMAN Serine/arginine-rich splicing factor 6 OS=Homo sapiens GN=SRSF6 PE=1 SV=2	39.586	1568300	2484400	0.00986166	0.0123252
P19388	DNA-directed RNA polymerases I, II, and III subunit RPABC1	POLR2E	sp|P19388|RPAB1_HUMAN DNA-directed RNA polymerases I, II, and III subunit RPABC1 OS=Homo sapiens GN=POLR2E PE=1 SV=4	24.551	1565400	2321100	0.00984343	0.0115151
Q13155	Aminoacyl tRNA synthase complex-interacting multifunctional protein 2	AIMP2	sp|Q13155|AIMP2_HUMAN Aminoacyl tRNA synthase complex-interacting multifunctional protein 2 OS=Homo sapiens GN=AIMP2 PE=1 SV=2	35.348	1555100	573890	0.00977866	0.0028471
Q9H7E9	UPF0488 protein C8orf33	C8orf33	sp|Q9H7E9|CH033_HUMAN UPF0488 protein C8orf33 OS=Homo sapiens GN=C8orf33 PE=1 SV=1	24.992	1552000	719240	0.00975916	0.00356819
P02788	Lactotransferrin;Lactoferricin-H;Kaliocin-1;Lactoferroxin-A;Lactoferroxin-B;Lactoferroxin-C	LTF	sp|P02788|TRFL_HUMAN Lactotransferrin OS=Homo sapiens GN=LTF PE=1 SV=6	78.181	1551500	3188300	0.00975602	0.0158173
P31944	Caspase-14;Caspase-14 subunit p17, mature form;Caspase-14 subunit p10, mature form;Caspase-14 subunit p20, intermediate form;Caspase-14 subunit p8, intermediate form	CASP14	sp|P31944|CASPE_HUMAN Caspase-14 OS=Homo sapiens GN=CASP14 PE=1 SV=2	27.679	1541100	3756900	0.00969062	0.0186382
P24539	ATP synthase F(0) complex subunit B1, mitochondrial	ATP5F1	sp|P24539|AT5F1_HUMAN ATP synthase F(0) complex subunit B1, mitochondrial OS=Homo sapiens GN=ATP5F1 PE=1 SV=2	28.908	1529700	2247400	0.00961894	0.0111495
P45880	Voltage-dependent anion-selective channel protein 2	VDAC2	sp|P45880|VDAC2_HUMAN Voltage-dependent anion-selective channel protein 2 OS=Homo sapiens GN=VDAC2 PE=1 SV=2	31.566	1525800	3152900	0.00959442	0.0156417
Q86V81	THO complex subunit 4	ALYREF	sp|Q86V81|THOC4_HUMAN THO complex subunit 4 OS=Homo sapiens GN=ALYREF PE=1 SV=3	26.888	1524600	2515600	0.00958687	0.01248
Q15370	Transcription elongation factor B polypeptide 2	TCEB2	sp|Q15370|ELOB_HUMAN Elongin-B OS=Homo sapiens GN=ELOB PE=1 SV=1	13.133	1523100	3253000	0.00957744	0.0161383
P61964	WD repeat-containing protein 5	WDR5	sp|P61964|WDR5_HUMAN WD repeat-containing protein 5 OS=Homo sapiens GN=WDR5 PE=1 SV=1	36.588	1522500	976060	0.00957367	0.00484229
P37108	Signal recognition particle 14 kDa protein	SRP14	sp|P37108|SRP14_HUMAN Signal recognition particle 14 kDa protein OS=Homo sapiens GN=SRP14 PE=1 SV=2	14.57	1517600	2262400	0.00954285	0.0112239
Q9NRF8	CTP synthase 2	CTPS2	sp|Q9NRF8|PYRG2_HUMAN CTP synthase 2 OS=Homo sapiens GN=CTPS2 PE=1 SV=1	65.677	1512900	55556	0.0095133	0.000275616
P26583	High mobility group protein B2	HMGB2	sp|P26583|HMGB2_HUMAN High mobility group protein B2 OS=Homo sapiens GN=HMGB2 PE=1 SV=2	24.033	1512900	4854800	0.0095133	0.0240849
P51665	26S proteasome non-ATPase regulatory subunit 7	PSMD7	sp|P51665|PSMD7_HUMAN 26S proteasome non-ATPase regulatory subunit 7 OS=Homo sapiens GN=PSMD7 PE=1 SV=2	37.025	1502500	1055300	0.0094479	0.0052354
Q96CS3	FAS-associated factor 2	FAF2	sp|Q96CS3|FAF2_HUMAN FAS-associated factor 2 OS=Homo sapiens GN=FAF2 PE=1 SV=2	52.623	1467500	699060	0.00922782	0.00346808
Q7KZF4	Staphylococcal nuclease domain-containing protein 1	SND1	sp|Q7KZF4|SND1_HUMAN Staphylococcal nuclease domain-containing protein 1 OS=Homo sapiens GN=SND1 PE=1 SV=1	102	1462000	1375500	0.00919323	0.00682393
P47897	Glutamine--tRNA ligase	QARS	sp|P47897|SYQ_HUMAN Glutamine--tRNA ligase OS=Homo sapiens GN=QARS PE=1 SV=1	87.798	1459600	1735800	0.00917814	0.0086114
P01857	Ig gamma-1 chain C region	IGHG1	sp|P01857|IGHG1_HUMAN Immunoglobulin heavy constant gamma 1 OS=Homo sapiens GN=IGHG1 PE=1 SV=1	36.105	1451200	3791000	0.00912532	0.0188074
Q13885	Tubulin beta-2A chain	TUBB2A	sp|Q13885|TBB2A_HUMAN Tubulin beta-2A chain OS=Homo sapiens GN=TUBB2A PE=1 SV=1	49.906	1450200	1620900	0.00911903	0.00804138
Q15056	Eukaryotic translation initiation factor 4H	EIF4H	sp|Q15056|IF4H_HUMAN Eukaryotic translation initiation factor 4H OS=Homo sapiens GN=EIF4H PE=1 SV=5	27.385	1439700	419430	0.00905301	0.00208082
O75190;Q8WWF6	DnaJ homolog subfamily B member 6;DnaJ homolog subfamily B member 3	DNAJB6;DNAJB3	sp|O75190|DNJB6_HUMAN DnaJ homolog subfamily B member 6 OS=Homo sapiens GN=DNAJB6 PE=1 SV=2;sp|Q8WWF6|DNJB3_HUMAN DnaJ homolog subfamily B member 3 OS=Homo sapiens GN=DNAJB3 PE=1 SV=1	36.087	1438800	1522400	0.00904735	0.00755271
Q9UNM6	26S proteasome non-ATPase regulatory subunit 13	PSMD13	sp|Q9UNM6|PSD13_HUMAN 26S proteasome non-ATPase regulatory subunit 13 OS=Homo sapiens GN=PSMD13 PE=1 SV=2	42.945	1433600	510270	0.00901465	0.00253148
Q99436	Proteasome subunit beta type-7	PSMB7	sp|Q99436|PSB7_HUMAN Proteasome subunit beta type-7 OS=Homo sapiens GN=PSMB7 PE=1 SV=1	29.965	1429300	307450	0.00898761	0.00152528
P13797	Plastin-3	PLS3	sp|P13797|PLST_HUMAN Plastin-3 OS=Homo sapiens GN=PLS3 PE=1 SV=4	70.81	1415200	654450	0.00889895	0.00324676
Q02790	Peptidyl-prolyl cis-trans isomerase FKBP4;Peptidyl-prolyl cis-trans isomerase FKBP4, N-terminally processed	FKBP4	sp|Q02790|FKBP4_HUMAN Peptidyl-prolyl cis-trans isomerase FKBP4 OS=Homo sapiens GN=FKBP4 PE=1 SV=3	51.804	1410500	2102000	0.0088694	0.0104281
P46109	Crk-like protein	CRKL	sp|P46109|CRKL_HUMAN Crk-like protein OS=Homo sapiens GN=CRKL PE=1 SV=1	33.777	1406200	593040	0.00884236	0.0029421
Q92598	Heat shock protein 105 kDa	HSPH1	sp|Q92598|HS105_HUMAN Heat shock protein 105 kDa OS=Homo sapiens GN=HSPH1 PE=1 SV=1	96.864	1402200	2003800	0.0088172	0.00994096
Q9UNE7	E3 ubiquitin-protein ligase CHIP	STUB1	sp|Q9UNE7|CHIP_HUMAN E3 ubiquitin-protein ligase CHIP OS=Homo sapiens GN=STUB1 PE=1 SV=2	34.856	1395500	2430600	0.00877507	0.0120583
P18085	ADP-ribosylation factor 4	ARF4	sp|P18085|ARF4_HUMAN ADP-ribosylation factor 4 OS=Homo sapiens GN=ARF4 PE=1 SV=3	20.511	1372400	426420	0.00862982	0.00211549
Q12756	Kinesin-like protein KIF1A	KIF1A	sp|Q12756|KIF1A_HUMAN Kinesin-like protein KIF1A OS=Homo sapiens GN=KIF1A PE=1 SV=2	191.06	1370100	567340	0.00861536	0.00281461
O00268	Transcription initiation factor TFIID subunit 4	TAF4	sp|O00268|TAF4_HUMAN Transcription initiation factor TFIID subunit 4 OS=Homo sapiens GN=TAF4 PE=1 SV=2	110.11	1368800	387630	0.00860718	0.00192305
O00571;O15523	ATP-dependent RNA helicase DDX3X;ATP-dependent RNA helicase DDX3Y	DDX3X;DDX3Y	sp|O00571|DDX3X_HUMAN ATP-dependent RNA helicase DDX3X OS=Homo sapiens GN=DDX3X PE=1 SV=3;sp|O15523|DDX3Y_HUMAN ATP-dependent RNA helicase DDX3Y OS=Homo sapiens GN=DDX3Y PE=1 SV=2	73.243	1366000	656580	0.00858957	0.00325733
P84090	Enhancer of rudimentary homolog	ERH	sp|P84090|ERH_HUMAN Enhancer of rudimentary homolog OS=Homo sapiens GN=ERH PE=1 SV=1	12.259	1361700	2389100	0.00856254	0.0118525
Q14444	Caprin-1	CAPRIN1	sp|Q14444|CAPR1_HUMAN Caprin-1 OS=Homo sapiens GN=CAPRIN1 PE=1 SV=2	78.365	1339000	1484800	0.0084198	0.00736618
Q12931	Heat shock protein 75 kDa, mitochondrial	TRAP1	sp|Q12931|TRAP1_HUMAN Heat shock protein 75 kDa, mitochondrial OS=Homo sapiens GN=TRAP1 PE=1 SV=3	80.109	1337500	1732400	0.00841036	0.00859453
Q5RKV6	Exosome complex component MTR3	EXOSC6	sp|Q5RKV6|EXOS6_HUMAN Exosome complex component MTR3 OS=Homo sapiens GN=EXOSC6 PE=1 SV=1	28.235	1334900	5769100	0.00839401	0.0286208
Q9Y3B4	Splicing factor 3B subunit 6	SF3B6	sp|Q9Y3B4|SF3B6_HUMAN Splicing factor 3B subunit 6 OS=Homo sapiens GN=SF3B6 PE=1 SV=1	14.585	1328400	390910	0.00835314	0.00193933
Q9BQA1	Methylosome protein 50	WDR77	sp|Q9BQA1|MEP50_HUMAN Methylosome protein 50 OS=Homo sapiens GN=WDR77 PE=1 SV=1	36.724	1325800	2604300	0.00833679	0.0129201
P54886	Delta-1-pyrroline-5-carboxylate synthase;Glutamate 5-kinase;Gamma-glutamyl phosphate reductase	ALDH18A1	sp|P54886|P5CS_HUMAN Delta-1-pyrroline-5-carboxylate synthase OS=Homo sapiens GN=ALDH18A1 PE=1 SV=2	87.301	1318300	589430	0.00828963	0.0029242
P31942	Heterogeneous nuclear ribonucleoprotein H3	HNRNPH3	sp|P31942|HNRH3_HUMAN Heterogeneous nuclear ribonucleoprotein H3 OS=Homo sapiens GN=HNRNPH3 PE=1 SV=2	36.926	1314700	1843100	0.00826699	0.00914372
P00918	Carbonic anhydrase 2	CA2	sp|P00918|CAH2_HUMAN Carbonic anhydrase 2 OS=Homo sapiens GN=CA2 PE=1 SV=2	29.246	1314200	725560	0.00826385	0.00359954
Q31612	HLA class I histocompatibility antigen, B-73 alpha chain	HLA-B	sp|Q31612|1B73_HUMAN HLA class I histocompatibility antigen, B-73 alpha chain OS=Homo sapiens GN=HLA-B PE=1 SV=1	40.435	1293000	434700	0.00813054	0.00215657
Q99615	DnaJ homolog subfamily C member 7	DNAJC7	sp|Q99615|DNJC7_HUMAN DnaJ homolog subfamily C member 7 OS=Homo sapiens GN=DNAJC7 PE=1 SV=2	56.44	1285400	1974800	0.00808275	0.00979709
P36969	Phospholipid hydroperoxide glutathione peroxidase, mitochondrial	GPX4	sp|P36969|GPX4_HUMAN Phospholipid hydroperoxide glutathione peroxidase, mitochondrial OS=Homo sapiens GN=GPX4 PE=1 SV=3	22.174	1284500	617120	0.00807709	0.00306157
P84085	ADP-ribosylation factor 5	ARF5	sp|P84085|ARF5_HUMAN ADP-ribosylation factor 5 OS=Homo sapiens GN=ARF5 PE=1 SV=2	20.529	1283000	0	0.00806766	0
Q7Z739	YTH domain-containing family protein 3	YTHDF3	sp|Q7Z739|YTHD3_HUMAN YTH domain-containing family protein 3 OS=Homo sapiens GN=YTHDF3 PE=1 SV=1	63.86	1281200	1986200	0.00805634	0.00985365
Q08257	Quinone oxidoreductase	CRYZ	sp|Q08257|QOR_HUMAN Quinone oxidoreductase OS=Homo sapiens GN=CRYZ PE=1 SV=1	35.206	1277800	471480	0.00803496	0.00233904
P38159;Q96E39	RNA-binding motif protein, X chromosome;RNA-binding motif protein, X chromosome, N-terminally processed;RNA binding motif protein, X-linked-like-1	RBMX;RBMXL1	sp|P38159|RBMX_HUMAN RNA-binding motif protein, X chromosome OS=Homo sapiens GN=RBMX PE=1 SV=3;sp|Q96E39|RMXL1_HUMAN RNA binding motif protein, X-linked-like-1 OS=Homo sapiens GN=RBMXL1 PE=1 SV=1	42.331	1275600	1050600	0.00802113	0.00521209
P99999;CON__P62894	Cytochrome c	CYCS	sp|P99999|CYC_HUMAN Cytochrome c OS=Homo sapiens GN=CYCS PE=1 SV=2;	11.749	1273100	0	0.00800541	0
P30040	Endoplasmic reticulum resident protein 29	ERP29	sp|P30040|ERP29_HUMAN Endoplasmic reticulum resident protein 29 OS=Homo sapiens GN=ERP29 PE=1 SV=4	28.993	1268900	409040	0.007979	0.00202927
P51649	Succinate-semialdehyde dehydrogenase, mitochondrial	ALDH5A1	sp|P51649|SSDH_HUMAN Succinate-semialdehyde dehydrogenase, mitochondrial OS=Homo sapiens GN=ALDH5A1 PE=1 SV=2	57.214	1266100	743620	0.00796139	0.00368914
O00410	Importin-5	IPO5	sp|O00410|IPO5_HUMAN Importin-5 OS=Homo sapiens GN=IPO5 PE=1 SV=4	123.63	1257600	616700	0.00790794	0.00305948
Q14152	Eukaryotic translation initiation factor 3 subunit A	EIF3A	sp|Q14152|EIF3A_HUMAN Eukaryotic translation initiation factor 3 subunit A OS=Homo sapiens GN=EIF3A PE=1 SV=1	166.57	1257200	1512500	0.00790543	0.0075036
Q00765	Receptor expression-enhancing protein 5	REEP5	sp|Q00765|REEP5_HUMAN Receptor expression-enhancing protein 5 OS=Homo sapiens GN=REEP5 PE=1 SV=3	21.493	1255800	762400	0.00789662	0.00378231
P35998	26S protease regulatory subunit 7	PSMC2	sp|P35998|PRS7_HUMAN 26S proteasome regulatory subunit 7 OS=Homo sapiens GN=PSMC2 PE=1 SV=3	48.633	1252500	2285200	0.00787587	0.011337
P61009	Signal peptidase complex subunit 3	SPCS3	sp|P61009|SPCS3_HUMAN Signal peptidase complex subunit 3 OS=Homo sapiens GN=SPCS3 PE=1 SV=1	20.313	1241700	0	0.00780796	0
Q9UJZ1	Stomatin-like protein 2, mitochondrial	STOML2	sp|Q9UJZ1|STML2_HUMAN Stomatin-like protein 2, mitochondrial OS=Homo sapiens GN=STOML2 PE=1 SV=1	38.534	1238500	721060	0.00778784	0.00357722
Q92688	Acidic leucine-rich nuclear phosphoprotein 32 family member B	ANP32B	sp|Q92688|AN32B_HUMAN Acidic leucine-rich nuclear phosphoprotein 32 family member B OS=Homo sapiens GN=ANP32B PE=1 SV=1	28.787	1235000	0	0.00776583	0
Q15691	Microtubule-associated protein RP/EB family member 1	MAPRE1	sp|Q15691|MARE1_HUMAN Microtubule-associated protein RP/EB family member 1 OS=Homo sapiens GN=MAPRE1 PE=1 SV=3	29.999	1229000	995560	0.0077281	0.00493903
Q9UKK9	ADP-sugar pyrophosphatase	NUDT5	sp|Q9UKK9|NUDT5_HUMAN ADP-sugar pyrophosphatase OS=Homo sapiens GN=NUDT5 PE=1 SV=1	24.327	1223400	1222900	0.00769289	0.00606688
P26038	Moesin	MSN	sp|P26038|MOES_HUMAN Moesin OS=Homo sapiens GN=MSN PE=1 SV=3	67.819	1220600	618610	0.00767528	0.00306896
C9JAW5;Q9Y241	HIG1 domain family member 1A, mitochondrial	HIGD1A	tr|C9JAW5|C9JAW5_HUMAN Uncharacterized protein OS=Homo sapiens PE=4 SV=1;sp|Q9Y241|HIG1A_HUMAN HIG1 domain family member 1A, mitochondrial OS=Homo sapiens GN=HIGD1A PE=1 SV=1	8.8131	1219500	1924500	0.00766836	0.00954755
P16615	Sarcoplasmic/endoplasmic reticulum calcium ATPase 2	ATP2A2	sp|P16615|AT2A2_HUMAN Sarcoplasmic/endoplasmic reticulum calcium ATPase 2 OS=Homo sapiens GN=ATP2A2 PE=1 SV=1	114.76	1214400	2006400	0.0076363	0.00995386
O43251;Q9NWB1	RNA binding protein fox-1 homolog 2;RNA binding protein fox-1 homolog 1	RBFOX2;RBFOX1	sp|O43251|RFOX2_HUMAN RNA binding protein fox-1 homolog 2 OS=Homo sapiens GN=RBFOX2 PE=1 SV=3;sp|Q9NWB1|RFOX1_HUMAN RNA binding protein fox-1 homolog 1 OS=Homo sapiens GN=RBFOX1 PE=1 SV=2	41.373	1214000	229320	0.00763378	0.00113767
S4R3N1;Q9Y3A3	MOB-like protein phocein	HSPE1-MOB4;MOB4	tr|S4R3N1|S4R3N1_HUMAN HSPE1-MOB4 readthrough OS=Homo sapiens GN=HSPE1-MOB4 PE=3 SV=1;sp|Q9Y3A3|PHOCN_HUMAN MOB-like protein phocein OS=Homo sapiens GN=MOB4 PE=1 SV=1	29.736	1213800	3315000	0.00763252	0.0164459
P48556	26S proteasome non-ATPase regulatory subunit 8	PSMD8	sp|P48556|PSMD8_HUMAN 26S proteasome non-ATPase regulatory subunit 8 OS=Homo sapiens GN=PSMD8 PE=1 SV=2	39.611	1209300	1121200	0.00760423	0.00556234
P28074	Proteasome subunit beta type-5	PSMB5	sp|P28074|PSB5_HUMAN Proteasome subunit beta type-5 OS=Homo sapiens GN=PSMB5 PE=1 SV=3	28.48	1206300	1940400	0.00758536	0.00962643
P60660	Myosin light polypeptide 6	MYL6	sp|P60660|MYL6_HUMAN Myosin light polypeptide 6 OS=Homo sapiens GN=MYL6 PE=1 SV=2	16.93	1200600	2992500	0.00754952	0.014846
Q9BZE4	Nucleolar GTP-binding protein 1	GTPBP4	sp|Q9BZE4|NOG1_HUMAN Nucleolar GTP-binding protein 1 OS=Homo sapiens GN=GTPBP4 PE=1 SV=3	73.964	1199400	310700	0.00754197	0.0015414
Q08J23	tRNA (cytosine(34)-C(5))-methyltransferase	NSUN2	sp|Q08J23|NSUN2_HUMAN tRNA (cytosine(34)-C(5))-methyltransferase OS=Homo sapiens GN=NSUN2 PE=1 SV=2	86.47	1191800	947900	0.00749418	0.00470258
P04843	Dolichyl-diphosphooligosaccharide--protein glycosyltransferase subunit 1	RPN1	sp|P04843|RPN1_HUMAN Dolichyl-diphosphooligosaccharide--protein glycosyltransferase subunit 1 OS=Homo sapiens GN=RPN1 PE=1 SV=1	68.569	1186100	1544700	0.00745834	0.00766334
P35250	Replication factor C subunit 2	RFC2	sp|P35250|RFC2_HUMAN Replication factor C subunit 2 OS=Homo sapiens GN=RFC2 PE=1 SV=3	39.157	1185100	322430	0.00745205	0.00159959
Q9BUJ2	Heterogeneous nuclear ribonucleoprotein U-like protein 1	HNRNPUL1	sp|Q9BUJ2|HNRL1_HUMAN Heterogeneous nuclear ribonucleoprotein U-like protein 1 OS=Homo sapiens GN=HNRNPUL1 PE=1 SV=2	95.737	1180600	1865400	0.00742376	0.00925435
P05091	Aldehyde dehydrogenase, mitochondrial	ALDH2	sp|P05091|ALDH2_HUMAN Aldehyde dehydrogenase, mitochondrial OS=Homo sapiens GN=ALDH2 PE=1 SV=2	56.381	1174800	0	0.00738729	0
P46087	Probable 28S rRNA (cytosine(4447)-C(5))-methyltransferase	NOP2	sp|P46087|NOP2_HUMAN Probable 28S rRNA (cytosine(4447)-C(5))-methyltransferase OS=Homo sapiens GN=NOP2 PE=1 SV=2	89.301	1173900	432110	0.00738163	0.00214372
P25789	Proteasome subunit alpha type-4	PSMA4	sp|P25789|PSA4_HUMAN Proteasome subunit alpha type-4 OS=Homo sapiens GN=PSMA4 PE=1 SV=1	29.483	1161200	86979000	0.00730177	0.431508
Q13148	TAR DNA-binding protein 43	TARDBP	sp|Q13148|TADBP_HUMAN TAR DNA-binding protein 43 OS=Homo sapiens GN=TARDBP PE=1 SV=1	44.739	1158900	738860	0.0072873	0.00366553
P08243	Asparagine synthetase [glutamine-hydrolyzing]	ASNS	sp|P08243|ASNS_HUMAN Asparagine synthetase [glutamine-hydrolyzing] OS=Homo sapiens GN=ASNS PE=1 SV=4	64.369	1156100	1297900	0.0072697	0.00643895
Q96SI9	Spermatid perinuclear RNA-binding protein	STRBP	sp|Q96SI9|STRBP_HUMAN Spermatid perinuclear RNA-binding protein OS=Homo sapiens GN=STRBP PE=1 SV=1	73.652	1150000	671090	0.00723134	0.00332931
P48047;H7C0C1	ATP synthase subunit O, mitochondrial	ATP5O	sp|P48047|ATPO_HUMAN ATP synthase subunit O, mitochondrial OS=Homo sapiens GN=ATP5O PE=1 SV=1;tr|H7C0C1|H7C0C1_HUMAN Uncharacterized protein (Fragment) OS=Homo sapiens PE=4 SV=2	23.277	1136900	3089100	0.00714897	0.0153252
P01037;P01036	Cystatin-SN;Cystatin-S	CST1;CST4	sp|P01037|CYTN_HUMAN Cystatin-SN OS=Homo sapiens GN=CST1 PE=1 SV=3;sp|P01036|CYTS_HUMAN Cystatin-S OS=Homo sapiens GN=CST4 PE=1 SV=3	16.387	1129600	862910	0.00710306	0.00428094
Q96B26	Exosome complex component RRP43	EXOSC8	sp|Q96B26|EXOS8_HUMAN Exosome complex component RRP43 OS=Homo sapiens GN=EXOSC8 PE=1 SV=1	30.039	1128000	4121900	0.007093	0.020449
Q9GZT3	SRA stem-loop-interacting RNA-binding protein, mitochondrial	SLIRP	sp|Q9GZT3|SLIRP_HUMAN SRA stem-loop-interacting RNA-binding protein, mitochondrial OS=Homo sapiens GN=SLIRP PE=1 SV=1	12.349	1125600	1460500	0.00707791	0.00724562
Q9NS69	Mitochondrial import receptor subunit TOM22 homolog	TOMM22	sp|Q9NS69|TOM22_HUMAN Mitochondrial import receptor subunit TOM22 homolog OS=Homo sapiens GN=TOMM22 PE=1 SV=3	15.521	1124200	2244200	0.00706911	0.0111336
P41091;Q2VIR3	Eukaryotic translation initiation factor 2 subunit 3;Putative eukaryotic translation initiation factor 2 subunit 3-like protein	EIF2S3;EIF2S3L	sp|P41091|IF2G_HUMAN Eukaryotic translation initiation factor 2 subunit 3 OS=Homo sapiens GN=EIF2S3 PE=1 SV=3;sp|Q2VIR3|IF2GL_HUMAN Putative eukaryotic translation initiation factor 2 subunit 3-like protein OS=Homo sapiens GN=EIF2S3L PE=5 SV=2	51.109	1120500	1542900	0.00704584	0.00765441
P36873	Serine/threonine-protein phosphatase PP1-gamma catalytic subunit	PPP1CC	sp|P36873|PP1G_HUMAN Serine/threonine-protein phosphatase PP1-gamma catalytic subunit OS=Homo sapiens GN=PPP1CC PE=1 SV=1	36.983	1109500	0	0.00697667	0
Q6ZRY4	RNA-binding protein with multiple splicing 2	RBPMS2	sp|Q6ZRY4|RBPS2_HUMAN RNA-binding protein with multiple splicing 2 OS=Homo sapiens GN=RBPMS2 PE=1 SV=1	22.496	1099000	0	0.00691065	0
Q9BTT0	Acidic leucine-rich nuclear phosphoprotein 32 family member E	ANP32E	sp|Q9BTT0|AN32E_HUMAN Acidic leucine-rich nuclear phosphoprotein 32 family member E OS=Homo sapiens GN=ANP32E PE=1 SV=1	30.692	1097800	600610	0.0069031	0.00297966
Q16629	Serine/arginine-rich splicing factor 7	SRSF7	sp|Q16629|SRSF7_HUMAN Serine/arginine-rich splicing factor 7 OS=Homo sapiens GN=SRSF7 PE=1 SV=1	27.366	1076400	1004600	0.00676853	0.00498388
P50395	Rab GDP dissociation inhibitor beta	GDI2	sp|P50395|GDIB_HUMAN Rab GDP dissociation inhibitor beta OS=Homo sapiens GN=GDI2 PE=1 SV=2	50.663	1072400	507850	0.00674338	0.00251947
P25311	Zinc-alpha-2-glycoprotein	AZGP1	sp|P25311|ZA2G_HUMAN Zinc-alpha-2-glycoprotein OS=Homo sapiens GN=AZGP1 PE=1 SV=2	34.258	1072300	4719600	0.00674275	0.0234142
Q8WVX9	Fatty acyl-CoA reductase 1	FAR1	sp|Q8WVX9|FACR1_HUMAN Fatty acyl-CoA reductase 1 OS=Homo sapiens GN=FAR1 PE=1 SV=1	59.356	1072000	267580	0.00674087	0.00132748
Q92945	Far upstream element-binding protein 2	KHSRP	sp|Q92945|FUBP2_HUMAN Far upstream element-binding protein 2 OS=Homo sapiens GN=KHSRP PE=1 SV=4	73.114	1071200	235650	0.00673584	0.00116907
O43617	Trafficking protein particle complex subunit 3	TRAPPC3	sp|O43617|TPPC3_HUMAN Trafficking protein particle complex subunit 3 OS=Homo sapiens GN=TRAPPC3 PE=1 SV=1	20.274	1069300	845190	0.00672389	0.00419303
O43347	RNA-binding protein Musashi homolog 1	MSI1	sp|O43347|MSI1H_HUMAN RNA-binding protein Musashi homolog 1 OS=Homo sapiens GN=MSI1 PE=1 SV=1	39.124	1063400	687720	0.00668679	0.00341182
Q8IXB1	DnaJ homolog subfamily C member 10	DNAJC10	sp|Q8IXB1|DJC10_HUMAN DnaJ homolog subfamily C member 10 OS=Homo sapiens GN=DNAJC10 PE=1 SV=2	91.079	1055300	297100	0.00663585	0.00147393
P25787	Proteasome subunit alpha type-2	PSMA2	sp|P25787|PSA2_HUMAN Proteasome subunit alpha type-2 OS=Homo sapiens GN=PSMA2 PE=1 SV=2	25.898	1053400	3586800	0.00662391	0.0177943
CON__Q7RTT2;CON__Q8N1N4-2;Q8N1N4	Keratin, type II cytoskeletal 78	KRT78	;;sp|Q8N1N4|K2C78_HUMAN Keratin, type II cytoskeletal 78 OS=Homo sapiens GN=KRT78 PE=1 SV=2	56.964	1042400	2601000	0.00655474	0.0129037
P05198	Eukaryotic translation initiation factor 2 subunit 1	EIF2S1	sp|P05198|IF2A_HUMAN Eukaryotic translation initiation factor 2 subunit 1 OS=Homo sapiens GN=EIF2S1 PE=1 SV=3	36.112	1034600	1342300	0.00650569	0.00665923
O15269	Serine palmitoyltransferase 1	SPTLC1	sp|O15269|SPTC1_HUMAN Serine palmitoyltransferase 1 OS=Homo sapiens GN=SPTLC1 PE=1 SV=1	52.743	1028500	0	0.00646733	0
O94952	F-box only protein 21	FBXO21	sp|O94952|FBX21_HUMAN F-box only protein 21 OS=Homo sapiens GN=FBXO21 PE=2 SV=2	72.269	1027900	249380	0.00646356	0.00123719
O75396	Vesicle-trafficking protein SEC22b	SEC22B	sp|O75396|SC22B_HUMAN Vesicle-trafficking protein SEC22b OS=Homo sapiens GN=SEC22B PE=1 SV=4	24.593	1026900	4184700	0.00645727	0.0207605
P63208	S-phase kinase-associated protein 1	SKP1	sp|P63208|SKP1_HUMAN S-phase kinase-associated protein 1 OS=Homo sapiens GN=SKP1 PE=1 SV=2	18.658	1026300	1407700	0.0064535	0.00698368
O60220	Mitochondrial import inner membrane translocase subunit Tim8 A	TIMM8A	sp|O60220|TIM8A_HUMAN Mitochondrial import inner membrane translocase subunit Tim8 A OS=Homo sapiens GN=TIMM8A PE=1 SV=1	10.998	1020100	597140	0.00641451	0.00296244
P09661	U2 small nuclear ribonucleoprotein A	SNRPA1	sp|P09661|RU2A_HUMAN U2 small nuclear ribonucleoprotein A OS=Homo sapiens GN=SNRPA1 PE=1 SV=2	28.415	1012200	451020	0.00636484	0.00223754
Q9NQT5	Exosome complex component RRP40	EXOSC3	sp|Q9NQT5|EXOS3_HUMAN Exosome complex component RRP40 OS=Homo sapiens GN=EXOSC3 PE=1 SV=3	29.572	1008600	1882600	0.0063422	0.00933968
O43852	Calumenin	CALU	sp|O43852|CALU_HUMAN Calumenin OS=Homo sapiens GN=CALU PE=1 SV=2	37.106	1005000	591020	0.00631956	0.00293208
Q9BRJ6	Uncharacterized protein C7orf50	C7orf50	sp|Q9BRJ6|CG050_HUMAN Uncharacterized protein C7orf50 OS=Homo sapiens GN=C7orf50 PE=1 SV=1	22.083	1000600	521310	0.00629189	0.00258625
P08579	U2 small nuclear ribonucleoprotein B	SNRPB2	sp|P08579|RU2B_HUMAN U2 small nuclear ribonucleoprotein B OS=Homo sapiens GN=SNRPB2 PE=1 SV=1	25.486	998110	0	0.00627624	0
P47756	F-actin-capping protein subunit beta	CAPZB	sp|P47756|CAPZB_HUMAN F-actin-capping protein subunit beta OS=Homo sapiens GN=CAPZB PE=1 SV=4	31.35	997610	623290	0.00627309	0.00309218
Q9HCE1	Putative helicase MOV-10	MOV10	sp|Q9HCE1|MOV10_HUMAN Putative helicase MOV-10 OS=Homo sapiens GN=MOV10 PE=1 SV=2	113.67	995370	1174400	0.00625901	0.00582626
P52209	6-phosphogluconate dehydrogenase, decarboxylating	PGD	sp|P52209|6PGD_HUMAN 6-phosphogluconate dehydrogenase, decarboxylating OS=Homo sapiens GN=PGD PE=1 SV=3	53.139	994720	730450	0.00625492	0.0036238
CON__Q9TTE1;CON__A2I7N1;CON__A2I7N0			;;	46.203	994300	1004400	0.00625228	0.00498288
P49916	DNA ligase 3	LIG3	sp|P49916|DNLI3_HUMAN DNA ligase 3 OS=Homo sapiens GN=LIG3 PE=1 SV=2	112.91	991360	0	0.00623379	0
P43243	Matrin-3	MATR3	sp|P43243|MATR3_HUMAN Matrin-3 OS=Homo sapiens GN=MATR3 PE=1 SV=2	94.622	985440	307730	0.00619657	0.00152667
O75947	ATP synthase subunit d, mitochondrial	ATP5H	sp|O75947|ATP5H_HUMAN ATP synthase subunit d, mitochondrial OS=Homo sapiens GN=ATP5H PE=1 SV=3	18.491	985420	907560	0.00619644	0.00450246
Q16778;P33778;P23527;P06899;Q8N257	Histone H2B type 2-E;Histone H2B type 1-B;Histone H2B type 1-O;Histone H2B type 1-J;Histone H2B type 3-B	HIST2H2BE;HIST1H2BB;HIST1H2BO;HIST1H2BJ;HIST3H2BB	sp|Q16778|H2B2E_HUMAN Histone H2B type 2-E OS=Homo sapiens GN=HIST2H2BE PE=1 SV=3;sp|P33778|H2B1B_HUMAN Histone H2B type 1-B OS=Homo sapiens GN=HIST1H2BB PE=1 SV=2;sp|P23527|H2B1O_HUMAN Histone H2B type 1-O OS=Homo sapiens GN=HIST1H2BO PE=1 SV=3;sp|P06899|	13.92	982380	0	0.00617733	0
O75607	Nucleoplasmin-3	NPM3	sp|O75607|NPM3_HUMAN Nucleoplasmin-3 OS=Homo sapiens GN=NPM3 PE=1 SV=3	19.343	964480	371230	0.00606477	0.00184169
Q15293	Reticulocalbin-1	RCN1	sp|Q15293|RCN1_HUMAN Reticulocalbin-1 OS=Homo sapiens GN=RCN1 PE=1 SV=1	38.89	961980	1522000	0.00604905	0.00755073
Q9Y5M8	Signal recognition particle receptor subunit beta	SRPRB	sp|Q9Y5M8|SRPRB_HUMAN Signal recognition particle receptor subunit beta OS=Homo sapiens GN=SRPRB PE=1 SV=3	29.702	960260	920620	0.00603823	0.00456725
P55084	Trifunctional enzyme subunit beta, mitochondrial;3-ketoacyl-CoA thiolase	HADHB	sp|P55084|ECHB_HUMAN Trifunctional enzyme subunit beta, mitochondrial OS=Homo sapiens GN=HADHB PE=1 SV=3	51.294	954940	742120	0.00600478	0.0036817
Q15545	Transcription initiation factor TFIID subunit 7	TAF7	sp|Q15545|TAF7_HUMAN Transcription initiation factor TFIID subunit 7 OS=Homo sapiens GN=TAF7 PE=1 SV=1	40.259	951050	0	0.00598032	0
P35080	Profilin-2	PFN2	sp|P35080|PROF2_HUMAN Profilin-2 OS=Homo sapiens GN=PFN2 PE=1 SV=3	15.046	950580	0	0.00597736	0
CON__Q7Z794;Q7Z794	Keratin, type II cytoskeletal 1b	KRT77	;sp|Q7Z794|K2C1B_HUMAN Keratin, type II cytoskeletal 1b OS=Homo sapiens GN=KRT77 PE=1 SV=3	61.802	948980	2701200	0.0059673	0.0134008
P42285	Superkiller viralicidic activity 2-like 2	SKIV2L2	sp|P42285|MTREX_HUMAN Exosome RNA helicase MTR4 OS=Homo sapiens GN=MTREX PE=1 SV=3	117.8	946750	2604500	0.00595328	0.0129211
P46977	Dolichyl-diphosphooligosaccharide--protein glycosyltransferase subunit STT3A	STT3A	sp|P46977|STT3A_HUMAN Dolichyl-diphosphooligosaccharide--protein glycosyltransferase subunit STT3A OS=Homo sapiens GN=STT3A PE=1 SV=2	80.529	946010	507710	0.00594863	0.00251878
Q9NYU2	UDP-glucose:glycoprotein glucosyltransferase 1	UGGT1	sp|Q9NYU2|UGGG1_HUMAN UDP-glucose:glycoprotein glucosyltransferase 1 OS=Homo sapiens GN=UGGT1 PE=1 SV=3	177.19	944260	201510	0.00593762	0.000999702
Q86U42	Polyadenylate-binding protein 2	PABPN1	sp|Q86U42|PABP2_HUMAN Polyadenylate-binding protein 2 OS=Homo sapiens GN=PABPN1 PE=1 SV=3	32.749	942960	528110	0.00592945	0.00261998
Q9BQE3	Tubulin alpha-1C chain	TUBA1C	sp|Q9BQE3|TBA1C_HUMAN Tubulin alpha-1C chain OS=Homo sapiens GN=TUBA1C PE=1 SV=1	49.895	941950	988030	0.0059231	0.00490167
O75915	PRA1 family protein 3	ARL6IP5	sp|O75915|PRAF3_HUMAN PRA1 family protein 3 OS=Homo sapiens GN=ARL6IP5 PE=1 SV=1	21.614	940420	725460	0.00591348	0.00359905
O15027	Protein transport protein Sec16A	SEC16A	sp|O15027|SC16A_HUMAN Protein transport protein Sec16A OS=Homo sapiens GN=SEC16A PE=1 SV=3	233.51	936560	803190	0.0058892	0.00398467
Q9BSG0	Protease-associated domain-containing protein 1	PRADC1	sp|Q9BSG0|PADC1_HUMAN Protease-associated domain-containing protein 1 OS=Homo sapiens GN=PRADC1 PE=1 SV=1	21.042	933760	0	0.0058716	0
O75340	Programmed cell death protein 6	PDCD6	sp|O75340|PDCD6_HUMAN Programmed cell death protein 6 OS=Homo sapiens GN=PDCD6 PE=1 SV=1	21.868	931500	553220	0.00585739	0.00274456
Q6KB66;CON__Q6KB66-1;CON__Q0VBK2	Keratin, type II cytoskeletal 80	KRT80	sp|Q6KB66|K2C80_HUMAN Keratin, type II cytoskeletal 80 OS=Homo sapiens GN=KRT80 PE=1 SV=2;;	50.525	930500	195960	0.0058511	0.000972168
Q01469	Fatty acid-binding protein, epidermal	FABP5	sp|Q01469|FABP5_HUMAN Fatty acid-binding protein, epidermal OS=Homo sapiens GN=FABP5 PE=1 SV=3	15.164	930110	6489600	0.00584864	0.0321953
P61619;Q9H9S3	Protein transport protein Sec61 subunit alpha isoform 1;Protein transport protein Sec61 subunit alpha isoform 2	SEC61A1;SEC61A2	sp|P61619|S61A1_HUMAN Protein transport protein Sec61 subunit alpha isoform 1 OS=Homo sapiens GN=SEC61A1 PE=1 SV=2;sp|Q9H9S3|S61A2_HUMAN Protein transport protein Sec61 subunit alpha isoform 2 OS=Homo sapiens GN=SEC61A2 PE=2 SV=3	52.264	929860	1300200	0.00584707	0.00645036
O15173	Membrane-associated progesterone receptor component 2	PGRMC2	sp|O15173|PGRC2_HUMAN Membrane-associated progesterone receptor component 2 OS=Homo sapiens GN=PGRMC2 PE=1 SV=1	23.818	926900	162920	0.00582846	0.000808255
P54577	Tyrosine--tRNA ligase, cytoplasmic;Tyrosine--tRNA ligase, cytoplasmic, N-terminally processed	YARS	sp|P54577|SYYC_HUMAN Tyrosine--tRNA ligase, cytoplasmic OS=Homo sapiens GN=YARS PE=1 SV=4	59.143	924140	0	0.0058111	0
P43686	26S protease regulatory subunit 6B	PSMC4	sp|P43686|PRS6B_HUMAN 26S proteasome regulatory subunit 6B OS=Homo sapiens GN=PSMC4 PE=1 SV=2	47.366	922660	593970	0.0058018	0.00294672
Q9Y266	Nuclear migration protein nudC	NUDC	sp|Q9Y266|NUDC_HUMAN Nuclear migration protein nudC OS=Homo sapiens GN=NUDC PE=1 SV=1	38.242	914400	1864900	0.00574986	0.00925187
Q8NEV1;P68400	Casein kinase II subunit alpha 3;Casein kinase II subunit alpha	CSNK2A3;CSNK2A1	sp|Q8NEV1|CSK23_HUMAN Casein kinase II subunit alpha 3 OS=Homo sapiens GN=CSNK2A3 PE=1 SV=2;sp|P68400|CSK21_HUMAN Casein kinase II subunit alpha OS=Homo sapiens GN=CSNK2A1 PE=1 SV=1	45.219	914190	364910	0.00574854	0.00181034
P58546	Myotrophin	MTPN	sp|P58546|MTPN_HUMAN Myotrophin OS=Homo sapiens GN=MTPN PE=1 SV=2	12.895	912280	697020	0.00573653	0.00345796
P54105	Methylosome subunit pICln	CLNS1A	sp|P54105|ICLN_HUMAN Methylosome subunit pICln OS=Homo sapiens GN=CLNS1A PE=1 SV=1	26.215	907020	0	0.00570345	0
P04181	Ornithine aminotransferase, mitochondrial;Ornithine aminotransferase, hepatic form;Ornithine aminotransferase, renal form	OAT	sp|P04181|OAT_HUMAN Ornithine aminotransferase, mitochondrial OS=Homo sapiens GN=OAT PE=1 SV=1	48.534	899490	453570	0.0056561	0.00225019
Q9BRK5	45 kDa calcium-binding protein	SDF4	sp|Q9BRK5|CAB45_HUMAN 45 kDa calcium-binding protein OS=Homo sapiens GN=SDF4 PE=1 SV=1	41.806	898580	901730	0.00565038	0.00447353
P50747	Biotin--protein ligase;Biotin--[methylmalonyl-CoA-carboxytransferase] ligase;Biotin--[propionyl-CoA-carboxylase [ATP-hydrolyzing]] ligase;Biotin--[methylcrotonoyl-CoA-carboxylase] ligase;Biotin--[acetyl-CoA-carboxylase] ligase	HLCS	sp|P50747|BPL1_HUMAN Biotin--protein ligase OS=Homo sapiens GN=HLCS PE=1 SV=1	80.759	894260	882040	0.00562322	0.00437585
Q16186	Proteasomal ubiquitin receptor ADRM1	ADRM1	sp|Q16186|ADRM1_HUMAN Proteasomal ubiquitin receptor ADRM1 OS=Homo sapiens GN=ADRM1 PE=1 SV=2	42.153	891620	876460	0.00560662	0.00434817
P05023;P13637;P50993	Sodium/potassium-transporting ATPase subunit alpha-1;Sodium/potassium-transporting ATPase subunit alpha-3;Sodium/potassium-transporting ATPase subunit alpha-2	ATP1A1;ATP1A3;ATP1A2	sp|P05023|AT1A1_HUMAN Sodium/potassium-transporting ATPase subunit alpha-1 OS=Homo sapiens GN=ATP1A1 PE=1 SV=1;sp|P13637|AT1A3_HUMAN Sodium/potassium-transporting ATPase subunit alpha-3 OS=Homo sapiens GN=ATP1A3 PE=1 SV=3;sp|P50993|AT1A2_HUMAN Sodium/potas	112.89	882600	693810	0.0055499	0.00344203
Q9NSD9	Phenylalanine--tRNA ligase beta subunit	FARSB	sp|Q9NSD9|SYFB_HUMAN Phenylalanine--tRNA ligase beta subunit OS=Homo sapiens GN=FARSB PE=1 SV=3	66.115	881810	812790	0.00554493	0.0040323
Q9BUT9	Protein FAM195A	FAM195A	sp|Q9BUT9|MCRI2_HUMAN MAPK regulated corepressor interacting protein 2 OS=Homo sapiens GN=MCRIP2 PE=1 SV=2	17.828	880070	4538900	0.00553399	0.0225177
Q07955	Serine/arginine-rich splicing factor 1	SRSF1	sp|Q07955|SRSF1_HUMAN Serine/arginine-rich splicing factor 1 OS=Homo sapiens GN=SRSF1 PE=1 SV=2	27.744	878550	1450500	0.00552443	0.00719601
Q9H8S9;Q7L9L4	MOB kinase activator 1A;MOB kinase activator 1B	MOB1A;MOB1B	sp|Q9H8S9|MOB1A_HUMAN MOB kinase activator 1A OS=Homo sapiens GN=MOB1A PE=1 SV=4;sp|Q7L9L4|MOB1B_HUMAN MOB kinase activator 1B OS=Homo sapiens GN=MOB1B PE=1 SV=3	25.079	871300	215430	0.00547884	0.00106876
O43809	Cleavage and polyadenylation specificity factor subunit 5	NUDT21	sp|O43809|CPSF5_HUMAN Cleavage and polyadenylation specificity factor subunit 5 OS=Homo sapiens GN=NUDT21 PE=1 SV=1	26.227	854140	0	0.00537094	0
P22695	Cytochrome b-c1 complex subunit 2, mitochondrial	UQCRC2	sp|P22695|QCR2_HUMAN Cytochrome b-c1 complex subunit 2, mitochondrial OS=Homo sapiens GN=UQCRC2 PE=1 SV=3	48.442	851490	1979100	0.00535427	0.00981843
P61163;P42025	Alpha-centractin;Beta-centractin	ACTR1A;ACTR1B	sp|P61163|ACTZ_HUMAN Alpha-centractin OS=Homo sapiens GN=ACTR1A PE=1 SV=1;sp|P42025|ACTY_HUMAN Beta-centractin OS=Homo sapiens GN=ACTR1B PE=1 SV=1	42.613	848780	323460	0.00533723	0.0016047
Q8IYT4	Katanin p60 ATPase-containing subunit A-like 2	KATNAL2	sp|Q8IYT4|KATL2_HUMAN Katanin p60 ATPase-containing subunit A-like 2 OS=Homo sapiens GN=KATNAL2 PE=1 SV=3	61.252	847470	883750	0.00532899	0.00438433
P39687	Acidic leucine-rich nuclear phosphoprotein 32 family member A	ANP32A	sp|P39687|AN32A_HUMAN Acidic leucine-rich nuclear phosphoprotein 32 family member A OS=Homo sapiens GN=ANP32A PE=1 SV=1	28.585	837120	1584200	0.00526391	0.0078593
P13667	Protein disulfide-isomerase A4	PDIA4	sp|P13667|PDIA4_HUMAN Protein disulfide-isomerase A4 OS=Homo sapiens GN=PDIA4 PE=1 SV=2	72.932	828290	274760	0.00520839	0.0013631
Q99471	Prefoldin subunit 5	PFDN5	sp|Q99471|PFD5_HUMAN Prefoldin subunit 5 OS=Homo sapiens GN=PFDN5 PE=1 SV=2	17.328	828060	0	0.00520694	0
P55060	Exportin-2	CSE1L	sp|P55060|XPO2_HUMAN Exportin-2 OS=Homo sapiens GN=CSE1L PE=1 SV=3	110.42	827700	834320	0.00520468	0.00413911
Q9BWF3;Q9BQ04	RNA-binding protein 4;RNA-binding protein 4B	RBM4;RBM4B	sp|Q9BWF3|RBM4_HUMAN RNA-binding protein 4 OS=Homo sapiens GN=RBM4 PE=1 SV=1;sp|Q9BQ04|RBM4B_HUMAN RNA-binding protein 4B OS=Homo sapiens GN=RBM4B PE=1 SV=1	40.313	823240	1097200	0.00517663	0.00544327
Q8NHY2	E3 ubiquitin-protein ligase RFWD2	RFWD2	sp|Q8NHY2|RFWD2_HUMAN E3 ubiquitin-protein ligase RFWD2 OS=Homo sapiens GN=RFWD2 PE=1 SV=1	80.473	822720	245250	0.00517336	0.0012167
P04637	Cellular tumor antigen p53	TP53	sp|P04637|P53_HUMAN Cellular tumor antigen p53 OS=Homo sapiens GN=TP53 PE=1 SV=4	43.653	821320	423850	0.00516456	0.00210274
Q9UBQ5	Eukaryotic translation initiation factor 3 subunit K	EIF3K	sp|Q9UBQ5|EIF3K_HUMAN Eukaryotic translation initiation factor 3 subunit K OS=Homo sapiens GN=EIF3K PE=1 SV=1	25.059	819790	680180	0.00515494	0.00337441
Q9NRL3	Striatin-4	STRN4	sp|Q9NRL3|STRN4_HUMAN Striatin-4 OS=Homo sapiens GN=STRN4 PE=1 SV=2	80.595	817840	351390	0.00514268	0.00174327
P04632	Calpain small subunit 1	CAPNS1	sp|P04632|CPNS1_HUMAN Calpain small subunit 1 OS=Homo sapiens GN=CAPNS1 PE=1 SV=1	28.315	814820	521010	0.00512369	0.00258476
Q92558	Wiskott-Aldrich syndrome protein family member 1	WASF1	sp|Q92558|WASF1_HUMAN Wiskott-Aldrich syndrome protein family member 1 OS=Homo sapiens GN=WASF1 PE=1 SV=1	61.651	811940	480580	0.00510558	0.00238418
Q13867	Bleomycin hydrolase	BLMH	sp|Q13867|BLMH_HUMAN Bleomycin hydrolase OS=Homo sapiens GN=BLMH PE=1 SV=1	52.562	810880	519080	0.00509891	0.00257518
P14923	Junction plakoglobin	JUP	sp|P14923|PLAK_HUMAN Junction plakoglobin OS=Homo sapiens GN=JUP PE=1 SV=3	81.744	809840	2343600	0.00509237	0.0116267
O95793	Double-stranded RNA-binding protein Staufen homolog 1	STAU1	sp|O95793|STAU1_HUMAN Double-stranded RNA-binding protein Staufen homolog 1 OS=Homo sapiens GN=STAU1 PE=1 SV=2	63.182	809570	364650	0.00509067	0.00180905
Q15417	Calponin-3	CNN3	sp|Q15417|CNN3_HUMAN Calponin-3 OS=Homo sapiens GN=CNN3 PE=1 SV=1	36.413	808720	0	0.00508533	0
Q01780	Exosome component 10	EXOSC10	sp|Q01780|EXOSX_HUMAN Exosome component 10 OS=Homo sapiens GN=EXOSC10 PE=1 SV=2	100.83	805540	2305600	0.00506533	0.0114382
P55036	26S proteasome non-ATPase regulatory subunit 4	PSMD4	sp|P55036|PSMD4_HUMAN 26S proteasome non-ATPase regulatory subunit 4 OS=Homo sapiens GN=PSMD4 PE=1 SV=1	40.736	803180	234880	0.00505049	0.00116525
P57088	Transmembrane protein 33	TMEM33	sp|P57088|TMM33_HUMAN Transmembrane protein 33 OS=Homo sapiens GN=TMEM33 PE=1 SV=2	27.978	798270	210430	0.00501962	0.00104395
O75223;M0QZK8	Gamma-glutamylcyclotransferase	GGCT	sp|O75223|GGCT_HUMAN Gamma-glutamylcyclotransferase OS=Homo sapiens GN=GGCT PE=1 SV=1;tr|M0QZK8|M0QZK8_HUMAN Uncharacterized protein OS=Homo sapiens PE=4 SV=1	21.007	796790	1123300	0.00501031	0.00557275
O15371	Eukaryotic translation initiation factor 3 subunit D	EIF3D	sp|O15371|EIF3D_HUMAN Eukaryotic translation initiation factor 3 subunit D OS=Homo sapiens GN=EIF3D PE=1 SV=1	63.972	795920	1439200	0.00500484	0.00713995
Q02413	Desmoglein-1	DSG1	sp|Q02413|DSG1_HUMAN Desmoglein-1 OS=Homo sapiens GN=DSG1 PE=1 SV=2	113.75	792250	1419600	0.00498176	0.00704271
Q13642	Four and a half LIM domains protein 1	FHL1	sp|Q13642|FHL1_HUMAN Four and a half LIM domains protein 1 OS=Homo sapiens GN=FHL1 PE=1 SV=4	36.263	787820	0	0.00495391	0
Q9HB71	Calcyclin-binding protein	CACYBP	sp|Q9HB71|CYBP_HUMAN Calcyclin-binding protein OS=Homo sapiens GN=CACYBP PE=1 SV=2	26.21	785280	3419900	0.00493794	0.0169663
P60953	Cell division control protein 42 homolog	CDC42	sp|P60953|CDC42_HUMAN Cell division control protein 42 homolog OS=Homo sapiens GN=CDC42 PE=1 SV=2	21.258	781750	517840	0.00491574	0.00256903
P06730	Eukaryotic translation initiation factor 4E	EIF4E	sp|P06730|IF4E_HUMAN Eukaryotic translation initiation factor 4E OS=Homo sapiens GN=EIF4E PE=1 SV=2	25.097	776210	2481600	0.0048809	0.0123114
Q9BS26	Endoplasmic reticulum resident protein 44	ERP44	sp|Q9BS26|ERP44_HUMAN Endoplasmic reticulum resident protein 44 OS=Homo sapiens GN=ERP44 PE=1 SV=1	46.971	776110	206060	0.00488027	0.00102228
O75821	Eukaryotic translation initiation factor 3 subunit G	EIF3G	sp|O75821|EIF3G_HUMAN Eukaryotic translation initiation factor 3 subunit G OS=Homo sapiens GN=EIF3G PE=1 SV=2	35.611	770080	658050	0.00484236	0.00326462
P36383	Gap junction gamma-1 protein	GJC1	sp|P36383|CXG1_HUMAN Gap junction gamma-1 protein OS=Homo sapiens GN=GJC1 PE=1 SV=2	45.469	769720	0	0.00484009	0
Q92615	La-related protein 4B	LARP4B	sp|Q92615|LAR4B_HUMAN La-related protein 4B OS=Homo sapiens GN=LARP4B PE=1 SV=3	80.551	767200	0	0.00482425	0
I3L0E3;Q9Y2R5	28S ribosomal protein S17, mitochondrial	hCG_1984214;MRPS17	tr|I3L0E3|I3L0E3_HUMAN HCG1984214, isoform CRA_a OS=Homo sapiens GN=hCG_1984214 PE=4 SV=1;sp|Q9Y2R5|RT17_HUMAN 28S ribosomal protein S17, mitochondrial OS=Homo sapiens GN=MRPS17 PE=1 SV=1	25.72	760270	416330	0.00478067	0.00206544
Q00688	Peptidyl-prolyl cis-trans isomerase FKBP3	FKBP3	sp|Q00688|FKBP3_HUMAN Peptidyl-prolyl cis-trans isomerase FKBP3 OS=Homo sapiens GN=FKBP3 PE=1 SV=1	25.177	753750	0	0.00473967	0
Q6Y7W6	PERQ amino acid-rich with GYF domain-containing protein 2	GIGYF2	sp|Q6Y7W6|GGYF2_HUMAN GRB10-interacting GYF protein 2 OS=Homo sapiens GN=GIGYF2 PE=1 SV=1	150.07	753250	423540	0.00473653	0.00210121
Q9BV38	WD repeat-containing protein 18	WDR18	sp|Q9BV38|WDR18_HUMAN WD repeat-containing protein 18 OS=Homo sapiens GN=WDR18 PE=1 SV=2	47.405	750530	1252700	0.00471942	0.00621471
P27797	Calreticulin	CALR	sp|P27797|CALR_HUMAN Calreticulin OS=Homo sapiens GN=CALR PE=1 SV=1	48.141	749870	344980	0.00471527	0.00171146
P27694	Replication protein A 70 kDa DNA-binding subunit;Replication protein A 70 kDa DNA-binding subunit, N-terminally processed	RPA1	sp|P27694|RFA1_HUMAN Replication protein A 70 kDa DNA-binding subunit OS=Homo sapiens GN=RPA1 PE=1 SV=2	68.137	748090	34333000	0.00470408	0.170328
P00491	Purine nucleoside phosphorylase	PNP	sp|P00491|PNPH_HUMAN Purine nucleoside phosphorylase OS=Homo sapiens GN=PNP PE=1 SV=2	32.118	746670	456170	0.00469515	0.00226308
Q92552	28S ribosomal protein S27, mitochondrial	MRPS27	sp|Q92552|RT27_HUMAN 28S ribosomal protein S27, mitochondrial OS=Homo sapiens GN=MRPS27 PE=1 SV=3	47.611	744590	329960	0.00468207	0.00163695
O43819	Protein SCO2 homolog, mitochondrial	SCO2	sp|O43819|SCO2_HUMAN Protein SCO2 homolog, mitochondrial OS=Homo sapiens GN=SCO2 PE=1 SV=3	29.81	742990	426660	0.00467201	0.00211668
Q13200	26S proteasome non-ATPase regulatory subunit 2	PSMD2	sp|Q13200|PSMD2_HUMAN 26S proteasome non-ATPase regulatory subunit 2 OS=Homo sapiens GN=PSMD2 PE=1 SV=3	100.2	741180	871500	0.00466063	0.00432356
Q08188	Protein-glutamine gamma-glutamyltransferase E;Protein-glutamine gamma-glutamyltransferase E 50 kDa catalytic chain;Protein-glutamine gamma-glutamyltransferase E 27 kDa non-catalytic chain	TGM3	sp|Q08188|TGM3_HUMAN Protein-glutamine gamma-glutamyltransferase E OS=Homo sapiens GN=TGM3 PE=1 SV=4	76.631	740950	725090	0.00465918	0.00359721
Q96DG6	Carboxymethylenebutenolidase homolog	CMBL	sp|Q96DG6|CMBL_HUMAN Carboxymethylenebutenolidase homolog OS=Homo sapiens GN=CMBL PE=1 SV=1	28.048	736750	1634700	0.00463277	0.00810984
P48739	Phosphatidylinositol transfer protein beta isoform	PITPNB	sp|P48739|PIPNB_HUMAN Phosphatidylinositol transfer protein beta isoform OS=Homo sapiens GN=PITPNB PE=1 SV=2	31.54	727710	748940	0.00457593	0.00371553
O75390	Citrate synthase, mitochondrial	CS	sp|O75390|CISY_HUMAN Citrate synthase, mitochondrial OS=Homo sapiens GN=CS PE=1 SV=2	51.712	725810	713710	0.00456398	0.00354076
P21266	Glutathione S-transferase Mu 3	GSTM3	sp|P21266|GSTM3_HUMAN Glutathione S-transferase Mu 3 OS=Homo sapiens GN=GSTM3 PE=1 SV=3	26.559	725510	1244200	0.0045621	0.00617255
Q15392	Delta(24)-sterol reductase	DHCR24	sp|Q15392|DHC24_HUMAN Delta(24)-sterol reductase OS=Homo sapiens GN=DHCR24 PE=1 SV=2	60.101	723210	0	0.00454763	0
Q9Y295	Developmentally-regulated GTP-binding protein 1	DRG1	sp|Q9Y295|DRG1_HUMAN Developmentally-regulated GTP-binding protein 1 OS=Homo sapiens GN=DRG1 PE=1 SV=1	40.542	721750	1172500	0.00453845	0.00581684
O43390	Heterogeneous nuclear ribonucleoprotein R	HNRNPR	sp|O43390|HNRPR_HUMAN Heterogeneous nuclear ribonucleoprotein R OS=Homo sapiens GN=HNRNPR PE=1 SV=1	70.942	719420	206320	0.0045238	0.00102357
P42126	Enoyl-CoA delta isomerase 1, mitochondrial	ECI1	sp|P42126|ECI1_HUMAN Enoyl-CoA delta isomerase 1, mitochondrial OS=Homo sapiens GN=ECI1 PE=1 SV=1	32.816	714230	0	0.00449117	0
P60981	Destrin	DSTN	sp|P60981|DEST_HUMAN Destrin OS=Homo sapiens GN=DSTN PE=1 SV=3	18.506	711330	498540	0.00447293	0.00247328
P16989	Y-box-binding protein 3	YBX3	sp|P16989|YBOX3_HUMAN Y-box-binding protein 3 OS=Homo sapiens GN=YBX3 PE=1 SV=4	40.089	707080	696650	0.00444621	0.00345612
P78527	DNA-dependent protein kinase catalytic subunit	PRKDC	sp|P78527|PRKDC_HUMAN DNA-dependent protein kinase catalytic subunit OS=Homo sapiens GN=PRKDC PE=1 SV=3	469.08	705400	0	0.00443564	0
Q9HCN8	Stromal cell-derived factor 2-like protein 1	SDF2L1	sp|Q9HCN8|SDF2L_HUMAN Stromal cell-derived factor 2-like protein 1 OS=Homo sapiens GN=SDF2L1 PE=1 SV=2	23.598	703790	842950	0.00442552	0.00418192
P22102	Trifunctional purine biosynthetic protein adenosine-3;Phosphoribosylamine--glycine ligase;Phosphoribosylformylglycinamidine cyclo-ligase;Phosphoribosylglycinamide formyltransferase	GART	sp|P22102|PUR2_HUMAN Trifunctional purine biosynthetic protein adenosine-3 OS=Homo sapiens GN=GART PE=1 SV=1	107.77	702560	389090	0.00441778	0.0019303
Q16181	Septin-7	SEPT7	sp|Q16181|SEPT7_HUMAN Septin-7 OS=Homo sapiens GN=SEPT7 PE=1 SV=2	50.679	699050	0	0.00439571	0
Q01518	Adenylyl cyclase-associated protein 1	CAP1	sp|Q01518|CAP1_HUMAN Adenylyl cyclase-associated protein 1 OS=Homo sapiens GN=CAP1 PE=1 SV=5	51.901	697830	437670	0.00438804	0.00217131
P51991	Heterogeneous nuclear ribonucleoprotein A3	HNRNPA3	sp|P51991|ROA3_HUMAN Heterogeneous nuclear ribonucleoprotein A3 OS=Homo sapiens GN=HNRNPA3 PE=1 SV=2	39.594	697710	391010	0.00438729	0.00193982
P49419	Alpha-aminoadipic semialdehyde dehydrogenase	ALDH7A1	sp|P49419|AL7A1_HUMAN Alpha-aminoadipic semialdehyde dehydrogenase OS=Homo sapiens GN=ALDH7A1 PE=1 SV=5	58.486	694070	293840	0.0043644	0.00145776
Q92499	ATP-dependent RNA helicase DDX1	DDX1	sp|Q92499|DDX1_HUMAN ATP-dependent RNA helicase DDX1 OS=Homo sapiens GN=DDX1 PE=1 SV=2	82.431	693740	741320	0.00436232	0.00367773
P35637	RNA-binding protein FUS	FUS	sp|P35637|FUS_HUMAN RNA-binding protein FUS OS=Homo sapiens GN=FUS PE=1 SV=1	53.425	691770	0	0.00434993	0
P24534	Elongation factor 1-beta	EEF1B2	sp|P24534|EF1B_HUMAN Elongation factor 1-beta OS=Homo sapiens GN=EEF1B2 PE=1 SV=3	24.763	690640	0	0.00434283	0
Q9NX63	MICOS complex subunit MIC19	CHCHD3	sp|Q9NX63|MIC19_HUMAN MICOS complex subunit MIC19 OS=Homo sapiens GN=CHCHD3 PE=1 SV=1	26.152	689950	316070	0.00433849	0.00156804
Q99536	Synaptic vesicle membrane protein VAT-1 homolog	VAT1	sp|Q99536|VAT1_HUMAN Synaptic vesicle membrane protein VAT-1 homolog OS=Homo sapiens GN=VAT1 PE=1 SV=2	41.92	688970	217410	0.00433233	0.00107858
Q9Y224	UPF0568 protein C14orf166	C14orf166	sp|Q9Y224|RTRAF_HUMAN RNA transcription, translation and transport factor protein OS=Homo sapiens GN=RTRAF PE=1 SV=1	28.068	687680	1765300	0.00432422	0.00875775
P51659	Peroxisomal multifunctional enzyme type 2;(3R)-hydroxyacyl-CoA dehydrogenase;Enoyl-CoA hydratase 2	HSD17B4	sp|P51659|DHB4_HUMAN Peroxisomal multifunctional enzyme type 2 OS=Homo sapiens GN=HSD17B4 PE=1 SV=3	79.685	687180	646770	0.00432107	0.00320866
P20073	Annexin A7	ANXA7	sp|P20073|ANXA7_HUMAN Annexin A7 OS=Homo sapiens GN=ANXA7 PE=1 SV=3	52.739	686380	252700	0.00431604	0.00125366
Q9H936;Q9H1K4	Mitochondrial glutamate carrier 1;Mitochondrial glutamate carrier 2	SLC25A22;SLC25A18	sp|Q9H936|GHC1_HUMAN Mitochondrial glutamate carrier 1 OS=Homo sapiens GN=SLC25A22 PE=1 SV=1;sp|Q9H1K4|GHC2_HUMAN Mitochondrial glutamate carrier 2 OS=Homo sapiens GN=SLC25A18 PE=1 SV=1	34.47	686160	185980	0.00431466	0.000922657
P04083	Annexin A1	ANXA1	sp|P04083|ANXA1_HUMAN Annexin A1 OS=Homo sapiens GN=ANXA1 PE=1 SV=2	38.714	674380	264340	0.00424058	0.00131141
Q06265	Exosome complex component RRP45	EXOSC9	sp|Q06265|EXOS9_HUMAN Exosome complex component RRP45 OS=Homo sapiens GN=EXOSC9 PE=1 SV=3	48.948	668350	2433800	0.00420267	0.0120742
P24752	Acetyl-CoA acetyltransferase, mitochondrial	ACAT1	sp|P24752|THIL_HUMAN Acetyl-CoA acetyltransferase, mitochondrial OS=Homo sapiens GN=ACAT1 PE=1 SV=1	45.199	668290	0	0.00420229	0
P09972	Fructose-bisphosphate aldolase C	ALDOC	sp|P09972|ALDOC_HUMAN Fructose-bisphosphate aldolase C OS=Homo sapiens GN=ALDOC PE=1 SV=2	39.455	665200	498830	0.00418286	0.00247472
P12532	Creatine kinase U-type, mitochondrial	CKMT1A	sp|P12532|KCRU_HUMAN Creatine kinase U-type, mitochondrial OS=Homo sapiens GN=CKMT1A PE=1 SV=1	47.036	663070	115070	0.00416946	0.000570869
P15924	Desmoplakin	DSP	sp|P15924|DESP_HUMAN Desmoplakin OS=Homo sapiens GN=DSP PE=1 SV=3	331.77	662130	1140000	0.00416355	0.0056556
P07339;A0A1B0GU03	Cathepsin D;Cathepsin D light chain;Cathepsin D heavy chain	CTSD	sp|P07339|CATD_HUMAN Cathepsin D OS=Homo sapiens GN=CTSD PE=1 SV=1;tr|A0A1B0GU03|A0A1B0GU03_HUMAN Uncharacterized protein OS=Homo sapiens PE=1 SV=1	44.552	661940	678310	0.00416236	0.00336513
P10412	Histone H1.4	HIST1H1E	sp|P10412|H14_HUMAN Histone H1.4 OS=Homo sapiens GN=HIST1H1E PE=1 SV=2	21.865	659470	0	0.00414683	0
O75521	Enoyl-CoA delta isomerase 2, mitochondrial	ECI2	sp|O75521|ECI2_HUMAN Enoyl-CoA delta isomerase 2, mitochondrial OS=Homo sapiens GN=ECI2 PE=1 SV=4	43.585	658300	175940	0.00413947	0.000872848
Q92900	Regulator of nonsense transcripts 1	UPF1	sp|Q92900|RENT1_HUMAN Regulator of nonsense transcripts 1 OS=Homo sapiens GN=UPF1 PE=1 SV=2	124.34	655420	555320	0.00412136	0.00275497
Q9Y6M1	Insulin-like growth factor 2 mRNA-binding protein 2	IGF2BP2	sp|Q9Y6M1|IF2B2_HUMAN Insulin-like growth factor 2 mRNA-binding protein 2 OS=Homo sapiens GN=IGF2BP2 PE=1 SV=2	66.121	654060	477960	0.00411281	0.00237119
P78347	General transcription factor II-I	GTF2I	sp|P78347|GTF2I_HUMAN General transcription factor II-I OS=Homo sapiens GN=GTF2I PE=1 SV=2	112.42	651070	115060	0.00409401	0.000570819
P42166	Lamina-associated polypeptide 2, isoform alpha;Thymopoietin;Thymopentin	TMPO	sp|P42166|LAP2A_HUMAN Lamina-associated polypeptide 2, isoform alpha OS=Homo sapiens GN=TMPO PE=1 SV=2	75.491	649090	164820	0.00408156	0.000817681
Q5T9A4	ATPase family AAA domain-containing protein 3B	ATAD3B	sp|Q5T9A4|ATD3B_HUMAN ATPase family AAA domain-containing protein 3B OS=Homo sapiens GN=ATAD3B PE=1 SV=1	72.572	645290	1218200	0.00405766	0.00604356
Q8N1F7	Nuclear pore complex protein Nup93	NUP93	sp|Q8N1F7|NUP93_HUMAN Nuclear pore complex protein Nup93 OS=Homo sapiens GN=NUP93 PE=1 SV=2	93.487	644310	537860	0.0040515	0.00266835
Q9BPW8	Protein NipSnap homolog 1	NIPSNAP1	sp|Q9BPW8|NIPS1_HUMAN Protein NipSnap homolog 1 OS=Homo sapiens GN=NIPSNAP1 PE=1 SV=1	33.31	643600	0	0.00404704	0
Q9H0U6	39S ribosomal protein L18, mitochondrial	MRPL18	sp|Q9H0U6|RM18_HUMAN 39S ribosomal protein L18, mitochondrial OS=Homo sapiens GN=MRPL18 PE=1 SV=1	20.576	641470	487700	0.00403364	0.00241951
Q5VWZ2	Lysophospholipase-like protein 1	LYPLAL1	sp|Q5VWZ2|LYPL1_HUMAN Lysophospholipase-like protein 1 OS=Homo sapiens GN=LYPLAL1 PE=1 SV=3	26.316	639480	473770	0.00402113	0.0023504
Q13283	Ras GTPase-activating protein-binding protein 1	G3BP1	sp|Q13283|G3BP1_HUMAN Ras GTPase-activating protein-binding protein 1 OS=Homo sapiens GN=G3BP1 PE=1 SV=1	52.164	639000	784010	0.00401811	0.00388952
Q13561	Dynactin subunit 2	DCTN2	sp|Q13561|DCTN2_HUMAN Dynactin subunit 2 OS=Homo sapiens GN=DCTN2 PE=1 SV=4	44.23	637800	0	0.00401056	0
Q9BUF5	Tubulin beta-6 chain	TUBB6	sp|Q9BUF5|TBB6_HUMAN Tubulin beta-6 chain OS=Homo sapiens GN=TUBB6 PE=1 SV=1	49.857	636270	643310	0.00400094	0.0031915
Q96P63	Serpin B12	SERPINB12	sp|Q96P63|SPB12_HUMAN Serpin B12 OS=Homo sapiens GN=SERPINB12 PE=1 SV=1	46.276	635600	1750200	0.00399673	0.00868284
O43143	Pre-mRNA-splicing factor ATP-dependent RNA helicase DHX15	DHX15	sp|O43143|DHX15_HUMAN Pre-mRNA-splicing factor ATP-dependent RNA helicase DHX15 OS=Homo sapiens GN=DHX15 PE=1 SV=2	90.932	633700	379350	0.00398478	0.00188198
P55795	Heterogeneous nuclear ribonucleoprotein H2	HNRNPH2	sp|P55795|HNRH2_HUMAN Heterogeneous nuclear ribonucleoprotein H2 OS=Homo sapiens GN=HNRNPH2 PE=1 SV=1	49.263	625840	233900	0.00393536	0.00116039
Q9Y6W5	Wiskott-Aldrich syndrome protein family member 2	WASF2	sp|Q9Y6W5|WASF2_HUMAN Wiskott-Aldrich syndrome protein family member 2 OS=Homo sapiens GN=WASF2 PE=1 SV=3	54.283	622770	893880	0.00391605	0.00443459
P01893;P17693;P13747	Putative HLA class I histocompatibility antigen, alpha chain H;HLA class I histocompatibility antigen, alpha chain G;HLA class I histocompatibility antigen, alpha chain E	HLA-H;HLA-G;HLA-E	sp|P01893|HLAH_HUMAN Putative HLA class I histocompatibility antigen, alpha chain H OS=Homo sapiens GN=HLA-H PE=5 SV=3;sp|P17693|HLAG_HUMAN HLA class I histocompatibility antigen, alpha chain G OS=Homo sapiens GN=HLA-G PE=1 SV=1;sp|P13747|HLAE_HUMAN HLA cl	40.891	617850	0	0.00388512	0
P19105;O14950	Myosin regulatory light chain 12A;Myosin regulatory light chain 12B	MYL12A;MYL12B	sp|P19105|ML12A_HUMAN Myosin regulatory light chain 12A OS=Homo sapiens GN=MYL12A PE=1 SV=2;sp|O14950|ML12B_HUMAN Myosin regulatory light chain 12B OS=Homo sapiens GN=MYL12B PE=1 SV=2	19.794	615950	731400	0.00387317	0.00362852
P51970	NADH dehydrogenase [ubiquinone] 1 alpha subcomplex subunit 8	NDUFA8	sp|P51970|NDUA8_HUMAN NADH dehydrogenase [ubiquinone] 1 alpha subcomplex subunit 8 OS=Homo sapiens GN=NDUFA8 PE=1 SV=3	20.105	613270	1624900	0.00385632	0.00806122
Q9H7C9	Mth938 domain-containing protein	AAMDC	sp|Q9H7C9|AAMDC_HUMAN Mth938 domain-containing protein OS=Homo sapiens GN=AAMDC PE=1 SV=1	13.332	610610	0	0.00383959	0
P30419	Glycylpeptide N-tetradecanoyltransferase 1	NMT1	sp|P30419|NMT1_HUMAN Glycylpeptide N-tetradecanoyltransferase 1 OS=Homo sapiens GN=NMT1 PE=1 SV=2	56.806	610560	224440	0.00383928	0.00111346
Q3ZCM7	Tubulin beta-8 chain	TUBB8	sp|Q3ZCM7|TBB8_HUMAN Tubulin beta-8 chain OS=Homo sapiens GN=TUBB8 PE=1 SV=2	49.775	609060	0	0.00382984	0
Q10713	Mitochondrial-processing peptidase subunit alpha	PMPCA	sp|Q10713|MPPA_HUMAN Mitochondrial-processing peptidase subunit alpha OS=Homo sapiens GN=PMPCA PE=1 SV=2	58.252	608830	640100	0.0038284	0.00317557
Q12788	Transducin beta-like protein 3	TBL3	sp|Q12788|TBL3_HUMAN Transducin beta-like protein 3 OS=Homo sapiens GN=TBL3 PE=1 SV=2	89.034	606410	312670	0.00381318	0.00155117
Q7L1Q6	Basic leucine zipper and W2 domain-containing protein 1	BZW1	sp|Q7L1Q6|BZW1_HUMAN Basic leucine zipper and W2 domain-containing protein 1 OS=Homo sapiens GN=BZW1 PE=1 SV=1	48.043	602610	0	0.00378929	0
Q01844	RNA-binding protein EWS	EWSR1	sp|Q01844|EWS_HUMAN RNA-binding protein EWS OS=Homo sapiens GN=EWSR1 PE=1 SV=1	68.477	597640	354270	0.00375803	0.00175755
P52434	DNA-directed RNA polymerases I, II, and III subunit RPABC3	POLR2H	sp|P52434|RPAB3_HUMAN DNA-directed RNA polymerases I, II, and III subunit RPABC3 OS=Homo sapiens GN=POLR2H PE=1 SV=4	17.143	592180	1114300	0.0037237	0.0055281
Q92890	Ubiquitin fusion degradation protein 1 homolog	UFD1L	sp|Q92890|UFD1_HUMAN Ubiquitin recognition factor in ER-associated degradation protein 1 OS=Homo sapiens GN=UFD1 PE=1 SV=3	34.5	590680	263930	0.00371427	0.00130937
P20042	Eukaryotic translation initiation factor 2 subunit 2	EIF2S2	sp|P20042|IF2B_HUMAN Eukaryotic translation initiation factor 2 subunit 2 OS=Homo sapiens GN=EIF2S2 PE=1 SV=2	38.388	589020	278840	0.00370383	0.00138334
P10644	cAMP-dependent protein kinase type I-alpha regulatory subunit;cAMP-dependent protein kinase type I-alpha regulatory subunit, N-terminally processed	PRKAR1A	sp|P10644|KAP0_HUMAN cAMP-dependent protein kinase type I-alpha regulatory subunit OS=Homo sapiens GN=PRKAR1A PE=1 SV=1	42.981	588630	141380	0.00370138	0.000701394
P09132	Signal recognition particle 19 kDa protein	SRP19	sp|P09132|SRP19_HUMAN Signal recognition particle 19 kDa protein OS=Homo sapiens GN=SRP19 PE=1 SV=3	16.156	583440	470540	0.00366874	0.00233438
P04844	Dolichyl-diphosphooligosaccharide--protein glycosyltransferase subunit 2	RPN2	sp|P04844|RPN2_HUMAN Dolichyl-diphosphooligosaccharide--protein glycosyltransferase subunit 2 OS=Homo sapiens GN=RPN2 PE=1 SV=3	69.283	578270	320010	0.00363623	0.00158759
P49591	Serine--tRNA ligase, cytoplasmic	SARS	sp|P49591|SYSC_HUMAN Serine--tRNA ligase, cytoplasmic OS=Homo sapiens GN=SARS PE=1 SV=3	58.777	575930	874060	0.00362152	0.00433626
P00403	Cytochrome c oxidase subunit 2	MT-CO2	sp|P00403|COX2_HUMAN Cytochrome c oxidase subunit 2 OS=Homo sapiens GN=MT-CO2 PE=1 SV=1	25.565	575350	764530	0.00361787	0.00379288
CON__P02663				24.348	574540	1199900	0.00361278	0.00595277
Q9Y305	Acyl-coenzyme A thioesterase 9, mitochondrial	ACOT9	sp|Q9Y305|ACOT9_HUMAN Acyl-coenzyme A thioesterase 9, mitochondrial OS=Homo sapiens GN=ACOT9 PE=1 SV=2	49.901	569750	164760	0.00358266	0.000817384
P12814	Alpha-actinin-1	ACTN1	sp|P12814|ACTN1_HUMAN Alpha-actinin-1 OS=Homo sapiens GN=ACTN1 PE=1 SV=2	103.06	568520	564010	0.00357492	0.00279809
Q15393	Splicing factor 3B subunit 3	SF3B3	sp|Q15393|SF3B3_HUMAN Splicing factor 3B subunit 3 OS=Homo sapiens GN=SF3B3 PE=1 SV=4	135.58	562780	432940	0.00353883	0.00214784
Q9Y3A5	Ribosome maturation protein SBDS	SBDS	sp|Q9Y3A5|SBDS_HUMAN Ribosome maturation protein SBDS OS=Homo sapiens GN=SBDS PE=1 SV=4	28.763	562730	207790	0.00353851	0.00103086
Q14165	Malectin	MLEC	sp|Q14165|MLEC_HUMAN Malectin OS=Homo sapiens GN=MLEC PE=1 SV=1	32.233	560340	0	0.00352349	0
Q8NI36	WD repeat-containing protein 36	WDR36	sp|Q8NI36|WDR36_HUMAN WD repeat-containing protein 36 OS=Homo sapiens GN=WDR36 PE=1 SV=1	105.32	558940	137080	0.00351468	0.000680062
O75937	DnaJ homolog subfamily C member 8	DNAJC8	sp|O75937|DNJC8_HUMAN DnaJ homolog subfamily C member 8 OS=Homo sapiens GN=DNAJC8 PE=1 SV=2	29.841	558320	0	0.00351078	0
Q9Y2I1	Nischarin	NISCH	sp|Q9Y2I1|NISCH_HUMAN Nischarin OS=Homo sapiens GN=NISCH PE=1 SV=3	166.63	556430	0	0.0034989	0
O00763	Acetyl-CoA carboxylase 2;Biotin carboxylase	ACACB	sp|O00763|ACACB_HUMAN Acetyl-CoA carboxylase 2 OS=Homo sapiens GN=ACACB PE=1 SV=3	276.54	554240	307610	0.00348513	0.00152607
Q12849	G-rich sequence factor 1	GRSF1	sp|Q12849|GRSF1_HUMAN G-rich sequence factor 1 OS=Homo sapiens GN=GRSF1 PE=1 SV=3	53.126	551950	801280	0.00347073	0.00397519
Q96DA0	Zymogen granule protein 16 homolog B	ZG16B	sp|Q96DA0|ZG16B_HUMAN Zymogen granule protein 16 homolog B OS=Homo sapiens GN=ZG16B PE=1 SV=3	22.739	551670	1502400	0.00346897	0.00745349
A0A096LPI6;P30042	ES1 protein homolog, mitochondrial	C21orf33	tr|A0A096LPI6|A0A096LPI6_HUMAN Uncharacterized protein (Fragment) OS=Homo sapiens PE=4 SV=2;sp|P30042|ES1_HUMAN ES1 protein homolog, mitochondrial OS=Homo sapiens GN=C21orf33 PE=1 SV=3	30.376	550830	0	0.00346369	0
Q9Y4P3	Transducin beta-like protein 2	TBL2	sp|Q9Y4P3|TBL2_HUMAN Transducin beta-like protein 2 OS=Homo sapiens GN=TBL2 PE=1 SV=1	49.797	543410	121300	0.00341703	0.000601776
Q9GZN8	UPF0687 protein C20orf27	C20orf27	sp|Q9GZN8|CT027_HUMAN UPF0687 protein C20orf27 OS=Homo sapiens GN=C20orf27 PE=1 SV=3	19.291	541340	406110	0.00340401	0.00201473
Q6PKG0	La-related protein 1	LARP1	sp|Q6PKG0|LARP1_HUMAN La-related protein 1 OS=Homo sapiens GN=LARP1 PE=1 SV=2	123.51	539440	683210	0.00339206	0.00338944
Q07666	KH domain-containing, RNA-binding, signal transduction-associated protein 1	KHDRBS1	sp|Q07666|KHDR1_HUMAN KH domain-containing, RNA-binding, signal transduction-associated protein 1 OS=Homo sapiens GN=KHDRBS1 PE=1 SV=1	48.227	538720	433160	0.00338754	0.00214893
P21796	Voltage-dependent anion-selective channel protein 1	VDAC1	sp|P21796|VDAC1_HUMAN Voltage-dependent anion-selective channel protein 1 OS=Homo sapiens GN=VDAC1 PE=1 SV=2	30.772	536630	1320300	0.00337439	0.00655008
P40938	Replication factor C subunit 3	RFC3	sp|P40938|RFC3_HUMAN Replication factor C subunit 3 OS=Homo sapiens GN=RFC3 PE=1 SV=2	40.556	533860	139950	0.00335698	0.0006943
Q9BVA1	Tubulin beta-2B chain	TUBB2B	sp|Q9BVA1|TBB2B_HUMAN Tubulin beta-2B chain OS=Homo sapiens GN=TUBB2B PE=1 SV=1	49.953	532390	704270	0.00334773	0.00349392
O15212	Prefoldin subunit 6	PFDN6	sp|O15212|PFD6_HUMAN Prefoldin subunit 6 OS=Homo sapiens GN=PFDN6 PE=1 SV=1	14.582	532340	737400	0.00334742	0.00365828
Q14697	Neutral alpha-glucosidase AB	GANAB	sp|Q14697|GANAB_HUMAN Neutral alpha-glucosidase AB OS=Homo sapiens GN=GANAB PE=1 SV=3	106.87	530590	174600	0.00333641	0.0008662
Q9NQT4	Exosome complex component RRP46	EXOSC5	sp|Q9NQT4|EXOS5_HUMAN Exosome complex component RRP46 OS=Homo sapiens GN=EXOSC5 PE=1 SV=1	25.249	529680	759540	0.00333069	0.00376812
O95292	Vesicle-associated membrane protein-associated protein B/C	VAPB	sp|O95292|VAPB_HUMAN Vesicle-associated membrane protein-associated protein B/C OS=Homo sapiens GN=VAPB PE=1 SV=3	27.228	527440	0	0.00331661	0
Q00325	Phosphate carrier protein, mitochondrial	SLC25A3	sp|Q00325|MPCP_HUMAN Phosphate carrier protein, mitochondrial OS=Homo sapiens GN=SLC25A3 PE=1 SV=2	40.094	524390	760150	0.00329743	0.00377115
Q9Y2Z0	Suppressor of G2 allele of SKP1 homolog	SUGT1	sp|Q9Y2Z0|SGT1_HUMAN Protein SGT1 homolog OS=Homo sapiens GN=SUGT1 PE=1 SV=3	41.024	523560	691330	0.00329221	0.00342973
P0DOY3;P0DOY2;P0CG04;P0CF74;B9A064;A0M8Q6	Ig lambda-1 chain C regions;Ig lambda-6 chain C region;Immunoglobulin lambda-like polypeptide 5;Ig lambda-7 chain C region	IGLC1;IGLC6;IGLL5;IGLC7	sp|P0DOY3|IGLC3_HUMAN Immunoglobulin lambda constant 3 OS=Homo sapiens GN=IGLC3 PE=1 SV=1;sp|P0DOY2|IGLC2_HUMAN Immunoglobulin lambda constant 2 OS=Homo sapiens GN=IGLC2 PE=1 SV=1;sp|P0CG04|IGLC1_HUMAN Immunoglobulin lambda constant 1 OS=Homo sapiens GN=IG	11.265	522770	2290600	0.00328724	0.0113638
P61019;Q8WUD1	Ras-related protein Rab-2A;Ras-related protein Rab-2B	RAB2A;RAB2B	sp|P61019|RAB2A_HUMAN Ras-related protein Rab-2A OS=Homo sapiens GN=RAB2A PE=1 SV=1;sp|Q8WUD1|RAB2B_HUMAN Ras-related protein Rab-2B OS=Homo sapiens GN=RAB2B PE=1 SV=1	23.545	519690	549050	0.00326787	0.00272387
Q9H857	5-nucleotidase domain-containing protein 2	NT5DC2	sp|Q9H857|NT5D2_HUMAN 5-nucleotidase domain-containing protein 2 OS=Homo sapiens GN=NT5DC2 PE=1 SV=1	60.718	518350	0	0.00325945	0
P62333	26S protease regulatory subunit 10B	PSMC6	sp|P62333|PRS10_HUMAN 26S proteasome regulatory subunit 10B OS=Homo sapiens GN=PSMC6 PE=1 SV=1	44.172	516060	758740	0.00324505	0.00376415
Q7RTV0	PHD finger-like domain-containing protein 5A	PHF5A	sp|Q7RTV0|PHF5A_HUMAN PHD finger-like domain-containing protein 5A OS=Homo sapiens GN=PHF5A PE=1 SV=1	12.405	515600	310910	0.00324216	0.00154244
Q9NR45	Sialic acid synthase	NANS	sp|Q9NR45|SIAS_HUMAN Sialic acid synthase OS=Homo sapiens GN=NANS PE=1 SV=2	40.307	509460	437500	0.00320355	0.00217046
P55786	Puromycin-sensitive aminopeptidase	NPEPPS	sp|P55786|PSA_HUMAN Puromycin-sensitive aminopeptidase OS=Homo sapiens GN=NPEPPS PE=1 SV=2	103.28	506080	29798	0.00318229	0.00014783
Q7Z7C8	Transcription initiation factor TFIID subunit 8	TAF8	sp|Q7Z7C8|TAF8_HUMAN Transcription initiation factor TFIID subunit 8 OS=Homo sapiens GN=TAF8 PE=1 SV=1	34.262	504460	218220	0.00317211	0.0010826
Q06323	Proteasome activator complex subunit 1	PSME1	sp|Q06323|PSME1_HUMAN Proteasome activator complex subunit 1 OS=Homo sapiens GN=PSME1 PE=1 SV=1	28.723	499480	0	0.00314079	0
O75251	NADH dehydrogenase [ubiquinone] iron-sulfur protein 7, mitochondrial	NDUFS7	sp|O75251|NDUS7_HUMAN NADH dehydrogenase [ubiquinone] iron-sulfur protein 7, mitochondrial OS=Homo sapiens GN=NDUFS7 PE=1 SV=3	23.563	496870	619500	0.00312438	0.00307337
P15121	Aldose reductase	AKR1B1	sp|P15121|ALDR_HUMAN Aldose reductase OS=Homo sapiens GN=AKR1B1 PE=1 SV=3	35.853	496590	0	0.00312262	0
Q9UPY6	Wiskott-Aldrich syndrome protein family member 3	WASF3	sp|Q9UPY6|WASF3_HUMAN Wiskott-Aldrich syndrome protein family member 3 OS=Homo sapiens GN=WASF3 PE=1 SV=2	55.292	493500	0	0.00310319	0
Q86WA8	Lon protease homolog 2, peroxisomal	LONP2	sp|Q86WA8|LONP2_HUMAN Lon protease homolog 2, peroxisomal OS=Homo sapiens GN=LONP2 PE=1 SV=1	94.615	493260	678510	0.00310168	0.00336613
P30566	Adenylosuccinate lyase	ADSL	sp|P30566|PUR8_HUMAN Adenylosuccinate lyase OS=Homo sapiens GN=ADSL PE=1 SV=2	54.889	492730	199840	0.00309835	0.000991417
Q12874	Splicing factor 3A subunit 3	SF3A3	sp|Q12874|SF3A3_HUMAN Splicing factor 3A subunit 3 OS=Homo sapiens GN=SF3A3 PE=1 SV=1	58.848	492650	380330	0.00309784	0.00188684
Q9Y2R0	Cytochrome c oxidase assembly factor 3 homolog, mitochondrial	COA3	sp|Q9Y2R0|COA3_HUMAN Cytochrome c oxidase assembly factor 3 homolog, mitochondrial OS=Homo sapiens GN=COA3 PE=1 SV=1	11.731	491230	557760	0.00308891	0.00276708
CON__P02668				18.974	489610	1591900	0.00307873	0.0078975
O14744	Protein arginine N-methyltransferase 5;Protein arginine N-methyltransferase 5, N-terminally processed	PRMT5	sp|O14744|ANM5_HUMAN Protein arginine N-methyltransferase 5 OS=Homo sapiens GN=PRMT5 PE=1 SV=4	72.683	489190	1178600	0.00307609	0.0058471
O75323	Protein NipSnap homolog 2	GBAS	sp|O75323|NIPS2_HUMAN Protein NipSnap homolog 2 OS=Homo sapiens GN=NIPSNAP2 PE=1 SV=1	33.742	488160	0	0.00306961	0
Q96FW1	Ubiquitin thioesterase OTUB1	OTUB1	sp|Q96FW1|OTUB1_HUMAN Ubiquitin thioesterase OTUB1 OS=Homo sapiens GN=OTUB1 PE=1 SV=2	31.284	487180	106480	0.00306345	0.000528253
Q99417	C-Myc-binding protein	MYCBP	sp|Q99417|MYCBP_HUMAN c-Myc-binding protein OS=Homo sapiens GN=MYCBP PE=1 SV=3	11.967	485710	0	0.0030542	0
O95373	Importin-7	IPO7	sp|O95373|IPO7_HUMAN Importin-7 OS=Homo sapiens GN=IPO7 PE=1 SV=1	119.52	484300	607570	0.00304534	0.00301419
Q7Z2W4	Zinc finger CCCH-type antiviral protein 1	ZC3HAV1	sp|Q7Z2W4|ZCCHV_HUMAN Zinc finger CCCH-type antiviral protein 1 OS=Homo sapiens GN=ZC3HAV1 PE=1 SV=3	101.43	483320	361820	0.00303917	0.00179501
Q15029	116 kDa U5 small nuclear ribonucleoprotein component	EFTUD2	sp|Q15029|U5S1_HUMAN 116 kDa U5 small nuclear ribonucleoprotein component OS=Homo sapiens GN=EFTUD2 PE=1 SV=1	109.43	482610	924170	0.00303471	0.00458486
P50995	Annexin A11	ANXA11	sp|P50995|ANX11_HUMAN Annexin A11 OS=Homo sapiens GN=ANXA11 PE=1 SV=1	54.389	481990	365130	0.00303081	0.00181143
Q9UNQ2	Probable dimethyladenosine transferase	DIMT1	sp|Q9UNQ2|DIM1_HUMAN Probable dimethyladenosine transferase OS=Homo sapiens GN=DIMT1 PE=1 SV=1	35.236	481260	250290	0.00302622	0.0012417
P82650	28S ribosomal protein S22, mitochondrial	MRPS22	sp|P82650|RT22_HUMAN 28S ribosomal protein S22, mitochondrial OS=Homo sapiens GN=MRPS22 PE=1 SV=1	41.28	480190	807850	0.00301949	0.00400779
Q9BXT4	Tudor domain-containing protein 1	TDRD1	sp|Q9BXT4|TDRD1_HUMAN Tudor domain-containing protein 1 OS=Homo sapiens GN=TDRD1 PE=1 SV=2	132.02	478670	0	0.00300994	0
Q6ZVX7	F-box only protein 50	NCCRP1	sp|Q6ZVX7|FBX50_HUMAN F-box only protein 50 OS=Homo sapiens GN=NCCRP1 PE=1 SV=1	30.847	478290	481340	0.00300755	0.00238795
Q9Y3B2	Exosome complex component CSL4	EXOSC1	sp|Q9Y3B2|EXOS1_HUMAN Exosome complex component CSL4 OS=Homo sapiens GN=EXOSC1 PE=1 SV=1	21.452	469750	2516800	0.00295385	0.012486
P31949	Protein S100-A11;Protein S100-A11, N-terminally processed	S100A11	sp|P31949|S10AB_HUMAN Protein S100-A11 OS=Homo sapiens GN=S100A11 PE=1 SV=2	11.74	468780	0	0.00294775	0
P08195	4F2 cell-surface antigen heavy chain	SLC3A2	sp|P08195|4F2_HUMAN 4F2 cell-surface antigen heavy chain OS=Homo sapiens GN=SLC3A2 PE=1 SV=3	67.993	463600	72738	0.00291517	0.000360857
P16949	Stathmin	STMN1	sp|P16949|STMN1_HUMAN Stathmin OS=Homo sapiens GN=STMN1 PE=1 SV=3	17.302	460820	316670	0.00289769	0.00157102
P47929	Galectin-7	LGALS7	sp|P47929|LEG7_HUMAN Galectin-7 OS=Homo sapiens GN=LGALS7 PE=1 SV=2	15.075	460300	1419500	0.00289442	0.00704222
P13473	Lysosome-associated membrane glycoprotein 2	LAMP2	sp|P13473|LAMP2_HUMAN Lysosome-associated membrane glycoprotein 2 OS=Homo sapiens GN=LAMP2 PE=1 SV=2	44.96	459830	0	0.00289147	0
P51398	28S ribosomal protein S29, mitochondrial	DAP3	sp|P51398|RT29_HUMAN 28S ribosomal protein S29, mitochondrial OS=Homo sapiens GN=DAP3 PE=1 SV=1	45.566	459440	580660	0.00288901	0.00288069
Q96DI7	U5 small nuclear ribonucleoprotein 40 kDa protein	SNRNP40	sp|Q96DI7|SNR40_HUMAN U5 small nuclear ribonucleoprotein 40 kDa protein OS=Homo sapiens GN=SNRNP40 PE=1 SV=1	39.31	459420	0	0.00288889	0
P68402	Platelet-activating factor acetylhydrolase IB subunit beta	PAFAH1B2	sp|P68402|PA1B2_HUMAN Platelet-activating factor acetylhydrolase IB subunit beta OS=Homo sapiens GN=PAFAH1B2 PE=1 SV=1	25.569	454190	0	0.002856	0
O60282;P33176;Q12840	Kinesin heavy chain isoform 5C;Kinesin-1 heavy chain;Kinesin heavy chain isoform 5A	KIF5C;KIF5B;KIF5A	sp|O60282|KIF5C_HUMAN Kinesin heavy chain isoform 5C OS=Homo sapiens GN=KIF5C PE=1 SV=1;sp|P33176|KINH_HUMAN Kinesin-1 heavy chain OS=Homo sapiens GN=KIF5B PE=1 SV=1;sp|Q12840|KIF5A_HUMAN Kinesin heavy chain isoform 5A OS=Homo sapiens GN=KIF5A PE=1 SV=2	109.49	452330	356450	0.00284431	0.00176837
P49755	Transmembrane emp24 domain-containing protein 10	TMED10	sp|P49755|TMEDA_HUMAN Transmembrane emp24 domain-containing protein 10 OS=Homo sapiens GN=TMED10 PE=1 SV=2	24.976	451350	330200	0.00283814	0.00163814
Q8N163	Cell cycle and apoptosis regulator protein 2	CCAR2	sp|Q8N163|CCAR2_HUMAN Cell cycle and apoptosis regulator protein 2 OS=Homo sapiens GN=CCAR2 PE=1 SV=2	102.9	451090	254120	0.00283651	0.0012607
P04259	Keratin, type II cytoskeletal 6B	KRT6B	sp|P04259|K2C6B_HUMAN Keratin, type II cytoskeletal 6B OS=Homo sapiens GN=KRT6B PE=1 SV=5	60.066	450990	852060	0.00283588	0.00422712
P35249	Replication factor C subunit 4	RFC4	sp|P35249|RFC4_HUMAN Replication factor C subunit 4 OS=Homo sapiens GN=RFC4 PE=1 SV=2	39.681	450790	0	0.00283462	0
P05089	Arginase-1	ARG1	sp|P05089|ARGI1_HUMAN Arginase-1 OS=Homo sapiens GN=ARG1 PE=1 SV=2	34.735	450420	1603600	0.0028323	0.00795555
Q13610	Periodic tryptophan protein 1 homolog	PWP1	sp|Q13610|PWP1_HUMAN Periodic tryptophan protein 1 homolog OS=Homo sapiens GN=PWP1 PE=1 SV=1	55.827	450020	552500	0.00282978	0.00274098
Q9H840	Gem-associated protein 7	GEMIN7	sp|Q9H840|GEMI7_HUMAN Gem-associated protein 7 OS=Homo sapiens GN=GEMIN7 PE=1 SV=1	14.536	449640	0	0.00282739	0
H0YHG0;P82979	SAP domain-containing ribonucleoprotein	SARNP	tr|H0YHG0|H0YHG0_HUMAN Uncharacterized protein (Fragment) OS=Homo sapiens PE=4 SV=1;sp|P82979|SARNP_HUMAN SAP domain-containing ribonucleoprotein OS=Homo sapiens GN=SARNP PE=1 SV=3	59.075	447980	227900	0.00281695	0.00113062
Q9NRN7	L-aminoadipate-semialdehyde dehydrogenase-phosphopantetheinyl transferase	AASDHPPT	sp|Q9NRN7|ADPPT_HUMAN L-aminoadipate-semialdehyde dehydrogenase-phosphopantetheinyl transferase OS=Homo sapiens GN=AASDHPPT PE=1 SV=2	35.776	443490	204440	0.00278872	0.00101424
Q9NZB2	Constitutive coactivator of PPAR-gamma-like protein 1	FAM120A	sp|Q9NZB2|F120A_HUMAN Constitutive coactivator of PPAR-gamma-like protein 1 OS=Homo sapiens GN=FAM120A PE=1 SV=2	121.89	442620	291570	0.00278325	0.0014465
Q15008	26S proteasome non-ATPase regulatory subunit 6	PSMD6	sp|Q15008|PSMD6_HUMAN 26S proteasome non-ATPase regulatory subunit 6 OS=Homo sapiens GN=PSMD6 PE=1 SV=1	45.531	441190	229960	0.00277426	0.00114084
O76071	Probable cytosolic iron-sulfur protein assembly protein CIAO1	CIAO1	sp|O76071|CIAO1_HUMAN Probable cytosolic iron-sulfur protein assembly protein CIAO1 OS=Homo sapiens GN=CIAO1 PE=1 SV=1	37.84	437120	477960	0.00274866	0.00237119
Q9Y3B7	39S ribosomal protein L11, mitochondrial	MRPL11	sp|Q9Y3B7|RM11_HUMAN 39S ribosomal protein L11, mitochondrial OS=Homo sapiens GN=MRPL11 PE=1 SV=1	20.683	436040	462480	0.00274187	0.00229439
P62191	26S protease regulatory subunit 4	PSMC1	sp|P62191|PRS4_HUMAN 26S proteasome regulatory subunit 4 OS=Homo sapiens GN=PSMC1 PE=1 SV=1	49.184	431640	78347	0.0027142	0.000388684
P21675	Transcription initiation factor TFIID subunit 1	TAF1	sp|P21675|TAF1_HUMAN Transcription initiation factor TFIID subunit 1 OS=Homo sapiens GN=TAF1 PE=1 SV=2	212.67	429340	28438	0.00269974	0.000141083
Q15181	Inorganic pyrophosphatase	PPA1	sp|Q15181|IPYR_HUMAN Inorganic pyrophosphatase OS=Homo sapiens GN=PPA1 PE=1 SV=2	32.66	427890	497900	0.00269062	0.00247011
P57721	Poly(rC)-binding protein 3	PCBP3	sp|P57721|PCBP3_HUMAN Poly(rC)-binding protein 3 OS=Homo sapiens GN=PCBP3 PE=2 SV=2	39.465	424420	205090	0.0026688	0.00101746
Q9UL25	Ras-related protein Rab-21	RAB21	sp|Q9UL25|RAB21_HUMAN Ras-related protein Rab-21 OS=Homo sapiens GN=RAB21 PE=1 SV=3	24.347	423580	241960	0.00266352	0.00120038
Q9BYJ9	YTH domain-containing family protein 1	YTHDF1	sp|Q9BYJ9|YTHD1_HUMAN YTH domain-containing family protein 1 OS=Homo sapiens GN=YTHDF1 PE=1 SV=1	60.873	423560	316220	0.0026634	0.00156879
Q8WU79	Stromal membrane-associated protein 2	SMAP2	sp|Q8WU79|SMAP2_HUMAN Stromal membrane-associated protein 2 OS=Homo sapiens GN=SMAP2 PE=1 SV=1	46.785	422690	203650	0.00265793	0.00101032
Q6P1X5	Transcription initiation factor TFIID subunit 2	TAF2	sp|Q6P1X5|TAF2_HUMAN Transcription initiation factor TFIID subunit 2 OS=Homo sapiens GN=TAF2 PE=1 SV=3	136.97	422370	59562	0.00265591	0.00029549
P27695	DNA-(apurinic or apyrimidinic site) lyase;DNA-(apurinic or apyrimidinic site) lyase, mitochondrial	APEX1	sp|P27695|APEX1_HUMAN DNA-(apurinic or apyrimidinic site) lyase OS=Homo sapiens GN=APEX1 PE=1 SV=2	35.554	419500	573690	0.00263787	0.00284611
Q01085	Nucleolysin TIAR	TIAL1	sp|Q01085|TIAR_HUMAN Nucleolysin TIAR OS=Homo sapiens GN=TIAL1 PE=1 SV=1	41.59	418840	0	0.00263372	0
P57678	Gem-associated protein 4	GEMIN4	sp|P57678|GEMI4_HUMAN Gem-associated protein 4 OS=Homo sapiens GN=GEMIN4 PE=1 SV=2	120.04	417390	72047	0.0026246	0.000357429
O95757	Heat shock 70 kDa protein 4L	HSPA4L	sp|O95757|HS74L_HUMAN Heat shock 70 kDa protein 4L OS=Homo sapiens GN=HSPA4L PE=1 SV=3	94.511	415660	1710800	0.00261372	0.00848737
P21333	Filamin-A	FLNA	sp|P21333|FLNA_HUMAN Filamin-A OS=Homo sapiens GN=FLNA PE=1 SV=4	280.74	415590	73100	0.00261328	0.000362653
Q9UK99	F-box only protein 3	FBXO3	sp|Q9UK99|FBX3_HUMAN F-box only protein 3 OS=Homo sapiens GN=FBXO3 PE=1 SV=3	54.56	414240	362630	0.00260479	0.00179903
A0A0B4J2E5;Q15269	Periodic tryptophan protein 2 homolog	PWP2	tr|A0A0B4J2E5|A0A0B4J2E5_HUMAN Uncharacterized protein OS=Homo sapiens GN=LOC102724159 PE=1 SV=1;sp|Q15269|PWP2_HUMAN Periodic tryptophan protein 2 homolog OS=Homo sapiens GN=PWP2 PE=2 SV=2	102.45	410880	0	0.00258366	0
Q13526	Peptidyl-prolyl cis-trans isomerase NIMA-interacting 1	PIN1	sp|Q13526|PIN1_HUMAN Peptidyl-prolyl cis-trans isomerase NIMA-interacting 1 OS=Homo sapiens GN=PIN1 PE=1 SV=1	18.243	410200	0	0.00257939	0
Q9Y2R9	28S ribosomal protein S7, mitochondrial	MRPS7	sp|Q9Y2R9|RT07_HUMAN 28S ribosomal protein S7, mitochondrial OS=Homo sapiens GN=MRPS7 PE=1 SV=2	28.134	409690	264650	0.00257618	0.00131294
P49773	Histidine triad nucleotide-binding protein 1	HINT1	sp|P49773|HINT1_HUMAN Histidine triad nucleotide-binding protein 1 OS=Homo sapiens GN=HINT1 PE=1 SV=2	13.802	407560	0	0.00256279	0
P48729;Q8N752	Casein kinase I isoform alpha;Casein kinase I isoform alpha-like	CSNK1A1;CSNK1A1L	sp|P48729|KC1A_HUMAN Casein kinase I isoform alpha OS=Homo sapiens GN=CSNK1A1 PE=1 SV=2;sp|Q8N752|KC1AL_HUMAN Casein kinase I isoform alpha-like OS=Homo sapiens GN=CSNK1A1L PE=2 SV=2	38.914	405840	160670	0.00255197	0.000797093
P35606	Coatomer subunit beta	COPB2	sp|P35606|COPB2_HUMAN Coatomer subunit beta OS=Homo sapiens GN=COPB2 PE=1 SV=2	102.49	405590	321860	0.0025504	0.00159677
O14979	Heterogeneous nuclear ribonucleoprotein D-like	HNRNPDL	sp|O14979|HNRDL_HUMAN Heterogeneous nuclear ribonucleoprotein D-like OS=Homo sapiens GN=HNRNPDL PE=1 SV=3	46.437	400890	0	0.00252085	0
P17980	26S protease regulatory subunit 6A	PSMC3	sp|P17980|PRS6A_HUMAN 26S proteasome regulatory subunit 6A OS=Homo sapiens GN=PSMC3 PE=1 SV=3	49.203	400380	210030	0.00251764	0.00104197
Q15637	Splicing factor 1	SF1	sp|Q15637|SF01_HUMAN Splicing factor 1 OS=Homo sapiens GN=SF1 PE=1 SV=4	68.329	400040	280940	0.0025155	0.00139376
Q15019	Septin-2	SEPT2	sp|Q15019|SEPT2_HUMAN Septin-2 OS=Homo sapiens GN=SEPT2 PE=1 SV=1	41.487	397160	248470	0.00249739	0.00123267
P13804	Electron transfer flavoprotein subunit alpha, mitochondrial	ETFA	sp|P13804|ETFA_HUMAN Electron transfer flavoprotein subunit alpha, mitochondrial OS=Homo sapiens GN=ETFA PE=1 SV=1	35.079	396500	812170	0.00249324	0.00402922
P35270	Sepiapterin reductase	SPR	sp|P35270|SPRE_HUMAN Sepiapterin reductase OS=Homo sapiens GN=SPR PE=1 SV=1	28.048	394100	441200	0.00247815	0.00218882
E9PAV3;Q9BZK3	Nascent polypeptide-associated complex subunit alpha, muscle-specific form;Putative nascent polypeptide-associated complex subunit alpha-like protein	NACA;NACAP1	sp|E9PAV3|NACAM_HUMAN Nascent polypeptide-associated complex subunit alpha, muscle-specific form OS=Homo sapiens GN=NACA PE=1 SV=1;sp|Q9BZK3|NACP1_HUMAN Putative nascent polypeptide-associated complex subunit alpha-like protein OS=Homo sapiens GN=NACAP1 PE	205.42	393420	502690	0.00247387	0.00249387
Q8N3J5	Protein phosphatase 1K, mitochondrial	PPM1K	sp|Q8N3J5|PPM1K_HUMAN Protein phosphatase 1K, mitochondrial OS=Homo sapiens GN=PPM1K PE=1 SV=1	40.997	387910	0	0.00243923	0
P30044	Peroxiredoxin-5, mitochondrial	PRDX5	sp|P30044|PRDX5_HUMAN Peroxiredoxin-5, mitochondrial OS=Homo sapiens GN=PRDX5 PE=1 SV=4	22.086	387040	0	0.00243375	0
Q9Y5R8	Trafficking protein particle complex subunit 1	TRAPPC1	sp|Q9Y5R8|TPPC1_HUMAN Trafficking protein particle complex subunit 1 OS=Homo sapiens GN=TRAPPC1 PE=1 SV=1	16.831	383670	0	0.00241256	0
P11388	DNA topoisomerase 2-alpha	TOP2A	sp|P11388|TOP2A_HUMAN DNA topoisomerase 2-alpha OS=Homo sapiens GN=TOP2A PE=1 SV=3	174.38	382360	22981	0.00240433	0.00011401
Q9BTE3	Mini-chromosome maintenance complex-binding protein	MCMBP	sp|Q9BTE3|MCMBP_HUMAN Mini-chromosome maintenance complex-binding protein OS=Homo sapiens GN=MCMBP PE=1 SV=2	72.979	382160	320380	0.00240307	0.00158942
Q9Y3D9	28S ribosomal protein S23, mitochondrial	MRPS23	sp|Q9Y3D9|RT23_HUMAN 28S ribosomal protein S23, mitochondrial OS=Homo sapiens GN=MRPS23 PE=1 SV=2	21.77	379800	327180	0.00238823	0.00162316
P11908	Ribose-phosphate pyrophosphokinase 2	PRPS2	sp|P11908|PRPS2_HUMAN Ribose-phosphate pyrophosphokinase 2 OS=Homo sapiens GN=PRPS2 PE=1 SV=2	34.769	378510	0	0.00238012	0
P36776	Lon protease homolog, mitochondrial	LONP1	sp|P36776|LONM_HUMAN Lon protease homolog, mitochondrial OS=Homo sapiens GN=LONP1 PE=1 SV=2	106.49	377940	124290	0.00237653	0.00061661
Q9HDC9	Adipocyte plasma membrane-associated protein	APMAP	sp|Q9HDC9|APMAP_HUMAN Adipocyte plasma membrane-associated protein OS=Homo sapiens GN=APMAP PE=1 SV=2	46.48	377200	198380	0.00237188	0.000984174
P11279	Lysosome-associated membrane glycoprotein 1	LAMP1	sp|P11279|LAMP1_HUMAN Lysosome-associated membrane glycoprotein 1 OS=Homo sapiens GN=LAMP1 PE=1 SV=3	44.882	375300	522470	0.00235993	0.002592
P0CG08;B7ZAQ6	Golgi pH regulator B;Golgi pH regulator A	GPR89B;GPR89A	sp|P0CG08|GPHRB_HUMAN Golgi pH regulator B OS=Homo sapiens GN=GPR89B PE=1 SV=1;sp|B7ZAQ6|GPHRA_HUMAN Golgi pH regulator A OS=Homo sapiens GN=GPR89A PE=1 SV=2	52.916	373990	138270	0.00235169	0.000685965
Q96L93	Kinesin-like protein KIF16B	KIF16B	sp|Q96L93|KI16B_HUMAN Kinesin-like protein KIF16B OS=Homo sapiens GN=KIF16B PE=1 SV=2	152.01	368690	294810	0.00231837	0.00146257
P78417	Glutathione S-transferase omega-1	GSTO1	sp|P78417|GSTO1_HUMAN Glutathione S-transferase omega-1 OS=Homo sapiens GN=GSTO1 PE=1 SV=2	27.566	368020	318710	0.00231415	0.00158114
P53611	Geranylgeranyl transferase type-2 subunit beta	RABGGTB	sp|P53611|PGTB2_HUMAN Geranylgeranyl transferase type-2 subunit beta OS=Homo sapiens GN=RABGGTB PE=1 SV=2	36.924	363480	0	0.00228561	0
Q9NZL4	Hsp70-binding protein 1	HSPBP1	sp|Q9NZL4|HPBP1_HUMAN Hsp70-binding protein 1 OS=Homo sapiens GN=HSPBP1 PE=1 SV=1	39.474	362960	0	0.00228234	0
P31040	Succinate dehydrogenase [ubiquinone] flavoprotein subunit, mitochondrial	SDHA	sp|P31040|SDHA_HUMAN Succinate dehydrogenase [ubiquinone] flavoprotein subunit, mitochondrial OS=Homo sapiens GN=SDHA PE=1 SV=2	72.691	362810	233830	0.00228139	0.00116004
Q13151	Heterogeneous nuclear ribonucleoprotein A0	HNRNPA0	sp|Q13151|ROA0_HUMAN Heterogeneous nuclear ribonucleoprotein A0 OS=Homo sapiens GN=HNRNPA0 PE=1 SV=1	30.84	361040	925900	0.00227026	0.00459344
Q9NTX5	Ethylmalonyl-CoA decarboxylase	ECHDC1	sp|Q9NTX5|ECHD1_HUMAN Ethylmalonyl-CoA decarboxylase OS=Homo sapiens GN=ECHDC1 PE=1 SV=2	33.698	360260	0	0.00226536	0
O00232	26S proteasome non-ATPase regulatory subunit 12	PSMD12	sp|O00232|PSD12_HUMAN 26S proteasome non-ATPase regulatory subunit 12 OS=Homo sapiens GN=PSMD12 PE=1 SV=3	52.904	358780	431650	0.00225605	0.00214144
Q8TDN6	Ribosome biogenesis protein BRX1 homolog	BRIX1	sp|Q8TDN6|BRX1_HUMAN Ribosome biogenesis protein BRX1 homolog OS=Homo sapiens GN=BRIX1 PE=1 SV=2	41.401	356890	342590	0.00224417	0.00169961
O00743	Serine/threonine-protein phosphatase 6 catalytic subunit;Serine/threonine-protein phosphatase 6 catalytic subunit, N-terminally processed	PPP6C	sp|O00743|PPP6_HUMAN Serine/threonine-protein phosphatase 6 catalytic subunit OS=Homo sapiens GN=PPP6C PE=1 SV=1	35.144	352340	1002300	0.00221556	0.00497247
Q9Y676	28S ribosomal protein S18b, mitochondrial	MRPS18B	sp|Q9Y676|RT18B_HUMAN 28S ribosomal protein S18b, mitochondrial OS=Homo sapiens GN=MRPS18B PE=1 SV=1	29.395	350840	514110	0.00220612	0.00255053
Q8WUM4	Programmed cell death 6-interacting protein	PDCD6IP	sp|Q8WUM4|PDC6I_HUMAN Programmed cell death 6-interacting protein OS=Homo sapiens GN=PDCD6IP PE=1 SV=1	96.022	349340	142260	0.00219669	0.00070576
P33993	DNA replication licensing factor MCM7	MCM7	sp|P33993|MCM7_HUMAN DNA replication licensing factor MCM7 OS=Homo sapiens GN=MCM7 PE=1 SV=4	81.307	348970	155440	0.00219437	0.000771146
O00483	Cytochrome c oxidase subunit NDUFA4	NDUFA4	sp|O00483|NDUA4_HUMAN Cytochrome c oxidase subunit NDUFA4 OS=Homo sapiens GN=NDUFA4 PE=1 SV=1	9.3697	344670	2002600	0.00216733	0.00993501
Q16540	39S ribosomal protein L23, mitochondrial	MRPL23	sp|Q16540|RM23_HUMAN 39S ribosomal protein L23, mitochondrial OS=Homo sapiens GN=MRPL23 PE=1 SV=1	17.781	344520	218420	0.00216638	0.00108359
P11387	DNA topoisomerase 1	TOP1	sp|P11387|TOP1_HUMAN DNA topoisomerase 1 OS=Homo sapiens GN=TOP1 PE=1 SV=2	90.725	344160	78875	0.00216412	0.000391303
Q9Y285	Phenylalanine--tRNA ligase alpha subunit	FARSA	sp|Q9Y285|SYFA_HUMAN Phenylalanine--tRNA ligase alpha subunit OS=Homo sapiens GN=FARSA PE=1 SV=3	57.563	343900	0	0.00216249	0
Q96QK1	Vacuolar protein sorting-associated protein 35	VPS35	sp|Q96QK1|VPS35_HUMAN Vacuolar protein sorting-associated protein 35 OS=Homo sapiens GN=VPS35 PE=1 SV=2	91.706	343780	395250	0.00216173	0.00196086
Q8TCU6	Phosphatidylinositol 3,4,5-trisphosphate-dependent Rac exchanger 1 protein	PREX1	sp|Q8TCU6|PREX1_HUMAN Phosphatidylinositol 3,4,5-trisphosphate-dependent Rac exchanger 1 protein OS=Homo sapiens GN=PREX1 PE=1 SV=3	186.2	343170	0	0.00215789	0
Q96RE7	Nucleus accumbens-associated protein 1	NACC1	sp|Q96RE7|NACC1_HUMAN Nucleus accumbens-associated protein 1 OS=Homo sapiens GN=NACC1 PE=1 SV=1	57.258	339590	913030	0.00213538	0.00452959
Q9NW13	RNA-binding protein 28	RBM28	sp|Q9NW13|RBM28_HUMAN RNA-binding protein 28 OS=Homo sapiens GN=RBM28 PE=1 SV=3	85.737	339160	0	0.00213268	0
O15160	DNA-directed RNA polymerases I and III subunit RPAC1	POLR1C	sp|O15160|RPAC1_HUMAN DNA-directed RNA polymerases I and III subunit RPAC1 OS=Homo sapiens GN=POLR1C PE=1 SV=1	39.249	337640	818510	0.00212312	0.00406067
Q96HS1	Serine/threonine-protein phosphatase PGAM5, mitochondrial	PGAM5	sp|Q96HS1|PGAM5_HUMAN Serine/threonine-protein phosphatase PGAM5, mitochondrial OS=Homo sapiens GN=PGAM5 PE=1 SV=2	32.004	336260	620340	0.00211444	0.00307754
P05090	Apolipoprotein D	APOD	sp|P05090|APOD_HUMAN Apolipoprotein D OS=Homo sapiens GN=APOD PE=1 SV=1	21.275	335410	1593300	0.0021091	0.00790445
P30046;A6NHG4	D-dopachrome decarboxylase;D-dopachrome decarboxylase-like protein	DDT;DDTL	sp|P30046|DOPD_HUMAN D-dopachrome decarboxylase OS=Homo sapiens GN=DDT PE=1 SV=3;sp|A6NHG4|DDTL_HUMAN D-dopachrome decarboxylase-like protein OS=Homo sapiens GN=DDTL PE=2 SV=1	12.712	334360	0	0.0021025	0
Q15942	Zyxin	ZYX	sp|Q15942|ZYX_HUMAN Zyxin OS=Homo sapiens GN=ZYX PE=1 SV=1	61.277	329810	0	0.00207389	0
Q13242	Serine/arginine-rich splicing factor 9	SRSF9	sp|Q13242|SRSF9_HUMAN Serine/arginine-rich splicing factor 9 OS=Homo sapiens GN=SRSF9 PE=1 SV=1	25.542	329550	0	0.00207225	0
Q9NVA2	Septin-11	SEPT11	sp|Q9NVA2|SEP11_HUMAN Septin-11 OS=Homo sapiens GN=SEPT11 PE=1 SV=3	49.398	327170	186000	0.00205728	0.000922756
P36551	Oxygen-dependent coproporphyrinogen-III oxidase, mitochondrial	CPOX	sp|P36551|HEM6_HUMAN Oxygen-dependent coproporphyrinogen-III oxidase, mitochondrial OS=Homo sapiens GN=CPOX PE=1 SV=3	50.151	327160	0	0.00205722	0
Q12907	Vesicular integral-membrane protein VIP36	LMAN2	sp|Q12907|LMAN2_HUMAN Vesicular integral-membrane protein VIP36 OS=Homo sapiens GN=LMAN2 PE=1 SV=1	40.228	326630	185720	0.00205389	0.000921367
Q7L2E3	Putative ATP-dependent RNA helicase DHX30	DHX30	sp|Q7L2E3|DHX30_HUMAN Putative ATP-dependent RNA helicase DHX30 OS=Homo sapiens GN=DHX30 PE=1 SV=1	133.94	326440	97840	0.00205269	0.00048539
P11310	Medium-chain specific acyl-CoA dehydrogenase, mitochondrial	ACADM	sp|P11310|ACADM_HUMAN Medium-chain specific acyl-CoA dehydrogenase, mitochondrial OS=Homo sapiens GN=ACADM PE=1 SV=1	46.588	324960	0	0.00204339	0
Q13409;O14576	Cytoplasmic dynein 1 intermediate chain 2;Cytoplasmic dynein 1 intermediate chain 1	DYNC1I2;DYNC1I1	sp|Q13409|DC1I2_HUMAN Cytoplasmic dynein 1 intermediate chain 2 OS=Homo sapiens GN=DYNC1I2 PE=1 SV=3;sp|O14576|DC1I1_HUMAN Cytoplasmic dynein 1 intermediate chain 1 OS=Homo sapiens GN=DYNC1I1 PE=1 SV=2	71.456	322540	0	0.00202817	0
P52294	Importin subunit alpha-5;Importin subunit alpha-5, N-terminally processed	KPNA1	sp|P52294|IMA5_HUMAN Importin subunit alpha-5 OS=Homo sapiens GN=KPNA1 PE=1 SV=3	60.221	322320	535960	0.00202679	0.00265893
P49736	DNA replication licensing factor MCM2	MCM2	sp|P49736|MCM2_HUMAN DNA replication licensing factor MCM2 OS=Homo sapiens GN=MCM2 PE=1 SV=4	101.89	320270	213130	0.0020139	0.00105735
Q9NUJ1	Mycophenolic acid acyl-glucuronide esterase, mitochondrial	ABHD10	sp|Q9NUJ1|ABHDA_HUMAN Mycophenolic acid acyl-glucuronide esterase, mitochondrial OS=Homo sapiens GN=ABHD10 PE=1 SV=1	33.932	319720	239090	0.00201044	0.00118614
P82933	28S ribosomal protein S9, mitochondrial	MRPS9	sp|P82933|RT09_HUMAN 28S ribosomal protein S9, mitochondrial OS=Homo sapiens GN=MRPS9 PE=1 SV=2	45.834	318770	229850	0.00200446	0.0011403
Q7L2H7	Eukaryotic translation initiation factor 3 subunit M	EIF3M	sp|Q7L2H7|EIF3M_HUMAN Eukaryotic translation initiation factor 3 subunit M OS=Homo sapiens GN=EIF3M PE=1 SV=1	42.502	315510	918160	0.00198397	0.00455504
P53004	Biliverdin reductase A	BLVRA	sp|P53004|BIEA_HUMAN Biliverdin reductase A OS=Homo sapiens GN=BLVRA PE=1 SV=2	33.428	314700	0	0.00197887	0
P19367	Hexokinase-1	HK1	sp|P19367|HXK1_HUMAN Hexokinase-1 OS=Homo sapiens GN=HK1 PE=1 SV=3	102.48	314440	194710	0.00197724	0.000965967
Q96EY8	Cob(I)yrinic acid a,c-diamide adenosyltransferase, mitochondrial	MMAB	sp|Q96EY8|MMAB_HUMAN Cob(I)yrinic acid a,c-diamide adenosyltransferase, mitochondrial OS=Homo sapiens GN=MMAB PE=1 SV=1	27.388	313960	132200	0.00197422	0.000655852
Q7Z3B4	Nucleoporin p54	NUP54	sp|Q7Z3B4|NUP54_HUMAN Nucleoporin p54 OS=Homo sapiens GN=NUP54 PE=1 SV=2	55.435	313620	0	0.00197208	0
Q9UNX4	WD repeat-containing protein 3	WDR3	sp|Q9UNX4|WDR3_HUMAN WD repeat-containing protein 3 OS=Homo sapiens GN=WDR3 PE=1 SV=1	106.1	313580	47311	0.00197183	0.000234713
Q8WU90	Zinc finger CCCH domain-containing protein 15	ZC3H15	sp|Q8WU90|ZC3HF_HUMAN Zinc finger CCCH domain-containing protein 15 OS=Homo sapiens GN=ZC3H15 PE=1 SV=1	48.602	313310	0	0.00197013	0
O76021	Ribosomal L1 domain-containing protein 1	RSL1D1	sp|O76021|RL1D1_HUMAN Ribosomal L1 domain-containing protein 1 OS=Homo sapiens GN=RSL1D1 PE=1 SV=3	54.972	310600	1028900	0.00195309	0.00510443
P51617	Interleukin-1 receptor-associated kinase 1	IRAK1	sp|P51617|IRAK1_HUMAN Interleukin-1 receptor-associated kinase 1 OS=Homo sapiens GN=IRAK1 PE=1 SV=2	76.536	309780	0	0.00194793	0
Q7L5N1	COP9 signalosome complex subunit 6	COPS6	sp|Q7L5N1|CSN6_HUMAN COP9 signalosome complex subunit 6 OS=Homo sapiens GN=COPS6 PE=1 SV=1	36.163	309090	449210	0.0019436	0.00222856
Q99459	Cell division cycle 5-like protein	CDC5L	sp|Q99459|CDC5L_HUMAN Cell division cycle 5-like protein OS=Homo sapiens GN=CDC5L PE=1 SV=2	92.25	304880	136540	0.00191712	0.000677383
O75934	Pre-mRNA-splicing factor SPF27	BCAS2	sp|O75934|SPF27_HUMAN Pre-mRNA-splicing factor SPF27 OS=Homo sapiens GN=BCAS2 PE=1 SV=1	26.131	304130	810850	0.00191241	0.00402267
P51116	Fragile X mental retardation syndrome-related protein 2	FXR2	sp|P51116|FXR2_HUMAN Fragile X mental retardation syndrome-related protein 2 OS=Homo sapiens GN=FXR2 PE=1 SV=2	74.222	303780	108860	0.00191021	0.000540061
Q14247	Src substrate cortactin	CTTN	sp|Q14247|SRC8_HUMAN Src substrate cortactin OS=Homo sapiens GN=CTTN PE=1 SV=2	61.585	302650	0	0.0019031	0
Q12800;Q9NZI7	Alpha-globin transcription factor CP2;Upstream-binding protein 1	TFCP2;UBP1	sp|Q12800|TFCP2_HUMAN Alpha-globin transcription factor CP2 OS=Homo sapiens GN=TFCP2 PE=1 SV=2;sp|Q9NZI7|UBIP1_HUMAN Upstream-binding protein 1 OS=Homo sapiens GN=UBP1 PE=1 SV=1	57.255	302500	213910	0.00190216	0.00106122
O75534	Cold shock domain-containing protein E1	CSDE1	sp|O75534|CSDE1_HUMAN Cold shock domain-containing protein E1 OS=Homo sapiens GN=CSDE1 PE=1 SV=2	88.884	297550	692050	0.00187103	0.0034333
P51114	Fragile X mental retardation syndrome-related protein 1	FXR1	sp|P51114|FXR1_HUMAN Fragile X mental retardation syndrome-related protein 1 OS=Homo sapiens GN=FXR1 PE=1 SV=3	69.72	297440	399930	0.00187034	0.00198408
P19961;P04746;P04745	Alpha-amylase 2B;Pancreatic alpha-amylase;Alpha-amylase 1	AMY2B;AMY2A;AMY1A	sp|P19961|AMY2B_HUMAN Alpha-amylase 2B OS=Homo sapiens GN=AMY2B PE=1 SV=1;sp|P04746|AMYP_HUMAN Pancreatic alpha-amylase OS=Homo sapiens GN=AMY2A PE=1 SV=2;sp|P04745|AMY1_HUMAN Alpha-amylase 1 OS=Homo sapiens GN=AMY1A PE=1 SV=2	57.709	297310	243710	0.00186952	0.00120906
Q9BT22	Chitobiosyldiphosphodolichol beta-mannosyltransferase	ALG1	sp|Q9BT22|ALG1_HUMAN Chitobiosyldiphosphodolichol beta-mannosyltransferase OS=Homo sapiens GN=ALG1 PE=1 SV=2	52.518	297270	181140	0.00186927	0.000898646
Q9GZS3	WD repeat-containing protein 61;WD repeat-containing protein 61, N-terminally processed	WDR61	sp|Q9GZS3|WDR61_HUMAN WD repeat-containing protein 61 OS=Homo sapiens GN=WDR61 PE=1 SV=1	33.58	295910	255060	0.00186072	0.00126537
Q9NZL9	Methionine adenosyltransferase 2 subunit beta	MAT2B	sp|Q9NZL9|MAT2B_HUMAN Methionine adenosyltransferase 2 subunit beta OS=Homo sapiens GN=MAT2B PE=1 SV=1	37.551	295400	0	0.00185751	0
Q06203	Amidophosphoribosyltransferase	PPAT	sp|Q06203|PUR1_HUMAN Amidophosphoribosyltransferase OS=Homo sapiens GN=PPAT PE=1 SV=1	57.398	295120	100380	0.00185575	0.000497991
Q9H7Z7	Prostaglandin E synthase 2;Prostaglandin E synthase 2 truncated form	PTGES2	sp|Q9H7Z7|PGES2_HUMAN Prostaglandin E synthase 2 OS=Homo sapiens GN=PTGES2 PE=1 SV=1	41.943	294020	0	0.00184883	0
Q92973	Transportin-1	TNPO1	sp|Q92973|TNPO1_HUMAN Transportin-1 OS=Homo sapiens GN=TNPO1 PE=1 SV=2	102.35	293580	88488	0.00184607	0.000438994
P10768	S-formylglutathione hydrolase	ESD	sp|P10768|ESTD_HUMAN S-formylglutathione hydrolase OS=Homo sapiens GN=ESD PE=1 SV=2	31.462	289830	0	0.00182249	0
CON__Q5D862;Q5D862	Filaggrin-2	FLG2	;sp|Q5D862|FILA2_HUMAN Filaggrin-2 OS=Homo sapiens GN=FLG2 PE=1 SV=1	248.07	289360	66886	0.00181953	0.000331825
Q9GZL7	Ribosome biogenesis protein WDR12	WDR12	sp|Q9GZL7|WDR12_HUMAN Ribosome biogenesis protein WDR12 OS=Homo sapiens GN=WDR12 PE=1 SV=2	47.707	288750	705360	0.0018157	0.00349933
Q6YN16	Hydroxysteroid dehydrogenase-like protein 2	HSDL2	sp|Q6YN16|HSDL2_HUMAN Hydroxysteroid dehydrogenase-like protein 2 OS=Homo sapiens GN=HSDL2 PE=1 SV=1	45.394	287140	145840	0.00180557	0.00072352
Q8TD08	Mitogen-activated protein kinase 15	MAPK15	sp|Q8TD08|MK15_HUMAN Mitogen-activated protein kinase 15 OS=Homo sapiens GN=MAPK15 PE=1 SV=1	59.831	286080	161030	0.00179891	0.000798879
O43765	Small glutamine-rich tetratricopeptide repeat-containing protein alpha	SGTA	sp|O43765|SGTA_HUMAN Small glutamine-rich tetratricopeptide repeat-containing protein alpha OS=Homo sapiens GN=SGTA PE=1 SV=1	34.063	284640	273980	0.00178985	0.00135923
P26639	Threonine--tRNA ligase, cytoplasmic	TARS	sp|P26639|SYTC_HUMAN Threonine--tRNA ligase, cytoplasmic OS=Homo sapiens GN=TARS PE=1 SV=3	83.434	284450	380990	0.00178866	0.00189011
Q13098	COP9 signalosome complex subunit 1	GPS1	sp|Q13098|CSN1_HUMAN COP9 signalosome complex subunit 1 OS=Homo sapiens GN=GPS1 PE=1 SV=4	55.536	284330	236990	0.0017879	0.00117572
P13674	Prolyl 4-hydroxylase subunit alpha-1	P4HA1	sp|P13674|P4HA1_HUMAN Prolyl 4-hydroxylase subunit alpha-1 OS=Homo sapiens GN=P4HA1 PE=1 SV=2	61.049	284030	362440	0.00178602	0.00179809
Q9BVP2	Guanine nucleotide-binding protein-like 3	GNL3	sp|Q9BVP2|GNL3_HUMAN Guanine nucleotide-binding protein-like 3 OS=Homo sapiens GN=GNL3 PE=1 SV=2	61.992	283050	820950	0.00177985	0.00407278
P25205	DNA replication licensing factor MCM3	MCM3	sp|P25205|MCM3_HUMAN DNA replication licensing factor MCM3 OS=Homo sapiens GN=MCM3 PE=1 SV=3	90.98	282640	510210	0.00177727	0.00253118
O15144	Actin-related protein 2/3 complex subunit 2	ARPC2	sp|O15144|ARPC2_HUMAN Actin-related protein 2/3 complex subunit 2 OS=Homo sapiens GN=ARPC2 PE=1 SV=1	34.333	281800	0	0.00177199	0
P56545	C-terminal-binding protein 2	CTBP2	sp|P56545|CTBP2_HUMAN C-terminal-binding protein 2 OS=Homo sapiens GN=CTBP2 PE=1 SV=1	48.944	280840	296810	0.00176596	0.00147249
P07954	Fumarate hydratase, mitochondrial	FH	sp|P07954|FUMH_HUMAN Fumarate hydratase, mitochondrial OS=Homo sapiens GN=FH PE=1 SV=3	54.636	280560	151250	0.0017642	0.00075036
P39748	Flap endonuclease 1	FEN1	sp|P39748|FEN1_HUMAN Flap endonuclease 1 OS=Homo sapiens GN=FEN1 PE=1 SV=1	42.592	277900	548890	0.00174747	0.00272307
Q9P0J7	E3 ubiquitin-protein ligase KCMF1	KCMF1	sp|Q9P0J7|KCMF1_HUMAN E3 ubiquitin-protein ligase KCMF1 OS=Homo sapiens GN=KCMF1 PE=1 SV=2	41.945	273090	149980	0.00171722	0.000744059
Q8TAA5	GrpE protein homolog 2, mitochondrial	GRPEL2	sp|Q8TAA5|GRPE2_HUMAN GrpE protein homolog 2, mitochondrial OS=Homo sapiens GN=GRPEL2 PE=1 SV=1	25.431	272370	0	0.0017127	0
Q16555	Dihydropyrimidinase-related protein 2	DPYSL2	sp|Q16555|DPYL2_HUMAN Dihydropyrimidinase-related protein 2 OS=Homo sapiens GN=DPYSL2 PE=1 SV=1	62.293	270680	0	0.00170207	0
O14737	Programmed cell death protein 5	PDCD5	sp|O14737|PDCD5_HUMAN Programmed cell death protein 5 OS=Homo sapiens GN=PDCD5 PE=1 SV=3	14.285	269050	527300	0.00169182	0.00261596
P13807	Glycogen [starch] synthase, muscle	GYS1	sp|P13807|GYS1_HUMAN Glycogen [starch] synthase, muscle OS=Homo sapiens GN=GYS1 PE=1 SV=2	83.785	269000	146590	0.0016915	0.000727241
P18887	DNA repair protein XRCC1	XRCC1	sp|P18887|XRCC1_HUMAN DNA repair protein XRCC1 OS=Homo sapiens GN=XRCC1 PE=1 SV=2	69.476	267600	0	0.0016827	0
Q9H7S9;Q96F45	Zinc finger protein 703;Zinc finger protein 503	ZNF703;ZNF503	sp|Q9H7S9|ZN703_HUMAN Zinc finger protein 703 OS=Homo sapiens GN=ZNF703 PE=1 SV=1;sp|Q96F45|ZN503_HUMAN Zinc finger protein 503 OS=Homo sapiens GN=ZNF503 PE=1 SV=1	58.221	266850	0	0.00167799	0
Q96C36;J3KR12;P32322	Pyrroline-5-carboxylate reductase 2;Pyrroline-5-carboxylate reductase 1, mitochondrial	PYCR2;PYCR1	sp|Q96C36|P5CR2_HUMAN Pyrroline-5-carboxylate reductase 2 OS=Homo sapiens GN=PYCR2 PE=1 SV=1;tr|J3KR12|J3KR12_HUMAN Uncharacterized protein OS=Homo sapiens PE=4 SV=1;sp|P32322|P5CR1_HUMAN Pyrroline-5-carboxylate reductase 1, mitochondrial OS=Homo sapiens G	33.637	265790	190850	0.00167132	0.000946817
Q9P258	Protein RCC2	RCC2	sp|Q9P258|RCC2_HUMAN Protein RCC2 OS=Homo sapiens GN=RCC2 PE=1 SV=2	56.084	265670	124200	0.00167057	0.000616163
P14314	Glucosidase 2 subunit beta	PRKCSH	sp|P14314|GLU2B_HUMAN Glucosidase 2 subunit beta OS=Homo sapiens GN=PRKCSH PE=1 SV=2	59.425	265610	668150	0.00167019	0.00331473
O15226	NF-kappa-B-repressing factor	NKRF	sp|O15226|NKRF_HUMAN NF-kappa-B-repressing factor OS=Homo sapiens GN=NKRF PE=1 SV=2	77.672	263860	60449	0.00165918	0.000299891
O14893	Gem-associated protein 2	GEMIN2	sp|O14893|GEMI2_HUMAN Gem-associated protein 2 OS=Homo sapiens GN=GEMIN2 PE=1 SV=1	31.585	262930	0	0.00165334	0
O75643	U5 small nuclear ribonucleoprotein 200 kDa helicase	SNRNP200	sp|O75643|U520_HUMAN U5 small nuclear ribonucleoprotein 200 kDa helicase OS=Homo sapiens GN=SNRNP200 PE=1 SV=2	244.5	261850	389990	0.00164654	0.00193476
O60762	Dolichol-phosphate mannosyltransferase subunit 1	DPM1	sp|O60762|DPM1_HUMAN Dolichol-phosphate mannosyltransferase subunit 1 OS=Homo sapiens GN=DPM1 PE=1 SV=1	29.634	261240	254100	0.00164271	0.0012606
Q9BXW7	Cat eye syndrome critical region protein 5	CECR5	sp|Q9BXW7|HDHD5_HUMAN Haloacid dehalogenase-like hydrolase domain-containing 5 OS=Homo sapiens GN=HDHD5 PE=1 SV=1	46.321	260230	0	0.00163636	0
P11172	Uridine 5-monophosphate synthase;Orotate phosphoribosyltransferase;Orotidine 5-phosphate decarboxylase	UMPS	sp|P11172|UMPS_HUMAN Uridine 5-monophosphate synthase OS=Homo sapiens GN=UMPS PE=1 SV=1	52.221	259810	136180	0.00163372	0.000675597
CON__P02662				22.975	258620	3514000	0.00162623	0.0174331
O94826	Mitochondrial import receptor subunit TOM70	TOMM70A	sp|O94826|TOM70_HUMAN Mitochondrial import receptor subunit TOM70 OS=Homo sapiens GN=TOMM70 PE=1 SV=1	67.454	257480	334570	0.00161907	0.00165982
F8W031;Q9Y2B0	Protein canopy homolog 2	CNPY2	tr|F8W031|F8W031_HUMAN Uncharacterized protein (Fragment) OS=Homo sapiens PE=1 SV=1;sp|Q9Y2B0|CNPY2_HUMAN Protein canopy homolog 2 OS=Homo sapiens GN=CNPY2 PE=1 SV=1	29.224	252310	249920	0.00158656	0.00123987
Q04637	Eukaryotic translation initiation factor 4 gamma 1	EIF4G1	sp|Q04637|IF4G1_HUMAN Eukaryotic translation initiation factor 4 gamma 1 OS=Homo sapiens GN=EIF4G1 PE=1 SV=4	175.49	250550	534740	0.00157549	0.00265287
Q96J01	THO complex subunit 3	THOC3	sp|Q96J01|THOC3_HUMAN THO complex subunit 3 OS=Homo sapiens GN=THOC3 PE=1 SV=1	38.771	250390	273090	0.00157448	0.00135481
P22830	Ferrochelatase, mitochondrial	FECH	sp|P22830|HEMH_HUMAN Ferrochelatase, mitochondrial OS=Homo sapiens GN=FECH PE=1 SV=2	47.862	249740	0	0.0015704	0
O75874	Isocitrate dehydrogenase [NADP] cytoplasmic	IDH1	sp|O75874|IDHC_HUMAN Isocitrate dehydrogenase [NADP] cytoplasmic OS=Homo sapiens GN=IDH1 PE=1 SV=2	46.659	249650	0	0.00156983	0
O96019	Actin-like protein 6A	ACTL6A	sp|O96019|ACL6A_HUMAN Actin-like protein 6A OS=Homo sapiens GN=ACTL6A PE=1 SV=1	47.46	249510	1320000	0.00156895	0.00654859
Q14498	RNA-binding protein 39	RBM39	sp|Q14498|RBM39_HUMAN RNA-binding protein 39 OS=Homo sapiens GN=RBM39 PE=1 SV=2	59.379	246830	0	0.0015521	0
O95433	Activator of 90 kDa heat shock protein ATPase homolog 1	AHSA1	sp|O95433|AHSA1_HUMAN Activator of 90 kDa heat shock protein ATPase homolog 1 OS=Homo sapiens GN=AHSA1 PE=1 SV=1	38.274	245650	1420800	0.00154468	0.00704867
P04350	Tubulin beta-4A chain	TUBB4A	sp|P04350|TBB4A_HUMAN Tubulin beta-4A chain OS=Homo sapiens GN=TUBB4A PE=1 SV=2	49.585	245310	0	0.00154254	0
P35579	Myosin-9	MYH9	sp|P35579|MYH9_HUMAN Myosin-9 OS=Homo sapiens GN=MYH9 PE=1 SV=4	226.53	244250	386770	0.00153587	0.00191879
P68871	Hemoglobin subunit beta;LVV-hemorphin-7;Spinorphin	HBB	sp|P68871|HBB_HUMAN Hemoglobin subunit beta OS=Homo sapiens GN=HBB PE=1 SV=2	15.998	242150	2917200	0.00152267	0.0144724
P10155	60 kDa SS-A/Ro ribonucleoprotein	TROVE2	sp|P10155|RO60_HUMAN 60 kDa SS-A/Ro ribonucleoprotein OS=Homo sapiens GN=TROVE2 PE=1 SV=2	60.67	241480	474050	0.00151846	0.00235179
Q6UB35	Monofunctional C1-tetrahydrofolate synthase, mitochondrial	MTHFD1L	sp|Q6UB35|C1TM_HUMAN Monofunctional C1-tetrahydrofolate synthase, mitochondrial OS=Homo sapiens GN=MTHFD1L PE=1 SV=1	105.79	241470	0	0.00151839	0
O43660	Pleiotropic regulator 1	PLRG1	sp|O43660|PLRG1_HUMAN Pleiotropic regulator 1 OS=Homo sapiens GN=PLRG1 PE=1 SV=1	57.193	240140	0	0.00151003	0
O75306	NADH dehydrogenase [ubiquinone] iron-sulfur protein 2, mitochondrial	NDUFS2	sp|O75306|NDUS2_HUMAN NADH dehydrogenase [ubiquinone] iron-sulfur protein 2, mitochondrial OS=Homo sapiens GN=NDUFS2 PE=1 SV=2	52.545	236630	404460	0.00148796	0.00200655
Q9UHI6	Probable ATP-dependent RNA helicase DDX20	DDX20	sp|Q9UHI6|DDX20_HUMAN Probable ATP-dependent RNA helicase DDX20 OS=Homo sapiens GN=DDX20 PE=1 SV=2	92.239	235700	560140	0.00148211	0.00277889
P51648	Fatty aldehyde dehydrogenase	ALDH3A2	sp|P51648|AL3A2_HUMAN Fatty aldehyde dehydrogenase OS=Homo sapiens GN=ALDH3A2 PE=1 SV=1	54.847	234810	409280	0.00147651	0.00203046
Q07812	Apoptosis regulator BAX	BAX	sp|Q07812|BAX_HUMAN Apoptosis regulator BAX OS=Homo sapiens GN=BAX PE=1 SV=1	21.184	234360	0	0.00147368	0
Q6P2E9	Enhancer of mRNA-decapping protein 4	EDC4	sp|Q6P2E9|EDC4_HUMAN Enhancer of mRNA-decapping protein 4 OS=Homo sapiens GN=EDC4 PE=1 SV=1	151.66	234170	69032	0.00147249	0.000342472
Q9Y277	Voltage-dependent anion-selective channel protein 3	VDAC3	sp|Q9Y277|VDAC3_HUMAN Voltage-dependent anion-selective channel protein 3 OS=Homo sapiens GN=VDAC3 PE=1 SV=1	30.658	233240	0	0.00146664	0
CON__P41361				52.347	232690	503180	0.00146318	0.0024963
O60256	Phosphoribosyl pyrophosphate synthase-associated protein 2	PRPSAP2	sp|O60256|KPRB_HUMAN Phosphoribosyl pyrophosphate synthase-associated protein 2 OS=Homo sapiens GN=PRPSAP2 PE=1 SV=1	40.925	232190	0	0.00146004	0
Q9Y2Q9;H0YC42	28S ribosomal protein S28, mitochondrial	MRPS28	sp|Q9Y2Q9|RT28_HUMAN 28S ribosomal protein S28, mitochondrial OS=Homo sapiens GN=MRPS28 PE=1 SV=1;tr|H0YC42|H0YC42_HUMAN Uncharacterized protein OS=Homo sapiens PE=4 SV=2	20.843	230940	291640	0.00145218	0.00144684
Q9HC38	Glyoxalase domain-containing protein 4	GLOD4	sp|Q9HC38|GLOD4_HUMAN Glyoxalase domain-containing protein 4 OS=Homo sapiens GN=GLOD4 PE=1 SV=1	34.793	230870	180440	0.00145174	0.000895173
Q8NCA5	Protein FAM98A	FAM98A	sp|Q8NCA5|FA98A_HUMAN Protein FAM98A OS=Homo sapiens GN=FAM98A PE=1 SV=1	55.4	230380	322810	0.00144866	0.00160148
Q6IAA8	Ragulator complex protein LAMTOR1	LAMTOR1	sp|Q6IAA8|LTOR1_HUMAN Ragulator complex protein LAMTOR1 OS=Homo sapiens GN=LAMTOR1 PE=1 SV=2	17.745	229650	0	0.00144407	0
O94911	ATP-binding cassette sub-family A member 8	ABCA8	sp|O94911|ABCA8_HUMAN ATP-binding cassette sub-family A member 8 OS=Homo sapiens GN=ABCA8 PE=1 SV=3	179.24	229120	297230	0.00144073	0.00147457
Q9Y5K5	Ubiquitin carboxyl-terminal hydrolase isozyme L5	UCHL5	sp|Q9Y5K5|UCHL5_HUMAN Ubiquitin carboxyl-terminal hydrolase isozyme L5 OS=Homo sapiens GN=UCHL5 PE=1 SV=3	37.606	227700	228550	0.00143181	0.00113385
O75439	Mitochondrial-processing peptidase subunit beta	PMPCB	sp|O75439|MPPB_HUMAN Mitochondrial-processing peptidase subunit beta OS=Homo sapiens GN=PMPCB PE=1 SV=2	54.366	227110	709000	0.0014281	0.00351739
O43681	ATPase ASNA1	ASNA1	sp|O43681|ASNA_HUMAN ATPase ASNA1 OS=Homo sapiens GN=ASNA1 PE=1 SV=2	38.792	226810	162550	0.00142621	0.00080642
Q15645	Pachytene checkpoint protein 2 homolog	TRIP13	sp|Q15645|PCH2_HUMAN Pachytene checkpoint protein 2 homolog OS=Homo sapiens GN=TRIP13 PE=1 SV=2	48.55	226030	316530	0.0014213	0.00157032
P15927	Replication protein A 32 kDa subunit	RPA2	sp|P15927|RFA2_HUMAN Replication protein A 32 kDa subunit OS=Homo sapiens GN=RPA2 PE=1 SV=1	29.247	223500	388370	0.0014054	0.00192673
Q96QA5	Gasdermin-A	GSDMA	sp|Q96QA5|GSDMA_HUMAN Gasdermin-A OS=Homo sapiens GN=GSDMA PE=1 SV=4	49.364	221760	299920	0.00139445	0.00148792
Q8NFH3	Nucleoporin Nup43	NUP43	sp|Q8NFH3|NUP43_HUMAN Nucleoporin Nup43 OS=Homo sapiens GN=NUP43 PE=1 SV=1	42.15	221700	155010	0.00139408	0.000769013
P41250	Glycine--tRNA ligase	GARS	sp|P41250|GARS_HUMAN Glycine--tRNA ligase OS=Homo sapiens GN=GARS PE=1 SV=3	83.165	220770	139880	0.00138823	0.000693952
Q7LGA3	Heparan sulfate 2-O-sulfotransferase 1	HS2ST1	sp|Q7LGA3|HS2ST_HUMAN Heparan sulfate 2-O-sulfotransferase 1 OS=Homo sapiens GN=HS2ST1 PE=1 SV=1	41.881	220480	0	0.00138641	0
Q96GQ7	Probable ATP-dependent RNA helicase DDX27	DDX27	sp|Q96GQ7|DDX27_HUMAN Probable ATP-dependent RNA helicase DDX27 OS=Homo sapiens GN=DDX27 PE=1 SV=2	89.834	219560	289350	0.00138062	0.00143548
Q15024	Exosome complex component RRP42	EXOSC7	sp|Q15024|EXOS7_HUMAN Exosome complex component RRP42 OS=Homo sapiens GN=EXOSC7 PE=1 SV=3	31.821	218820	1094600	0.00137597	0.00543037
A0A286YFD6;P31350	Ribonucleoside-diphosphate reductase subunit M2	RRM2	tr|A0A286YFD6|A0A286YFD6_HUMAN Uncharacterized protein OS=Homo sapiens PE=4 SV=1;sp|P31350|RIR2_HUMAN Ribonucleoside-diphosphate reductase subunit M2 OS=Homo sapiens GN=RRM2 PE=1 SV=1	42.906	218430	738470	0.00137351	0.00366359
Q7Z4W1	L-xylulose reductase	DCXR	sp|Q7Z4W1|DCXR_HUMAN L-xylulose reductase OS=Homo sapiens GN=DCXR PE=1 SV=2	25.913	217620	729940	0.00136842	0.00362127
Q9NQC3	Reticulon-4	RTN4	sp|Q9NQC3|RTN4_HUMAN Reticulon-4 OS=Homo sapiens GN=RTN4 PE=1 SV=2	129.93	216170	162380	0.0013593	0.000805576
Q92905	COP9 signalosome complex subunit 5	COPS5	sp|Q92905|CSN5_HUMAN COP9 signalosome complex subunit 5 OS=Homo sapiens GN=COPS5 PE=1 SV=4	37.578	214110	0	0.00134635	0
O15355	Protein phosphatase 1G	PPM1G	sp|O15355|PPM1G_HUMAN Protein phosphatase 1G OS=Homo sapiens GN=PPM1G PE=1 SV=1	59.271	213930	315540	0.00134522	0.00156541
P11766	Alcohol dehydrogenase class-3	ADH5	sp|P11766|ADHX_HUMAN Alcohol dehydrogenase class-3 OS=Homo sapiens GN=ADH5 PE=1 SV=4	39.724	213520	0	0.00134264	0
Q12797	Aspartyl/asparaginyl beta-hydroxylase	ASPH	sp|Q12797|ASPH_HUMAN Aspartyl/asparaginyl beta-hydroxylase OS=Homo sapiens GN=ASPH PE=1 SV=3	85.862	212470	131070	0.00133604	0.000650246
P18206	Vinculin	VCL	sp|P18206|VINC_HUMAN Vinculin OS=Homo sapiens GN=VCL PE=1 SV=4	123.8	212250	291350	0.00133465	0.0014454
Q15459	Splicing factor 3A subunit 1	SF3A1	sp|Q15459|SF3A1_HUMAN Splicing factor 3A subunit 1 OS=Homo sapiens GN=SF3A1 PE=1 SV=1	88.885	210350	227250	0.00132271	0.0011274
P28482	Mitogen-activated protein kinase 1	MAPK1	sp|P28482|MK01_HUMAN Mitogen-activated protein kinase 1 OS=Homo sapiens GN=MAPK1 PE=1 SV=3	41.389	210190	196420	0.0013217	0.000974451
P27816	Microtubule-associated protein 4	MAP4	sp|P27816|MAP4_HUMAN Microtubule-associated protein 4 OS=Homo sapiens GN=MAP4 PE=1 SV=3	121	210010	49285	0.00132057	0.000244506
P78406	mRNA export factor	RAE1	sp|P78406|RAE1L_HUMAN mRNA export factor OS=Homo sapiens GN=RAE1 PE=1 SV=1	40.968	209980	0	0.00132038	0
P29966	Myristoylated alanine-rich C-kinase substrate	MARCKS	sp|P29966|MARCS_HUMAN Myristoylated alanine-rich C-kinase substrate OS=Homo sapiens GN=MARCKS PE=1 SV=4	31.554	209750	229430	0.00131893	0.00113822
Q9NYK5	39S ribosomal protein L39, mitochondrial	MRPL39	sp|Q9NYK5|RM39_HUMAN 39S ribosomal protein L39, mitochondrial OS=Homo sapiens GN=MRPL39 PE=1 SV=3	38.711	209390	88309	0.00131667	0.000438106
Q9BZE1	39S ribosomal protein L37, mitochondrial	MRPL37	sp|Q9BZE1|RM37_HUMAN 39S ribosomal protein L37, mitochondrial OS=Homo sapiens GN=MRPL37 PE=1 SV=2	48.117	209290	379420	0.00131604	0.00188232
Q9NX58	Cell growth-regulating nucleolar protein	LYAR	sp|Q9NX58|LYAR_HUMAN Cell growth-regulating nucleolar protein OS=Homo sapiens GN=LYAR PE=1 SV=2	43.614	209150	0	0.00131516	0
Q9NXW2	DnaJ homolog subfamily B member 12	DNAJB12	sp|Q9NXW2|DJB12_HUMAN DnaJ homolog subfamily B member 12 OS=Homo sapiens GN=DNAJB12 PE=1 SV=4	41.818	208950	292290	0.0013139	0.00145007
Q14684	Ribosomal RNA processing protein 1 homolog B	RRP1B	sp|Q14684|RRP1B_HUMAN Ribosomal RNA processing protein 1 homolog B OS=Homo sapiens GN=RRP1B PE=1 SV=3	84.427	206970	0	0.00130145	0
P12081;P49590	Histidine--tRNA ligase, cytoplasmic;Probable histidine--tRNA ligase, mitochondrial	HARS;HARS2	sp|P12081|SYHC_HUMAN Histidine--tRNA ligase, cytoplasmic OS=Homo sapiens GN=HARS PE=1 SV=2;sp|P49590|SYHM_HUMAN Probable histidine--tRNA ligase, mitochondrial OS=Homo sapiens GN=HARS2 PE=1 SV=1	57.41	206840	503360	0.00130064	0.0024972
P46379	Large proline-rich protein BAG6	BAG6	sp|P46379|BAG6_HUMAN Large proline-rich protein BAG6 OS=Homo sapiens GN=BAG6 PE=1 SV=2	119.41	206760	393440	0.00130013	0.00195188
O15294	UDP-N-acetylglucosamine--peptide N-acetylglucosaminyltransferase 110 kDa subunit	OGT	sp|O15294|OGT1_HUMAN UDP-N-acetylglucosamine--peptide N-acetylglucosaminyltransferase 110 kDa subunit OS=Homo sapiens GN=OGT PE=1 SV=3	116.92	205420	162110	0.00129171	0.000804237
P46060	Ran GTPase-activating protein 1	RANGAP1	sp|P46060|RAGP1_HUMAN Ran GTPase-activating protein 1 OS=Homo sapiens GN=RANGAP1 PE=1 SV=1	63.541	204210	0	0.0012841	0
Q9NP79	Vacuolar protein sorting-associated protein VTA1 homolog	VTA1	sp|Q9NP79|VTA1_HUMAN Vacuolar protein sorting-associated protein VTA1 homolog OS=Homo sapiens GN=VTA1 PE=1 SV=1	33.879	203080	0	0.00127699	0
Q53GQ0	Very-long-chain 3-oxoacyl-CoA reductase	HSD17B12	sp|Q53GQ0|DHB12_HUMAN Very-long-chain 3-oxoacyl-CoA reductase OS=Homo sapiens GN=HSD17B12 PE=1 SV=2	34.324	202200	0	0.00127146	0
Q86U28	Iron-sulfur cluster assembly 2 homolog, mitochondrial	ISCA2	sp|Q86U28|ISCA2_HUMAN Iron-sulfur cluster assembly 2 homolog, mitochondrial OS=Homo sapiens GN=ISCA2 PE=1 SV=2	16.476	198230	531850	0.00124649	0.00263854
Q9Y6G9	Cytoplasmic dynein 1 light intermediate chain 1	DYNC1LI1	sp|Q9Y6G9|DC1L1_HUMAN Cytoplasmic dynein 1 light intermediate chain 1 OS=Homo sapiens GN=DYNC1LI1 PE=1 SV=3	56.578	197990	178460	0.00124499	0.00088535
CON__P15497				30.276	197320	164620	0.00124077	0.000816689
P30626	Sorcin	SRI	sp|P30626|SORCN_HUMAN Sorcin OS=Homo sapiens GN=SRI PE=1 SV=1	21.676	196800	0	0.0012375	0
P51610	Host cell factor 1;HCF N-terminal chain 1;HCF N-terminal chain 2;HCF N-terminal chain 3;HCF N-terminal chain 4;HCF N-terminal chain 5;HCF N-terminal chain 6;HCF C-terminal chain 1;HCF C-terminal chain 2;HCF C-terminal chain 3;HCF C-terminal chain 4;HCF C-terminal chain 5;HCF C-terminal chain 6	HCFC1	sp|P51610|HCFC1_HUMAN Host cell factor 1 OS=Homo sapiens GN=HCFC1 PE=1 SV=2	208.73	196730	91677	0.00123706	0.000454815
Q14683	Structural maintenance of chromosomes protein 1A	SMC1A	sp|Q14683|SMC1A_HUMAN Structural maintenance of chromosomes protein 1A OS=Homo sapiens GN=SMC1A PE=1 SV=2	143.23	196060	282780	0.00123285	0.00140289
Q8IWZ3	Ankyrin repeat and KH domain-containing protein 1	ANKHD1	sp|Q8IWZ3|ANKH1_HUMAN Ankyrin repeat and KH domain-containing protein 1 OS=Homo sapiens GN=ANKHD1 PE=1 SV=1	269.45	194130	0	0.00122071	0
Q13547	Histone deacetylase 1	HDAC1	sp|Q13547|HDAC1_HUMAN Histone deacetylase 1 OS=Homo sapiens GN=HDAC1 PE=1 SV=1	55.102	194110	0	0.00122059	0
Q9BW92	Threonine--tRNA ligase, mitochondrial	TARS2	sp|Q9BW92|SYTM_HUMAN Threonine--tRNA ligase, mitochondrial OS=Homo sapiens GN=TARS2 PE=1 SV=1	81.035	193220	187180	0.00121499	0.00092861
P40763	Signal transducer and activator of transcription 3	STAT3	sp|P40763|STAT3_HUMAN Signal transducer and activator of transcription 3 OS=Homo sapiens GN=STAT3 PE=1 SV=2	88.067	193000	0	0.00121361	0
Q14839;Q8TDI0	Chromodomain-helicase-DNA-binding protein 4;Chromodomain-helicase-DNA-binding protein 5	CHD4;CHD5	sp|Q14839|CHD4_HUMAN Chromodomain-helicase-DNA-binding protein 4 OS=Homo sapiens GN=CHD4 PE=1 SV=2;sp|Q8TDI0|CHD5_HUMAN Chromodomain-helicase-DNA-binding protein 5 OS=Homo sapiens GN=CHD5 PE=1 SV=1	218	192140	80171	0.0012082	0.000397733
P49321	Nuclear autoantigenic sperm protein	NASP	sp|P49321|NASP_HUMAN Nuclear autoantigenic sperm protein OS=Homo sapiens GN=NASP PE=1 SV=2	85.237	191190	488580	0.00120223	0.00242387
P17612	cAMP-dependent protein kinase catalytic subunit alpha	PRKACA	sp|P17612|KAPCA_HUMAN cAMP-dependent protein kinase catalytic subunit alpha OS=Homo sapiens GN=PRKACA PE=1 SV=2	40.589	191050	149510	0.00120135	0.000741727
P28161;P46439;Q03013;P09488	Glutathione S-transferase Mu 2;Glutathione S-transferase Mu 5;Glutathione S-transferase Mu 4;Glutathione S-transferase Mu 1	GSTM2;GSTM5;GSTM4;GSTM1	sp|P28161|GSTM2_HUMAN Glutathione S-transferase Mu 2 OS=Homo sapiens GN=GSTM2 PE=1 SV=2;sp|P46439|GSTM5_HUMAN Glutathione S-transferase Mu 5 OS=Homo sapiens GN=GSTM5 PE=1 SV=3;sp|Q03013|GSTM4_HUMAN Glutathione S-transferase Mu 4 OS=Homo sapiens GN=GSTM4 PE	25.744	189250	0	0.00119003	0
Q9Y5Q8	General transcription factor 3C polypeptide 5	GTF3C5	sp|Q9Y5Q8|TF3C5_HUMAN General transcription factor 3C polypeptide 5 OS=Homo sapiens GN=GTF3C5 PE=1 SV=2	59.57	188790	0	0.00118713	0
Q969Y2	tRNA modification GTPase GTPBP3, mitochondrial	GTPBP3	sp|Q969Y2|GTPB3_HUMAN tRNA modification GTPase GTPBP3, mitochondrial OS=Homo sapiens GN=GTPBP3 PE=1 SV=2	52.058	187560	0	0.0011794	0
O95571	Persulfide dioxygenase ETHE1, mitochondrial	ETHE1	sp|O95571|ETHE1_HUMAN Persulfide dioxygenase ETHE1, mitochondrial OS=Homo sapiens GN=ETHE1 PE=1 SV=2	27.873	187020	0	0.001176	0
Q99798	Aconitate hydratase, mitochondrial	ACO2	sp|Q99798|ACON_HUMAN Aconitate hydratase, mitochondrial OS=Homo sapiens GN=ACO2 PE=1 SV=2	85.424	185190	126260	0.0011645	0.000626383
Q5T749	Keratinocyte proline-rich protein	KPRP	sp|Q5T749|KPRP_HUMAN Keratinocyte proline-rich protein OS=Homo sapiens GN=KPRP PE=1 SV=1	64.135	183990	660600	0.00115695	0.00327727
O75533	Splicing factor 3B subunit 1	SF3B1	sp|O75533|SF3B1_HUMAN Splicing factor 3B subunit 1 OS=Homo sapiens GN=SF3B1 PE=1 SV=3	145.83	182480	77031	0.00114746	0.000382155
Q13616	Cullin-1	CUL1	sp|Q13616|CUL1_HUMAN Cullin-1 OS=Homo sapiens GN=CUL1 PE=1 SV=2	89.677	181850	321640	0.00114349	0.00159567
P33316	Deoxyuridine 5-triphosphate nucleotidohydrolase, mitochondrial	DUT	sp|P33316|DUT_HUMAN Deoxyuridine 5-triphosphate nucleotidohydrolase, mitochondrial OS=Homo sapiens GN=DUT PE=1 SV=4	26.563	181840	184880	0.00114343	0.0009172
P23381	Tryptophan--tRNA ligase, cytoplasmic;T1-TrpRS;T2-TrpRS	WARS	sp|P23381|SYWC_HUMAN Tryptophan--tRNA ligase, cytoplasmic OS=Homo sapiens GN=WARS PE=1 SV=2	53.165	181090	262880	0.00113872	0.00130416
Q16740	ATP-dependent Clp protease proteolytic subunit, mitochondrial	CLPP	sp|Q16740|CLPP_HUMAN ATP-dependent Clp protease proteolytic subunit, mitochondrial OS=Homo sapiens GN=CLPP PE=1 SV=1	30.18	180000	594210	0.00113186	0.00294791
P53621	Coatomer subunit alpha;Xenin;Proxenin	COPA	sp|P53621|COPA_HUMAN Coatomer subunit alpha OS=Homo sapiens GN=COPA PE=1 SV=2	138.34	179450	257360	0.0011284	0.00127678
Q70UQ0	Inhibitor of nuclear factor kappa-B kinase-interacting protein	IKBIP	sp|Q70UQ0|IKIP_HUMAN Inhibitor of nuclear factor kappa-B kinase-interacting protein OS=Homo sapiens GN=IKBIP PE=1 SV=1	39.309	179220	0	0.00112696	0
Q9H2G2	STE20-like serine/threonine-protein kinase	SLK	sp|Q9H2G2|SLK_HUMAN STE20-like serine/threonine-protein kinase OS=Homo sapiens GN=SLK PE=1 SV=1	142.69	178940	156860	0.0011252	0.000778191
Q7Z2T5	TRMT1-like protein	TRMT1L	sp|Q7Z2T5|TRM1L_HUMAN TRMT1-like protein OS=Homo sapiens GN=TRMT1L PE=1 SV=2	81.746	178840	90922	0.00112457	0.000451069
Q96EV2	RNA-binding protein 33	RBM33	sp|Q96EV2|RBM33_HUMAN RNA-binding protein 33 OS=Homo sapiens GN=RBM33 PE=1 SV=3	129.98	176150	147110	0.00110765	0.000729821
A0A0A6YYG9;P59998	Actin-related protein 2/3 complex subunit 4	ARPC4-TTLL3;ARPC4	tr|A0A0A6YYG9|A0A0A6YYG9_HUMAN Protein ARPC4-TTLL3 OS=Homo sapiens GN=ARPC4-TTLL3 PE=4 SV=1;sp|P59998|ARPC4_HUMAN Actin-related protein 2/3 complex subunit 4 OS=Homo sapiens GN=ARPC4 PE=1 SV=3	71.718	175520	279630	0.00110369	0.00138726
P09960	Leukotriene A-4 hydrolase	LTA4H	sp|P09960|LKHA4_HUMAN Leukotriene A-4 hydrolase OS=Homo sapiens GN=LTA4H PE=1 SV=2	69.284	174080	99604	0.00109464	0.000494141
P15735	Phosphorylase b kinase gamma catalytic chain, liver/testis isoform	PHKG2	sp|P15735|PHKG2_HUMAN Phosphorylase b kinase gamma catalytic chain, liver/testis isoform OS=Homo sapiens GN=PHKG2 PE=1 SV=1	46.442	171690	325130	0.00107961	0.00161299
O00411	DNA-directed RNA polymerase, mitochondrial	POLRMT	sp|O00411|RPOM_HUMAN DNA-directed RNA polymerase, mitochondrial OS=Homo sapiens GN=POLRMT PE=1 SV=2	138.62	171180	55974	0.0010764	0.00027769
P49841	Glycogen synthase kinase-3 beta	GSK3B	sp|P49841|GSK3B_HUMAN Glycogen synthase kinase-3 beta OS=Homo sapiens GN=GSK3B PE=1 SV=2	46.744	170260	0	0.00107062	0
P61106	Ras-related protein Rab-14	RAB14	sp|P61106|RAB14_HUMAN Ras-related protein Rab-14 OS=Homo sapiens GN=RAB14 PE=1 SV=4	23.897	168880	153330	0.00106194	0.000760679
Q9Y3I0	tRNA-splicing ligase RtcB homolog	RTCB	sp|Q9Y3I0|RTCB_HUMAN tRNA-splicing ligase RtcB homolog OS=Homo sapiens GN=RTCB PE=1 SV=1	55.21	168280	972760	0.00105817	0.00482592
P30084	Enoyl-CoA hydratase, mitochondrial	ECHS1	sp|P30084|ECHM_HUMAN Enoyl-CoA hydratase, mitochondrial OS=Homo sapiens GN=ECHS1 PE=1 SV=4	31.387	167350	204390	0.00105232	0.00101399
Q9P289	Serine/threonine-protein kinase 26	STK26	sp|Q9P289|STK26_HUMAN Serine/threonine-protein kinase 26 OS=Homo sapiens GN=STK26 PE=1 SV=2	46.528	165380	0	0.00103993	0
O94776;Q9BTC8;Q13330	Metastasis-associated protein MTA2;Metastasis-associated protein MTA3;Metastasis-associated protein MTA1	MTA2;MTA3;MTA1	sp|O94776|MTA2_HUMAN Metastasis-associated protein MTA2 OS=Homo sapiens GN=MTA2 PE=1 SV=1;sp|Q9BTC8|MTA3_HUMAN Metastasis-associated protein MTA3 OS=Homo sapiens GN=MTA3 PE=1 SV=2;sp|Q13330|MTA1_HUMAN Metastasis-associated protein MTA1 OS=Homo sapiens GN=M	75.022	163800	118620	0.00102999	0.00058848
O95163	Elongator complex protein 1	IKBKAP	sp|O95163|ELP1_HUMAN Elongator complex protein 1 OS=Homo sapiens GN=ELP1 PE=1 SV=3	150.25	163410	215350	0.00102754	0.00106836
P15311;P35241	Ezrin;Radixin	EZR;RDX	sp|P15311|EZRI_HUMAN Ezrin OS=Homo sapiens GN=EZR PE=1 SV=4;sp|P35241|RADI_HUMAN Radixin OS=Homo sapiens GN=RDX PE=1 SV=1	69.412	162780	0	0.00102358	0
Q96DV4	39S ribosomal protein L38, mitochondrial	MRPL38	sp|Q96DV4|RM38_HUMAN 39S ribosomal protein L38, mitochondrial OS=Homo sapiens GN=MRPL38 PE=1 SV=2	44.596	162470	172350	0.00102163	0.000855038
Q16881	Thioredoxin reductase 1, cytoplasmic	TXNRD1	sp|Q16881|TRXR1_HUMAN Thioredoxin reductase 1, cytoplasmic OS=Homo sapiens GN=TXNRD1 PE=1 SV=3	70.905	162400	0	0.00102119	0
P13798	Acylamino-acid-releasing enzyme	APEH	sp|P13798|ACPH_HUMAN Acylamino-acid-releasing enzyme OS=Homo sapiens GN=APEH PE=1 SV=4	81.224	161120	0	0.00101314	0
P08133	Annexin A6	ANXA6	sp|P08133|ANXA6_HUMAN Annexin A6 OS=Homo sapiens GN=ANXA6 PE=1 SV=3	75.872	159860	77399	0.00100522	0.000383981
Q86X55	Histone-arginine methyltransferase CARM1	CARM1	sp|Q86X55|CARM1_HUMAN Histone-arginine methyltransferase CARM1 OS=Homo sapiens GN=CARM1 PE=1 SV=3	65.853	159630	57608	0.00100377	0.000285796
O00139	Kinesin-like protein KIF2A	KIF2A	sp|O00139|KIF2A_HUMAN Kinesin-like protein KIF2A OS=Homo sapiens GN=KIF2A PE=1 SV=3	79.954	159050	0	0.00100013	0
Q99460	26S proteasome non-ATPase regulatory subunit 1	PSMD1	sp|Q99460|PSMD1_HUMAN 26S proteasome non-ATPase regulatory subunit 1 OS=Homo sapiens GN=PSMD1 PE=1 SV=2	105.84	158680	31405	0.000997799	0.000155802
Q86VP6	Cullin-associated NEDD8-dissociated protein 1	CAND1	sp|Q86VP6|CAND1_HUMAN Cullin-associated NEDD8-dissociated protein 1 OS=Homo sapiens GN=CAND1 PE=1 SV=2	136.37	157910	125020	0.000992957	0.000620231
P53618	Coatomer subunit beta	COPB1	sp|P53618|COPB_HUMAN Coatomer subunit beta OS=Homo sapiens GN=COPB1 PE=1 SV=3	107.14	156910	369470	0.000986669	0.00183296
Q14141	Septin-6	SEPT6	sp|Q14141|SEPT6_HUMAN Septin-6 OS=Homo sapiens GN=SEPT6 PE=1 SV=4	49.716	155670	0	0.000978872	0
Q5SSJ5	Heterochromatin protein 1-binding protein 3	HP1BP3	sp|Q5SSJ5|HP1B3_HUMAN Heterochromatin protein 1-binding protein 3 OS=Homo sapiens GN=HP1BP3 PE=1 SV=1	61.206	154200	0	0.000969628	0
Q8NHP1;O43488	Aflatoxin B1 aldehyde reductase member 4;Aflatoxin B1 aldehyde reductase member 2	AKR7L;AKR7A2	sp|Q8NHP1|ARK74_HUMAN Aflatoxin B1 aldehyde reductase member 4 OS=Homo sapiens GN=AKR7L PE=1 SV=6;sp|O43488|ARK72_HUMAN Aflatoxin B1 aldehyde reductase member 2 OS=Homo sapiens GN=AKR7A2 PE=1 SV=3	36.963	153860	0	0.00096749	0
P29144	Tripeptidyl-peptidase 2	TPP2	sp|P29144|TPP2_HUMAN Tripeptidyl-peptidase 2 OS=Homo sapiens GN=TPP2 PE=1 SV=4	138.35	153730	52859	0.000966673	0.000262236
O76094	Signal recognition particle subunit SRP72	SRP72	sp|O76094|SRP72_HUMAN Signal recognition particle subunit SRP72 OS=Homo sapiens GN=SRP72 PE=1 SV=3	74.605	153170	79161	0.000963152	0.000392722
O14980	Exportin-1	XPO1	sp|O14980|XPO1_HUMAN Exportin-1 OS=Homo sapiens GN=XPO1 PE=1 SV=1	123.38	152810	131590	0.000960888	0.000652825
Q14137	Ribosome biogenesis protein BOP1	BOP1	sp|Q14137|BOP1_HUMAN Ribosome biogenesis protein BOP1 OS=Homo sapiens GN=BOP1 PE=1 SV=2	83.629	152090	406480	0.00095636	0.00201657
P49588	Alanine--tRNA ligase, cytoplasmic	AARS	sp|P49588|SYAC_HUMAN Alanine--tRNA ligase, cytoplasmic OS=Homo sapiens GN=AARS PE=1 SV=2	106.81	150570	162910	0.000946802	0.000808206
P23921	Ribonucleoside-diphosphate reductase large subunit	RRM1	sp|P23921|RIR1_HUMAN Ribonucleoside-diphosphate reductase large subunit OS=Homo sapiens GN=RRM1 PE=1 SV=1	90.069	148960	355460	0.000936679	0.00176346
Q14694	Ubiquitin carboxyl-terminal hydrolase 10	USP10	sp|Q14694|UBP10_HUMAN Ubiquitin carboxyl-terminal hydrolase 10 OS=Homo sapiens GN=USP10 PE=1 SV=2	87.133	148230	490260	0.000932088	0.00243221
O75600	2-amino-3-ketobutyrate coenzyme A ligase, mitochondrial	GCAT	sp|O75600|KBL_HUMAN 2-amino-3-ketobutyrate coenzyme A ligase, mitochondrial OS=Homo sapiens GN=GCAT PE=1 SV=1	45.285	145020	0	0.000911903	0
Q9UHB9	Signal recognition particle subunit SRP68	SRP68	sp|Q9UHB9|SRP68_HUMAN Signal recognition particle subunit SRP68 OS=Homo sapiens GN=SRP68 PE=1 SV=2	70.729	144910	337910	0.000911212	0.00167639
Q13573	SNW domain-containing protein 1	SNW1	sp|Q13573|SNW1_HUMAN SNW domain-containing protein 1 OS=Homo sapiens GN=SNW1 PE=1 SV=1	61.494	144830	147520	0.000910709	0.000731855
Q14244	Ensconsin	MAP7	sp|Q14244|MAP7_HUMAN Ensconsin OS=Homo sapiens GN=MAP7 PE=1 SV=1	84.051	144520	0	0.000908759	0
O43776	Asparagine--tRNA ligase, cytoplasmic	NARS	sp|O43776|SYNC_HUMAN Asparagine--tRNA ligase, cytoplasmic OS=Homo sapiens GN=NARS PE=1 SV=1	62.942	143960	110330	0.000905238	0.000547353
O00541	Pescadillo homolog	PES1	sp|O00541|PESC_HUMAN Pescadillo homolog OS=Homo sapiens GN=PES1 PE=1 SV=1	68.002	143630	773670	0.000903163	0.00383822
P49189	4-trimethylaminobutyraldehyde dehydrogenase	ALDH9A1	sp|P49189|AL9A1_HUMAN 4-trimethylaminobutyraldehyde dehydrogenase OS=Homo sapiens GN=ALDH9A1 PE=1 SV=3	53.801	142740	210740	0.000897566	0.00104549
Q9UKL0	REST corepressor 1	RCOR1	sp|Q9UKL0|RCOR1_HUMAN REST corepressor 1 OS=Homo sapiens GN=RCOR1 PE=1 SV=2	53.327	142430	146450	0.000895617	0.000726547
P17655	Calpain-2 catalytic subunit	CAPN2	sp|P17655|CAN2_HUMAN Calpain-2 catalytic subunit OS=Homo sapiens GN=CAPN2 PE=1 SV=6	79.994	141510	101960	0.000889832	0.000505829
Q16891	MICOS complex subunit MIC60	IMMT	sp|Q16891|MIC60_HUMAN MICOS complex subunit MIC60 OS=Homo sapiens GN=IMMT PE=1 SV=1	83.677	140740	0	0.00088499	0
Q9UNF1	Melanoma-associated antigen D2	MAGED2	sp|Q9UNF1|MAGD2_HUMAN Melanoma-associated antigen D2 OS=Homo sapiens GN=MAGED2 PE=1 SV=2	64.953	139560	426950	0.00087757	0.00211812
Q92783	Signal transducing adapter molecule 1	STAM	sp|Q92783|STAM1_HUMAN Signal transducing adapter molecule 1 OS=Homo sapiens GN=STAM PE=1 SV=3	59.179	138650	151700	0.000871848	0.000752592
O95202	LETM1 and EF-hand domain-containing protein 1, mitochondrial	LETM1	sp|O95202|LETM1_HUMAN Mitochondrial proton/calcium exchanger protein OS=Homo sapiens GN=LETM1 PE=1 SV=1	83.353	137600	0	0.000865246	0
Q96EY7	Pentatricopeptide repeat domain-containing protein 3, mitochondrial	PTCD3	sp|Q96EY7|PTCD3_HUMAN Pentatricopeptide repeat domain-containing protein 3, mitochondrial OS=Homo sapiens GN=PTCD3 PE=1 SV=3	78.549	137500	43043	0.000864617	0.000213539
P31930	Cytochrome b-c1 complex subunit 1, mitochondrial	UQCRC1	sp|P31930|QCR1_HUMAN Cytochrome b-c1 complex subunit 1, mitochondrial OS=Homo sapiens GN=UQCRC1 PE=1 SV=3	52.645	135700	691510	0.000853298	0.00343062
Q96F07	Cytoplasmic FMR1-interacting protein 2	CYFIP2	sp|Q96F07|CYFP2_HUMAN Cytoplasmic FMR1-interacting protein 2 OS=Homo sapiens GN=CYFIP2 PE=1 SV=2	148.4	135220	0	0.00085028	0
P01833	Polymeric immunoglobulin receptor;Secretory component	PIGR	sp|P01833|PIGR_HUMAN Polymeric immunoglobulin receptor OS=Homo sapiens GN=PIGR PE=1 SV=4	83.283	134910	812390	0.000848331	0.00403031
Q14671	Pumilio homolog 1	PUM1	sp|Q14671|PUM1_HUMAN Pumilio homolog 1 OS=Homo sapiens GN=PUM1 PE=1 SV=3	126.47	133530	0	0.000839653	0
O43837	Isocitrate dehydrogenase [NAD] subunit beta, mitochondrial	IDH3B	sp|O43837|IDH3B_HUMAN Isocitrate dehydrogenase [NAD] subunit beta, mitochondrial OS=Homo sapiens GN=IDH3B PE=1 SV=2	42.183	133020	105280	0.000836446	0.0005223
Q8WVM8	Sec1 family domain-containing protein 1	SCFD1	sp|Q8WVM8|SCFD1_HUMAN Sec1 family domain-containing protein 1 OS=Homo sapiens GN=SCFD1 PE=1 SV=4	72.379	131900	65445	0.000829403	0.000324676
O60573	Eukaryotic translation initiation factor 4E type 2	EIF4E2	sp|O60573|IF4E2_HUMAN Eukaryotic translation initiation factor 4E type 2 OS=Homo sapiens GN=EIF4E2 PE=1 SV=1	28.362	128910	0	0.000810602	0
P42694	Probable helicase with zinc finger domain	HELZ	sp|P42694|HELZ_HUMAN Probable helicase with zinc finger domain OS=Homo sapiens GN=HELZ PE=1 SV=2	218.97	128730	0	0.00080947	0
Q8IUF8	Bifunctional lysine-specific demethylase and histidyl-hydroxylase MINA	MINA	sp|Q8IUF8|RIOX2_HUMAN Ribosomal oxygenase 2 OS=Homo sapiens GN=RIOX2 PE=1 SV=1	52.8	127280	0	0.000800352	0
Q53EL6	Programmed cell death protein 4	PDCD4	sp|Q53EL6|PDCD4_HUMAN Programmed cell death protein 4 OS=Homo sapiens GN=PDCD4 PE=1 SV=2	51.735	126320	0	0.000794316	0
P06865	Beta-hexosaminidase subunit alpha	HEXA	sp|P06865|HEXA_HUMAN Beta-hexosaminidase subunit alpha OS=Homo sapiens GN=HEXA PE=1 SV=2	60.702	124680	0	0.000784003	0
Q9BTD8	RNA-binding protein 42	RBM42	sp|Q9BTD8|RBM42_HUMAN RNA-binding protein 42 OS=Homo sapiens GN=RBM42 PE=1 SV=1	50.413	124280	0	0.000781488	0
[truncated: 549 more rows]

## Sheet: Table 3_mCherry-CDK5RAP2
Supplementary Table 3
Accession	Description	Gene Symbol	Entrez Gene ID	Coverage [%]	# AAs	MW [kDa]	Score Sequest HT	# Peptides	# PSMs	# Unique Peptides	# Razor Peptides	Abundance	% Relative abundance
[truncated: 260 more rows]

## Sheet: Table 4_mCherry-CLASP2
Supplementary Table 4
[truncated: 108 more rows]

## Sheet: Table 5_chTOG-mCherry
Supplementary Table 5
[truncated: 106 more rows]

## Sheet: Table 6_GCP6-GFP-SII γTuRC
Supplementary Table 6
[truncated: 1,302 more rows]
