# Supplementary material for: CAMSAPs and nucleation-promoting factors control microtubule release from γ-TuRC
Source: Nat Cell Biol. 2024 Feb 29;26(3):404–20. doi: 10.1038/s41556-024-01366-2 (PMC10940162; doi:10.1038/s41556-024-01366-2)
Supplement: Supplementary file 20 — Statistical source data. [file 41556_2024_1366_MOESM20_ESM.xlsx]

## Sheet: Source data for Fig1
Source data Fig1			Source data Fig1a middle		Experiment 1 (Represented)			Independent experiments (Raw data)	Experiment 1 (Represented)			Experiment 2			Experiment 3				Source data Fig1a right															Source data Fig1d		Control			No premix EB3			No premix CDK5RAP2			Premix CDK5RAP2			No premix CLASP2
				Bin center (Intensity) (X-axis)	GCP3-GFP	GFP-EB3	GFP		GCP3-GFP	GFP-EB3	GFP	GCP3-GFP	GFP-EB3	GFP	GCP3-GFP	GFP-EB3	GFP				Y	Y	Y	Y	Y	Y	Y	Y	Y	Y	Y	Y			X	Assay1	Assay2	Assay3	Assay1	Assay2	Assay3	Assay1	Assay2	Assay3	Assay1	Assay2	Assay3	Assay1	Assay2
				100	0	0	0		16545	991.24	760.61	796.65	1293.14	981.12	1032.13	1616.13	376.13			X	GCP3-GFP	fit (sum)	x1	x2	x3	x4	x5	x6	x7	x8	x9	x10			0-10 min	2.91262	2.17391	2.9703	1.90476	0.980392	1.5873	4.28571	6.66667	8.06452	19.0476	20	32.0755	7.89474	5.08475
				200	0.000126311	0	0		32462.2	1383.69	450.84	1456.56	1203.79	805.67	803.69	850.38	317.94			0		4.01518e-10	4.01518e-10	0	0	0	0	0	0	0	0	0			10-20 min	1.43885	1.07527	1.37931	0.714286	1.3986	0.701754	2.70701	4.0146	3.43511	16.0448	33.7838	34.7305	4.11311	2.83912
				300	0.00303145	0	0.0221571		4697.71	1308.81	354.9	4120.21	773.1	620.01	1342.55	698.72	409.95			9.77804		4.93485e-10	4.93484e-10	9.25069e-16	-2.36758e-16	1.28741e-17	1.79183e-17	-1.6795e-21	-6.85158e-21	2.87924e-19	7.91098e-23	-2.10586e-20			20-30 min	1.23153	1.10132	0.80429	1.44628	3.1746	0.826446	3.53774	5.04587	5.6	13.1206	22.5225	31.7797	5.06329	6.11511
				400	0.00985222	0.00306082	0.0979674		12235.9	835.87	450.35	3326.17	1676.79	546.29	774.4	719.53	296.75			19.5561		5.96934e-10	5.96933e-10	1.4405e-15	-4.0502e-16	2.29884e-17	3.27851e-17	-3.12198e-21	-1.28578e-20	5.45573e-19	1.50618e-22	-4.03612e-20
				500	0.0169256	0.0159695	0.138619		2179.54	998.56	823.3	5107.27	506.25	454.15	5367.63	1098.08	428.89			29.3341		7.18311e-10	7.18309e-10	1.61368e-15	-5.11726e-16	3.05473e-17	4.47786e-17	-4.33885e-21	-1.8055e-20	7.74024e-19	2.1478e-22	-5.79569e-20
				600	0.0246305	0.0313623	0.151071		2150.33	1818.23	580.4	584.55	361.45	414.75	897.36	1034.39	451.48			39.1122		8.64059e-10	8.64058e-10	1.51201e-15	-5.63816e-16	3.57552e-17	5.4077e-17	-5.3415e-21	-2.24796e-20	9.74356e-19	2.7185e-22	-7.38948e-20
				700	0.033346	0.0434281	0.139352		4541.12	1285.73	314.93	8746.24	624.16	522.45	6682.82	1148.36	438.48			48.8902		1.04063e-09	1.04063e-09	1.20287e-15	-5.68231e-16	3.88169e-17	6.08588e-17	-6.14136e-21	-2.61678e-20	1.14765e-18	3.22083e-22	-8.8224e-20
				800	0.0352406	0.0559819	0.114814		2470.73	1163.85	661.41	2188.27	661.21	565.98	631.42	582.59	630.24			58.6683		1.25446e-09	1.25446e-09	7.53662e-16	-5.3191e-16	3.99366e-17	6.53022e-17	-6.74983e-21	-2.91559e-20	1.29498e-18	3.65732e-22	-1.00994e-19
				900	0.0323355	0.0581999	0.0999817		2707.68	2004.55	445.08	1892.62	1351.37	718.66	1647.9	1814.4	716.15			68.4463		1.51199e-09	1.51199e-09	2.31771e-16	-4.61794e-16	3.93188e-17	6.75856e-17	-7.17831e-21	-3.14803e-20	1.41742e-18	4.03053e-22	-1.12253e-19
				1000	0.0303145	0.069556	0.0697674		2893.04	947.19	659.71	1703.77	1309.35	706.73	1823.73	595.25	444.02			78.2243		1.82092e-09	1.82092e-09	-2.95409e-16	-3.64822e-16	3.71682e-17	6.78871e-17	-7.43821e-21	-3.31774e-20	1.51606e-18	4.34301e-22	-1.22051e-19
				1100	0.0194518	0.069689	0.0563999		2858.03	996.94	672.56	3749.12	4350.05	425.15	2042.71	1250.7	796.64			88.0024		2.19951e-09	2.19951e-09	-7.60488e-16	-2.47935e-16	3.36891e-17	6.63852e-17	-7.54094e-21	-3.42834e-20	1.59197e-18	4.59729e-22	-1.30436e-19
				1200	0.0167993	0.0676485	0.0390038		6140.91	1462.33	502.63	1972.84	1813.34	396.02	559.64	637.25	639.74			97.7804		2.67145e-09	2.67145e-09	-1.09607e-15	-1.18073e-16	2.90861e-17	6.32581e-17	-7.49791e-21	-3.48347e-20	1.64623e-18	4.79592e-22	-1.37458e-19
				1300	0.0161677	0.0696447	0.0221571		968.12	705.91	369.08	3406.31	291.93	969.13	6623.01	1429.24	482.04			107.558		3.26049e-09	3.26049e-09	-1.23477e-15	1.78236e-17	2.35636e-17	5.8684e-17	-7.32053e-21	-3.48675e-20	1.67992e-18	4.94145e-22	-1.43166e-19
				1400	0.0127574	0.0671162	0.0173961		14239	1527.7	641.42	3775.2	1581.65	1398.12	4218.26	1472	651.25			117.337		4.00487e-09	4.00487e-09	-1.1092e-15	1.52816e-16	1.73261e-17	5.28415e-17	-7.02019e-21	-3.44183e-20	1.69412e-18	5.03642e-22	-1.47609e-19
				1500	0.0104838	0.0601961	0.0100714		732.28	576.19	553.14	1858.67	377.75	1071.93	2902.86	2026.03	307.58			127.115		4.98223e-09	4.98223e-09	-6.5195e-16	2.79962e-16	1.05782e-17	4.59086e-17	-6.60832e-21	-3.35234e-20	1.6899e-18	5.08339e-22	-1.50836e-19
				1600	0.0108627	0.0575789	0.00677532		8593.54	1231.2	1130.13	633.28	248.18	1051.27	546.93	1162.55	332.68			136.893		6.27686e-09	6.27686e-09	2.04355e-16	3.92323e-16	3.52431e-18	3.80637e-17	-6.09631e-21	-3.2219e-20	1.66834e-18	5.08489e-22	-1.52897e-19
				1700	0.0101048	0.0459566	0.00512727		2666.8	1329.86	553.1	4596.16	1083.01	485.9	3787.24	534.79	849.63			146.671		7.97971e-09	7.97971e-09	1.52006e-15	4.82959e-16	-3.63111e-18	2.94852e-17	-5.49557e-21	-3.05415e-20	1.63053e-18	5.04347e-22	-1.53839e-19
				1800	0.00934698	0.0408996	0.0032961		13999	1292.49	398.4	6903.41	849.79	944.2	3876.19	1430.57	915.35			156.449		1.03297e-08	1.03297e-08	3.19878e-15	5.4493e-16	-1.06835e-17	2.03513e-17	-4.81752e-21	-2.85272e-20	1.57753e-18	4.96168e-22	-1.53713e-19
				1900	0.00972591	0.0342457	0.0021974		1234.76	918.47	395.96	601.05	403.82	900.09	794.53	1059.15	372.53			166.227		1.3711e-08	1.3711e-08	4.99031e-15	5.71295e-16	-1.74285e-17	1.08403e-17	-4.07355e-21	-2.62125e-20	1.51043e-18	4.84206e-22	-1.52568e-19
				2000	0.0103575	0.0283902	0.000915583		2032.07	2481.26	351.54	3152.66	1605.6	867.51	566.25	585.57	362.26			176.005		1.8514e-08	1.8514e-08	6.638e-15	5.55114e-16	-2.36615e-17	1.13055e-18	-3.27508e-21	-2.36337e-20	1.43031e-18	4.68715e-22	-1.50452e-19
				2100	0.0108627	0.0231114	0.00054935		869.35	594.51	604.3	2397.19	587.88	632.35	2518.57	830.85	666.87			185.783		2.5315e-08	2.5315e-08	7.88518e-15	4.89447e-16	-2.9178e-17	-8.5997e-18	-2.43351e-21	-2.08271e-20	1.33824e-18	4.49951e-22	-1.47414e-19
				2200	0.00972591	0.0208047	0.000366233		3683.06	1201.78	587.49	4135.76	231.07	833.96	906.86	1499.49	547.77			195.561		3.57473e-08	3.57473e-08	8.47521e-15	3.67354e-16	-3.37736e-17	-1.81721e-17	-1.56026e-21	-1.7829e-20	1.23531e-18	4.28168e-22	-1.43505e-19
				2300	0.0143994	0.0161469	0.000366233		3732.4	1062.43	770.01	2453.28	3704.64	956.97	62880.7	2116.63	482.29			205.339		5.18169e-08	5.18169e-08	8.15142e-15	1.81895e-16	-3.72437e-17	-2.74084e-17	-6.66715e-22	-1.46758e-20	1.12258e-18	4.0362e-22	-1.38772e-19
				2400	0.0113679	0.0159251	0.00054935		2222.05	1549.81	609.34	2799.84	1209.24	723.8	2888.02	598.54	773.52			215.117		7.5566e-08	7.5566e-08	6.66516e-15	-7.37471e-17	-3.93839e-17	-3.61303e-17	2.357e-22	-1.14037e-20	1.00115e-18	3.76563e-22	-1.33265e-19
				2500	0.0152836	0.0122433	0.000183117		751.77	2083.74	543.1	3843.04	1981.18	1252.55	2826.03	1855.93	548.86			224.895		1.12938e-07	1.12938e-07	4.63921e-15	-3.92968e-16	-3.99897e-17	-4.41595e-17	1.13558e-21	-8.0492e-21	8.72076e-19	3.47249e-22	-1.27033e-19
				2600	0.0149046	0.00993657	0.000183117		4124.32	1662.8	422.19	3452.25	1929.2	809.17	2247.16	762.36	470.18			234.673		1.77229e-07	1.77229e-07	4.33908e-15	-7.43861e-16	-3.88566e-17	-5.13176e-17	2.02153e-21	-4.64851e-21	7.36452e-19	3.15935e-22	-1.20125e-19
				2700	0.0161677	0.00918245	0		24507.8	2780.4	703.14	2438.05	1399.96	488.45	733.23	953.78	339.89			244.451		2.82551e-07	2.82551e-07	8.21233e-15	-1.09172e-15	-3.57801e-17	-5.74264e-17	2.88212e-21	-1.23798e-21	5.95351e-19	2.82875e-22	-1.1259e-19
				2800	0.0170519	0.00829526	0		358.22	1238.26	936.29	2407.38	511.8	491.26	1440.96	1161.21	848.15			254.229		4.45273e-07	4.45273e-07	1.87065e-14	-1.40183e-15	-3.05557e-17	-6.23076e-17	3.70596e-21	2.14606e-21	4.49851e-19	2.48323e-22	-1.04478e-19
				2900	0.0188203	0.00789602	0		7508.41	928.16	571.31	4219.37	507.59	802.32	619.05	1145.99	518.18			264.007		7.10991e-07	7.10991e-07	3.8269e-14	-1.63949e-15	-2.29789e-17	-6.57828e-17	4.48164e-21	5.46728e-21	3.01032e-19	2.12533e-22	-9.58374e-20
				3000	0.0185676	0.00576676	0.000183117		2867.93	748.48	297.26	3516.64	1349.36	586.13	2619.23	602.52	461.62			273.785		1.14566e-06	1.14566e-06	6.93475e-14	-1.76999e-15	-1.28453e-17	-6.76739e-17	5.19775e-21	8.68937e-21	1.4997e-19	1.75761e-22	-8.6717e-20
				3100	0.0167993	0.00514572	0		349.8	1342.19	620.46	888.17	2247.31	1309.64	289.63	1228.55	691.29			283.563		1.81567e-06	1.81567e-06	1.14389e-13	-1.75862e-15	4.96875e-20	-6.78024e-17	5.84289e-21	1.1776e-20	-2.25577e-21	1.38261e-22	-7.71662e-20
				3200	0.0233674	0.00563368	0.000183117		772.98	624.72	613.03	3533.29	1860.29	749.4	702.58	953.98	421.23			293.341		2.80145e-06	2.80145e-06	1.78943e-13	-1.57067e-15	1.56879e-17	-6.59901e-17	6.40564e-21	1.46908e-20	-1.54567e-19	1.00287e-22	-6.72342e-20
				3300	0.0205886	0.00519008	0.000183117		1362.67	942.58	816.13	1796.11	1115.92	563.32	566.56	1323.84	502.38			303.119		4.23734e-06	4.23734e-06	2.80431e-13	-1.17143e-15	3.31986e-17	-6.20586e-17	6.8746e-21	1.73975e-20	-3.05886e-19	6.20949e-23	-5.69699e-20
				3400	0.0218517	0.00377057	0		3180.67	1325.65	429.13	4613.65	1505.08	489.66	923.44	1488.4	1005.31			312.897		6.27058e-06	6.27058e-06	4.39118e-13	-5.26197e-16	5.15072e-17	-5.58297e-17	7.23836e-21	1.98598e-20	-4.55134e-19	2.39378e-23	-4.64224e-20
				3500	0.0195781	0.00323826	0		11785.3	1856.22	490.76	2044.36	1526.92	564.55	5413.41	2443.23	561.25			322.675		9.04843e-06	9.04843e-06	6.75269e-13	3.98079e-16	6.95387e-17	-4.71251e-17	7.48552e-21	2.20412e-20	-6.01233e-19	-1.39292e-23	-3.5641e-20
				3600	0.0181887	0.00350441	0		3401.31	507.51	935.74	2605.52	1852.69	444.83	66973.1	2329.05	663.5			332.453		1.27192e-05	1.27192e-05	1.00915e-12	1.56639e-15	8.62184e-17	-3.57665e-17	7.60466e-21	2.39056e-20	-7.43105e-19	-5.12514e-23	-2.46746e-20
				3700	0.0204623	0.00328262	0		467.93	2403.48	600.3	3195.6	1984.76	664.22	2515.06	864.3	402.64			342.231		1.74325e-05	1.74325e-05	1.46103e-12	2.85329e-15	1.00472e-16	-2.15755e-17	7.58439e-21	2.54166e-20	-8.79671e-19	-8.77745e-23	-1.35723e-20
				3800	0.0176835	0.00226234	0		2822.24	1396.98	652.1	4735.95	473.87	802.81	32410.1	1029.14	793.02			352.01		2.33382e-05	2.33382e-05	2.05116e-12	4.12705e-15	1.11224e-16	-4.37395e-18	7.41328e-21	2.65378e-20	-1.00985e-18	-1.23244e-22	-2.38336e-21
				3900	0.0194518	0.00168567	0		3949.87	1905.52	468.12	3530.05	440.07	873.02	3873.4	595.7	1029.77			361.788		3.05645e-05	3.05645e-05	2.81329e-12	5.25598e-15	1.174e-16	1.59359e-17	7.07994e-21	2.72329e-20	-1.13257e-18	-1.57404e-22	8.84326e-21
				4000	0.0141468	0.00195182	0		5332.96	1690.24	973.18	7720.66	2064	947.03	530.01	776.37	979.57			371.566		3.90633e-05	3.90633e-05	3.89159e-12	6.10836e-15	1.17925e-16	3.87904e-17	6.57296e-21	2.74656e-20	-1.24676e-18	-1.90002e-22	2.00584e-20
				4100	0.0164204	0.00159695	0		5381.83	2653.37	775.98	3011.4	1997.47	507.25	1285.26	706.26	521.11			381.344		4.87004e-05	4.87004e-05	5.4843e-12	6.55247e-15	1.11724e-16	6.3302e-17	5.88093e-21	2.71996e-20	-1.35132e-18	-2.20783e-22	3.12131e-20
				4200	0.0143994	0.00146387	0		3631.4	1194.72	570.03	3654.16	948.76	478.81	3354.64	821.36	345.59			391.122		5.93406e-05	5.93406e-05	7.79007e-12	6.45661e-15	9.77231e-17	8.85809e-17	4.99244e-21	2.63986e-20	-1.44519e-18	-2.49491e-22	4.22581e-20
				4300	0.0160414	0.00119771	0		10601.8	804.75	490.21	1356.52	372.17	413.58	7520.3	1549.98	1249.33			400.9		7.08236e-05	7.08236e-05	1.10075e-11	5.68907e-15	7.4847e-17	1.13737e-16	3.89609e-21	2.50261e-20	-1.52728e-18	-2.75873e-22	5.31443e-20
				4400	0.0133889	0.00137515	0		2904.59	2687.52	760.01	679.65	959.27	620.4	3530.71	726.81	574.16			410.678		8.29224e-05	8.29224e-05	1.53353e-11	4.11814e-15	4.20211e-17	1.37882e-16	2.58047e-21	2.3046e-20	-1.59652e-18	-2.99673e-22	6.38228e-20
				4500	0.0107364	0.00124207	0		7510.79	1384.29	437.19	9050.73	5426.58	1314.13	974	2188.44	908.85			420.456		9.53995e-05	9.53995e-05	2.0972e-11	1.61211e-15	-1.82951e-18	1.60124e-16	1.03416e-21	2.04218e-20	-1.65183e-18	-3.20638e-22	7.42443e-20
				4600	0.0125047	0.000887193	0		1431.86	1289.01	892.87	3478.81	813.69	720.84	387.8	595.41	768.94			430.234		0.000108021	0.000108021	2.8126e-11	-1.94596e-15	-5.76562e-17	1.79575e-16	-7.52596e-22	1.71172e-20	-1.69212e-18	-3.38513e-22	8.43598e-20
				4700	0.00947329	0.00110899	0		3124.96	1870.46	787.82	2782.63	4053.16	518.77	1571.73	554.04	788.3			440.012		0.000120635	0.000120635	3.72089e-11	-6.36518e-15	-1.23844e-16	1.95345e-16	-2.75561e-21	1.3096e-20	-1.71633e-18	-3.53043e-22	9.41202e-20
				4800	0.00871542	0.000443597	0		4684.61	3082.41	455.88	4495.94	518.24	808.71	4760.92	1549.04	374.59			449.79		0.000133163	0.000133163	4.88241e-11	-1.11639e-14	-1.96352e-16	2.06543e-16	-4.91858e-21	8.32174e-21	-1.72338e-18	-3.63973e-22	1.03476e-19
				4900	0.00618921	0.000576676	0		945.7	585.89	864.28	2288	917	442.81	715.16	750.27	922.16			459.568		0.000145532	0.000145532	6.35828e-11	-1.58491e-14	-2.71046e-16	2.12281e-16	-7.18396e-21	2.75815e-21	-1.71218e-18	-3.71049e-22	1.12379e-19
				5000	0.00985222	0.000532316	0		45724	1036.02	1301.46	3982.64	288.29	625.46	727.08	1508.91	875.93			469.346		0.000157665	0.000157665	8.20958e-11	-1.99275e-14	-3.4379e-16	2.11668e-16	-9.49419e-21	-3.63111e-21	-1.68166e-18	-3.74017e-22	1.2078e-19
				5100	0.00821018	0.000887193	0		1927.77	773.53	973.41	1040.35	529.97	427.55	3329.06	1092.41	561.95			479.124		0.000169469	0.000169468	1.04974e-10	-2.29064e-14	-4.10448e-16	2.03815e-16	-1.17917e-20	-1.08824e-20	-1.63074e-18	-3.72622e-22	1.28629e-19
				5200	0.00568397	0.000266158	0		3113.16	574.44	694.77	3085.94	1007.98	665.91	2527.93	2689.31	968.55			488.902		0.000180844	0.000180844	1.32829e-10	-2.42924e-14	-4.66887e-16	1.87831e-16	-1.4019e-20	-1.90319e-20	-1.55834e-18	-3.66609e-22	1.35877e-19
				5300	0.00644183	0.000443597	0		3139.19	4039.81	397.89	8548.08	3666.23	637.91	877.08	1912.57	797.02			498.68		0.000191693	0.000191693	1.66312e-10	-2.35926e-14	-5.0897e-16	1.62828e-16	-1.61185e-20	-2.81153e-20	-1.46339e-18	-3.55724e-22	1.42476e-19
				5400	0.00568397	0.000443597	0		10399.4	2803.85	582.03	1071.78	738.83	819	2548.83	615.98	417.17			508.458		0.000201945	0.000201945	2.0994e-10	-2.03139e-14	-5.32562e-16	1.27915e-16	-1.80325e-20	-3.80935e-20	-1.3448e-18	-3.39712e-22	1.48376e-19
				5500	0.00492611	0.000310518	0.000183117		592.8	1431.48	525.05	929.9	1580.39	980.45	532.63	1769.44	321.99			518.236		0.000211584	0.000211584	2.75236e-10	-1.39632e-14	-5.33527e-16	8.22025e-17	-1.97037e-20	-4.87922e-20	-1.2015e-18	-3.18319e-22	1.53528e-19
				5600	0.00416825	0.000443597	0		3079.7	755.61	548.19	3698.79	14513	552.56	1002.54	709.32	998.19			528.014		0.000220597	0.000220597	3.74459e-10	-4.04755e-15	-5.07732e-16	2.48013e-17	-2.10744e-20	-6.00228e-20	-1.0324e-18	-2.9129e-22	1.57883e-19
				5700	0.00341038	0.000310518	0		3873.66	664.6	448.48	1902.88	478.67	534.62	695.69	1583.15	646.32			537.792		0.00022897	0.00022897	5.19871e-10	9.8201e-15	-4.51039e-16	-4.49816e-17	-2.20871e-20	-7.15967e-20	-8.36436e-19	-2.58371e-22	1.61392e-19
				5800	0.00328407	0.000177439	0		2141.89	1763.87	796.05	3912.95	583.42	797.48	861.02	850.2	385.43			547.57		0.000236641	0.00023664	7.23733e-10	2.67257e-14	-3.59315e-16	-1.2542e-16	-2.26842e-20	-8.33254e-20	-6.12524e-19	-2.19307e-22	1.64006e-19
				5900	0.00454718	0.000399237	0		6663.67	533.79	770.81	3845.19	1845.46	483.9	851.99	775.49	822.23			557.348		0.000243514	0.000243513	9.98305e-10	4.48828e-14	-2.28424e-16	-2.13167e-16	-2.28082e-20	-9.50202e-20	-3.59586e-19	-1.73843e-22	1.65676e-19
				6000	0.00391562	0.000177439	0		6121.2	1537.92	461.42	2646.76	1173.95	768.49	767.18	595.03	662.84			567.126		0.000249495	0.000249493	1.35585e-09	6.2489e-14	-5.42301e-17	-3.04844e-16	-2.24015e-20	-1.06493e-19	-7.65446e-20	-1.21725e-22	1.66352e-19
				6100	0.00492611	8.87193e-05	0		884.42	1239.63	949.07	2940.04	833.56	2374.42	2774.51	778.34	533.32			576.904		0.000254512	0.00025451	1.83435e-09	7.77418e-14	1.63831e-16	-3.97074e-16	-2.14065e-20	-1.17554e-19	2.36512e-19	-6.2698e-23	1.65986e-19
				6200	0.00353669	0.000177439	0		29045.1	1181.76	476.66	3947.42	2060.93	1105.68	495.4	2035.39	786.82			586.683		0.000258575	0.000258572	2.56609e-09	8.88385e-14	4.13236e-16	-4.8648e-16	-1.97657e-20	-1.28016e-19	5.75214e-19	3.49187e-24	1.64528e-19
				6300	0.003663	0.000133079	0		3235.72	1376.54	440.07	2641.31	1311.03	399.24	5137.29	733.06	445.42			596.461		0.000261714	0.00026171	3.70499e-09	9.39769e-14	6.78459e-16	-5.69685e-16	-1.74216e-20	-1.3769e-19	9.34209e-19	7.70995e-23	1.6193e-19
				6400	0.00252621	0	0		73982.7	1199.4	556.71	638.68	2248.27	733.97	637.21	1018.56	413.29			606.239		0.000263957	0.000263952	5.40495e-09	9.13542e-14	9.43975e-16	-6.4331e-16	-1.43166e-20	-1.46387e-19	1.30815e-18	1.5838e-22	1.58142e-19
				6500	0.00315776	0.000133079	0		3803.53	920.32	764.72	10150.1	1413.55	685.37	717.04	1029.04	620.53			616.017		0.000265371	0.000265363	7.81989e-09	7.91681e-14	1.19426e-15	-7.03978e-16	-1.03931e-20	-1.53919e-19	1.69168e-18	2.47586e-22	1.53115e-19
				6600	0.00290514	8.87193e-05	0		5311.49	1212.26	430.69	1125.15	2809.81	1197.47	847.39	1550.64	394.83			625.795		0.000266061	0.00026605	1.11037e-08	5.56161e-14	1.41379e-15	-7.48312e-16	-5.59363e-21	-1.60097e-19	2.07945e-18	3.44975e-22	1.468e-19
				6700	0.00353669	8.87193e-05	0		622.14	777.4	857.09	404.89	1520.21	674.81	774.25	1225.15	1159.16			635.573		0.00026614	0.000266124	1.54103e-08	1.88956e-14	1.58703e-15	-7.72934e-16	1.39425e-22	-1.64733e-19	2.46611e-18	4.50799e-22	1.39148e-19
				6800	0.00378931	0.000177439	0		4426.35	1236.82	698.43	2833.9	1049.63	1260.59	759.81	781.87	979.11			645.351		0.000265712	0.000265691	2.09707e-08	-3.19967e-14	1.69847e-15	-7.74468e-16	6.84142e-21	-1.67638e-19	2.8463e-18	5.65174e-22	1.3011e-19
				6900	0.00189466	0.000177439	0		5696.08	472.93	627.27	3340.2	6089.77	1489.86	4708.38	1149.88	552.96			655.129		0.00026484	0.000264811	2.86176e-08	-9.1816e-14	1.73258e-15	-7.49534e-16	1.43743e-20	-1.68623e-19	3.21469e-18	6.87116e-22	1.19637e-19
				7000	0.00277883	4.43597e-05	0		9327.32	3830.2	466.94	808.48	538.65	1087.68	515.98	1146.1	722.97			664.907		0.000263569	0.00026353	3.94673e-08	-1.52378e-13	1.67384e-15	-6.94757e-16	2.25183e-20	-1.67501e-19	3.56591e-18	8.15128e-22	1.0768e-19
				7100	0.00277883	0	0		3669.38	854.12	944.49	1121.15	1013.98	706.71	1582.58	594.21	452.92			674.685		0.000261944	0.000261889	5.46375e-08	-2.05481e-13	1.50671e-15	-6.06757e-16	3.10533e-20	-1.64081e-19	3.89461e-18	9.47706e-22	9.41888e-20
				7200	0.00404193	4.43597e-05	0		3027.91	1892.28	573.16	4632.44	415.8	687.92	949.98	1773.71	611.65			684.463		0.000260017	0.000259941	7.5246e-08	-2.42924e-13	1.21568e-15	-4.82159e-16	3.97592e-20	-1.58176e-19	4.19545e-18	1.08335e-21	7.91155e-20
				7300	0.00378931	0	0		3478.66	1474.4	742.93	2735.19	955.31	559.68	5802.09	20428.6	315.71			694.241		0.000257865	0.000257763	1.02411e-07	-2.56505e-13	7.85214e-16	-3.17584e-16	4.84158e-20	-1.49598e-19	4.46307e-18	1.22056e-21	6.24106e-20
				7400	0.00341038	0	0		19741	1470.17	1056.58	5702.04	496.28	692.44	3385.94	2155.32	687.33			704.019		0.000255571	0.000255434	1.37249e-07	-2.38022e-13	1.99796e-16	-1.09655e-16	5.68029e-20	-1.38157e-19	4.69212e-18	1.35783e-21	4.40251e-20
				7500	0.00378931	8.87193e-05	0		3896.59	1341.98	1156.62	768.22	1923.68	1134.73	847.77	902.09	376.15			713.797		0.000253214	0.000253033	1.80922e-07	-1.79274e-13	-5.5421e-16	1.44594e-16	6.47003e-20	-1.23665e-19	4.87726e-18	1.49366e-21	2.39171e-20
				7600	0.00227359	0	0		1019.64	2069.8	558.07	3545.75	1002.6	1375.03	1028.38	1189.37	862.31			723.575		0.000250856	0.000250621	2.35427e-07	-7.20602e-14	-1.45352e-15	4.40106e-16	7.1888e-20	-1.05934e-19	5.01312e-18	1.62656e-21	2.18691e-21
				7700	0.00227359	4.43597e-05	0		3323.18	1412.66	923.34	811.04	7631.15	1089.86	3824.37	888.28	425.33			733.353		0.000248542	0.000248239	3.03521e-07	9.18222e-14	-2.44125e-15	7.64523e-16	7.81457e-20	-8.47744e-20	5.09436e-18	1.75501e-21	-2.09356e-20
				7800	0.00252621	4.43597e-05	0		2984.55	1806.36	831.38	3442.45	1474.62	668.01	242.42	476.53	929.73			743.131		0.000246317	0.000245929	3.87991e-07	3.20574e-13	-3.4593e-15	1.10522e-15	8.32533e-20	-5.99983e-20	5.11563e-18	1.87751e-21	-4.52161e-20
				7900	0.00315776	0	0		1759.17	3212.21	539.98	3568.73	1988.74	1325.12	1007.34	2601.01	704.4			752.909		0.000244214	0.000243722	4.91621e-07	6.21502e-13	-4.44958e-15	1.44958e-15	8.69906e-20	-3.1532e-20	5.07157e-18	1.99257e-21	-7.04201e-20
				8000	0.00277883	0	0		4512.17	768.52	453.64	839.73	575.22	497.53	1101.07	450.32	900.3			762.687		0.000242218	0.000241601	6.17199e-07	9.97258e-13	-5.35398e-15	1.78497e-15	8.91375e-20	9.98771e-23	4.95684e-18	2.09868e-21	-9.63132e-20
				8100	0.00277883	0	0		4361.14	996.08	1056.67	1218.69	1404.84	601.96	582.56	1130.61	345.82			772.465		0.000240297	0.000239529	7.67508e-07	1.44899e-12	-6.11441e-15	2.09877e-15	8.94738e-20	3.41791e-20	4.76608e-18	2.19435e-21	-1.22661e-19
				8200	0.00265252	4.43597e-05	0		3749.88	1020.93	822.84	1026.65	1126.62	571.41	1618.72	1642.41	357.97			782.243		0.000238418	0.000237473	9.45337e-07	1.97784e-12	-6.67275e-15	2.37835e-15	8.77793e-20	6.99874e-20	4.49395e-18	2.27806e-21	-1.49229e-19
				8300	0.00151573	0	0		14330.6	751.82	1236.05	1401.45	507.71	676.97	1622.22	1318.28	736.1			792.021		0.000236544	0.00023539	1.15349e-06	2.58495e-12	-6.97092e-15	2.6111e-15	8.38339e-20	1.06806e-19	4.13508e-18	2.34832e-21	-1.75783e-19
				8400	0.00176835	4.43597e-05	0		4438.92	926.76	1643.36	356.16	2063.36	841.78	1084.88	568.18	385.06			801.799		0.000234625	0.000233231	1.39479e-06	3.27146e-12	-6.9508e-15	2.78439e-15	7.74174e-20	1.43917e-19	3.68414e-18	2.40363e-21	-2.02088e-19
				8500	0.00214728	8.87193e-05	0		5225.62	1112.84	617.87	3084.06	1788.32	1112.47	873.13	1425.78	863.16			811.577		0.000232613	0.000230941	1.67209e-06	4.03853e-12	-6.55431e-15	2.8856e-15	6.83097e-20	1.80602e-19	3.13576e-18	2.44248e-21	-2.2791e-19
				8600	0.00214728	0	0		626.32	581.04	700.79	950.9	1137.74	573.95	743.19	2954.73	1147.78			821.356		0.00023046	0.000228472	1.98823e-06	4.88729e-12	-5.72334e-15	2.90209e-15	5.62905e-20	2.16143e-19	2.48461e-18	2.46338e-21	-2.53014e-19
				8700	0.00101048	0	0		2063.16	1235.16	552.2	4006.57	1664.2	983.35	1538.91	1514.77	1207.44			831.134		0.000228153	0.000225807	2.34603e-06	5.81889e-12	-4.39979e-15	2.82126e-15	4.11398e-20	2.4982e-19	1.72532e-18	2.46482e-21	-2.77166e-19
				8800	0.00176835	0	0		2124.22	854.9	437.25	1315.01	1566.22	1289.52	1758.03	1501.69	386.53			840.912		0.000225697	0.000222948	2.74835e-06	6.83447e-12	-2.52555e-15	2.63047e-15	2.26374e-20	2.80917e-19	8.52544e-19	2.44529e-21	-3.00132e-19
				8900	0.00227359	0	0		453.86	2556.37	1088.45	4640.69	3439.53	598.34	5413.7	1247.15	598.23			850.69		0.0002231	0.000219902	3.19801e-06	7.9352e-12	-4.25428e-17	2.3171e-15	5.63113e-22	3.08713e-19	-1.39065e-19	2.40331e-21	-3.21677e-19
				9000	0.00214728	4.43597e-05	0		908.22	1252.95	587.98	10831.8	921.33	691.97	2962.21	1771.24	637.02			860.468		0.00022037	0.000216673	3.69745e-06	9.26391e-12	3.0563e-15	1.86852e-15	-2.51062e-20	3.32492e-19	-1.25002e-18	2.33736e-21	-3.41567e-19
				9100	0.00189466	0	0		4689.62	840.01	787.16	2735.76	786.31	736.33	5064.37	1366.8	954.46			870.246		0.000217517	0.000213269	4.24769e-06	1.14611e-11	6.59879e-15	1.27212e-15	-5.37016e-20	3.51535e-19	-2.46387e-18	2.24595e-21	-3.59567e-19
				9200	0.00126311	4.43597e-05	0		2148.04	1225.54	441.52	4436.1	2298.9	460.59	642.42	1730.85	451.07			880.024		0.000214551	0.000209701	4.84947e-06	1.52764e-11	1.03734e-14	5.15275e-16	-8.44027e-20	3.65122e-19	-3.76041e-18	2.12757e-21	-3.75443e-19
				9300	0.00113679	0	0		557.06	862.92	732.72	3780.5	4574.1	545.79	767.39	1962.92	496.06			889.802		0.000211482	0.000205979	5.50348e-06	2.14596e-11	1.41686e-14	-4.13909e-16	-1.16389e-19	3.72537e-19	-5.11946e-18	1.98072e-21	-3.88961e-19
				9400	0.0023999	0	0		3093.47	1600.92	332.16	3779.41	293.73	582.01	370.25	1487.89	509.82			899.58		0.000208329	0.000202118	6.21045e-06	3.07601e-11	1.77729e-14	-1.50173e-15	-1.48839e-19	3.7306e-19	-6.52083e-18	1.8039e-21	-3.99885e-19
				9500	0.00176835	0	0		3118.1	1626.59	617.39	2445.46	1287.41	471.77	591	1162.97	890.28			909.358		0.000205117	0.000198145	6.97108e-06	4.39278e-11	2.09747e-14	-2.703e-15	-1.80933e-19	3.65973e-19	-7.94433e-18	1.59561e-21	-4.07982e-19
				9600	0.00138941	0	0		3536.89	586.25	722.1	2787.51	1523.28	792.42	9950.85	990.56	922.28			919.136		0.000201872	0.000194086	7.78611e-06	6.17123e-11	2.35626e-14	-3.97058e-15	-2.1185e-19	3.50558e-19	-9.36977e-18	1.35435e-21	-4.13017e-19
				9700	0.00126311	0	0		335.66	1644.22	480.43	1762.64	1949.39	441.2	3183.76	996.44	536.75			928.914		0.000198621	0.000189965	8.65599e-06	8.48631e-11	2.53251e-14	-5.25732e-15	-2.4077e-19	3.26096e-19	-1.0777e-17	1.07861e-21	-4.14755e-19
				9800	0.00113679	0	0		1528.7	791.95	709.37	2467.52	1282.92	580.43	938.26	1205	392.98			938.692		0.000195392	0.000185813	9.57929e-06	1.1413e-10	2.60505e-14	-6.51609e-15	-2.66871e-19	2.9187e-19	-1.21457e-17	7.66893e-22	-4.12963e-19
				9900	0.00101048	0	0		1491.94	998.95	1032.42	1964.65	807.75	806.27	928.49	2084.97	767.57			948.47		0.000192214	0.00018166	1.05538e-05	1.50263e-10	2.55274e-14	-7.69976e-15	-2.89334e-19	2.4716e-19	-1.34558e-17	4.17701e-22	-4.07406e-19
				10000	0.000884173	0	0		978.7	1047.69	617.95	2822.17	938.24	430.13	5133.07	1171.79	394.01			958.248		0.000189113	0.000177535	1.15771e-05	1.94024e-10	2.35443e-14	-8.76118e-15	-3.07337e-19	1.91248e-19	-1.46871e-17	2.9535e-23	-3.97848e-19
				10100	0.00113679	0	0		3809.12	2494.46	672.05	2038.47	348.83	457.9	1114.01	556.74	1078.56			968.026		0.000186107	0.00017346	1.2647e-05	2.50115e-10	1.98896e-14	-9.65323e-15	-3.2006e-19	1.23417e-19	-1.58194e-17	-3.97064e-22	-3.84057e-19
				10200	0.000505242	0	0		5408	570.9	756.99	3988.2	4232.83	474.61	623.1	861.63	561.89			977.804		0.000183188	0.000169426	1.37612e-05	3.32699e-10	1.43519e-14	-1.03287e-14	-3.26683e-19	4.29465e-20	-1.68325e-17	-8.56669e-22	-3.65797e-19
				10300	0.00176835	0	0		6336.14	1127.1	859.47	4803.27	1283.31	402.74	1369.03	2462.48	359.22			987.582		0.000180343	0.000165425	1.49175e-05	4.57327e-10	6.71954e-15	-1.07406e-14	-3.26384e-19	-5.08805e-20	-1.77062e-17	-1.34314e-21	-3.42835e-19
				10400	0.00164204	0	0		997.7	1143.07	923.92	4067.43	1103.29	524.64	1238.28	489.6	744.38			997.36		0.000177561	0.000161447	1.61135e-05	6.39553e-10	-3.1876e-15	-1.08417e-14	-3.18343e-19	-1.58682e-19	-1.84204e-17	-1.85032e-21	-3.14934e-19
				10500	0.00101048	0	0		2303.81	1222.36	967.14	3541.74	914.94	944.82	5187.59	953.37	394			1007.14		0.000174842	0.000157495	1.73461e-05	8.94929e-10	-1.49762e-14	-1.05849e-14	-3.0174e-19	-2.79243e-19	-1.89548e-17	-2.37207e-21	-2.81862e-19
				10600	0.00126311	0	0		2602.73	1431.9	870.67	2680.61	1171.62	1124.82	2202.99	1721.56	651.05			1016.92		0.000172196	0.000153583	1.86114e-05	1.23901e-09	-2.77507e-14	-9.92293e-15	-2.75754e-19	-4.09736e-19	-1.92892e-17	-2.90225e-21	-2.43384e-19
				10700	0.000884173	4.43597e-05	0		3754.08	840.54	1093.15	3420.9	1446.78	1060.53	5892.81	951.36	1056.36			1026.69		0.000169635	0.000149727	1.99057e-05	1.68734e-09	-4.05983e-14	-8.80881e-15	-2.39564e-19	-5.47285e-19	-1.94035e-17	-3.43472e-21	-1.99265e-19
				10800	0.00138941	0	0		4758.05	1096.88	730.66	6278.78	702.02	628.53	609.6	1720.33	703.11			1036.47		0.00016717	0.000145943	2.1225e-05	2.25548e-09	-5.26063e-14	-7.19534e-15	-1.9235e-19	-6.8901e-19	-1.92774e-17	-3.96332e-21	-1.49271e-19
				10900	0.00101048	0	0		4405.01	1517.7	796.65	6863.98	1510.32	663.51	2463.77	1386.94	555.21			1046.25		0.000164819	0.000142251	2.25654e-05	2.95899e-09	-6.2862e-14	-5.0354e-15	-1.33291e-19	-8.32031e-19	-1.88909e-17	-4.48191e-21	-9.3167e-20
				11000	0.00214728	0	0		4938.37	824.93	1038.24	2305.35	3616.52	453.47	1099.83	1033.1	505.2			1056.03		0.000162601	0.000138674	2.39233e-05	3.8134e-09	-7.04528e-14	-2.28184e-15	-6.15663e-20	-9.73471e-19	-1.82236e-17	-4.98434e-21	-3.07191e-20
				11100	0.000378931	0	0		3403.39	1105.26	369.58	430.61	1991.72	773.19	771.5	1444.57	500.34			1065.81		0.000160535	0.000135235	2.52946e-05	4.83499e-09	-7.44659e-14	1.11142e-15	2.36266e-20	-1.11045e-18	-1.72554e-17	-5.46448e-21	3.83021e-20
				11200	0.00126311	0	0		4101.31	1433.04	687.53	3184.85	719.89	837.33	567.23	912.62	582.61			1075.59		0.000158628	0.000131946	2.66759e-05	6.09312e-09	-7.39887e-14	5.11212e-15	1.21735e-19	-1.24009e-18	-1.59661e-17	-5.91618e-21	1.13741e-19
				11300	0.000757863	0	0		1020.15	1525.63	755.31	511.45	2850.64	631.3	1112.5	1509.45	385.83			1085.36		0.000156869	0.000128798	2.80639e-05	7.74606e-09	-6.81085e-14	9.55667e-15	2.29939e-19	-1.35951e-18	-1.43356e-17	-6.33328e-21	1.94799e-19
				11400	0.000378931	0	0		3171.49	978.98	722.05	3622.08	2355.57	818.3	754.88	608.48	478.98			1095.14		0.000155245	0.000125779	2.94556e-05	9.96061e-09	-5.59126e-14	1.4269e-14	3.452e-19	-1.46584e-18	-1.23436e-17	-6.70965e-21	2.80616e-19
				11500	0.000757863	4.43597e-05	0		4717.2	587.25	447.14	3426.8	1100.47	743.07	1185.04	1302.37	381.33			1104.92		0.00015374	0.000122879	3.08478e-05	1.29035e-08	-3.64882e-14	1.9073e-14	4.64479e-19	-1.55619e-18	-9.96989e-18	-7.03915e-21	3.70329e-19
				11600	0.000884173	0	0		8541.84	1948.18	636.78	3518.44	398.16	524.28	1580.62	497.62	598.72			1114.7		0.000152324	0.00012007	3.22374e-05	1.67416e-08	-8.92275e-15	2.37925e-14	5.84741e-19	-1.62768e-18	-7.19437e-18	-7.31562e-21	4.63079e-19
				11700	0.000631552	0	0		625.61	1192.4	1053.38	2952.91	881.76	374.99	737.91	1234.16	736.74			1124.47		0.000150957	0.000117314	3.36214e-05	2.16417e-08	2.76965e-14	2.82516e-14	7.02945e-19	-1.67744e-18	-3.99682e-18	-7.53292e-21	5.58004e-19
				11800	0.00113679	0	0		2772.27	1035.74	434.12	4034.13	1428.85	546.82	6863.76	1524.82	622.22			1134.25		0.000149597	0.000114572	3.49967e-05	2.77705e-08	7.42824e-14	3.2274e-14	8.16056e-19	-1.70259e-18	-3.57039e-19	-7.6849e-21	6.54245e-19
				11900	0.000378931	0	0		1141.76	1562.42	485.11	3938.25	510.55	868.7	895.48	1035.2	473.55			1144.03		0.000148209	0.000111813	3.63603e-05	3.52947e-08	1.32599e-13	3.56838e-14	9.21035e-19	-1.70024e-18	3.72637e-18	-7.76543e-21	7.5094e-19
				12000	0.00113679	0	0		3351.99	1912.04	554.43	1836.86	983.94	409.24	2675.23	1490.44	593.61			1153.81		0.000146778	0.000109023	3.77104e-05	4.43813e-08	2.07277e-13	3.83048e-14	1.01484e-18	-1.66753e-18	8.1917e-18	-7.76836e-21	8.47227e-19
				12100	0.000631552	0	0		3341.5	1346.66	528.47	4539.1	2084.54	1106.51	5119.39	582.35	400.71			1163.59		0.000145295	0.000106195	3.90451e-05	5.51969e-08	3.03548e-13	3.99608e-14	1.09445e-18	-1.60157e-18	1.29639e-17	-7.68753e-21	9.42248e-19
				12200	0.000505242	0	0		11238.8	1320.12	558.18	3629.49	979.24	750.91	810.1	791.06	413.94			1173.37		0.000143749	0.000103319	4.03628e-05	6.79142e-08	4.26642e-13	4.04759e-14	1.1568e-18	-1.49948e-18	1.79681e-17	-7.51681e-21	1.03514e-18
				12300	0.000631552	0	0		1827.63	1642.35	689.96	2612.86	1744.72	573.9	5294.28	2191.01	1118.52			1183.14		0.000142148	0.000100403	4.16617e-05	8.28927e-08	5.8179e-13	3.96739e-14	1.19887e-18	-1.35838e-18	2.31292e-17	-7.25006e-21	1.12504e-18
				12400	0.000631552	0	0		1684.73	2522.91	395.06	2742.54	1141.16	634.31	1236.44	472.92	422.83			1192.92		0.000140516	9.74755e-05	4.29399e-05	1.00713e-07	7.74225e-13	3.73788e-14	1.21763e-18	-1.1754e-18	2.83723e-17	-6.88112e-21	1.2111e-18
				12500	0.000378931	0	0		892.32	981.17	687.28	2720.71	3787.52	688.51	4729.95	1514.86	537.32			1202.7		0.000138882	9.4564e-05	4.41958e-05	1.2197e-07	1.00918e-12	3.34144e-14	1.21002e-18	-9.47651e-19	3.36223e-17	-6.40385e-21	1.29244e-18
				12600	0.000378931	0	0		4319.52	831.67	384.97	3473.55	264.23	725.82	593.67	1919.68	911.51			1212.48		0.000137271	9.16964e-05	4.54277e-05	1.47257e-07	1.29188e-12	2.76047e-14	1.17302e-18	-6.72261e-19	3.88043e-17	-5.8121e-21	1.36821e-18
				12700	0.000505242	0	0		11762	1586.68	482.31	3779.6	1580.69	882.51	719.71	1612.26	477.02			1222.26		0.000135707	8.88953e-05	4.66342e-05	1.77167e-07	1.62756e-12	1.97735e-14	1.10358e-18	-3.46349e-19	4.38433e-17	-5.09974e-21	1.43755e-18
				12800	0.000505242	4.43597e-05	0		11225.8	909.08	618.81	1220.71	1061.44	630.48	10508.2	832.88	568.82			1232.03		0.000134207	8.61806e-05	4.78142e-05	2.12296e-07	2.02146e-12	9.74477e-15	9.98675e-19	3.29643e-20	4.86642e-17	-4.26061e-21	1.4996e-18
				12900	0.000631552	0	0		12901.5	1859.18	837.25	336.99	1704.81	667.83	2083.59	2119.96	681.65			1241.81		0.000132792	8.35727e-05	4.89664e-05	2.53235e-07	2.47879e-12	-2.65664e-15	8.55257e-19	4.68541e-19	5.31922e-17	-3.28858e-21	1.55349e-18
				13000	0.000378931	0	0		4300.75	1426.67	659.11	4153.44	2113.16	512	1060.33	1548.18	461.1			1251.59		0.000131473	8.10822e-05	5.00898e-05	3.00581e-07	3.0048e-12	-1.73763e-14	6.70291e-19	9.59195e-19	5.73522e-17	-2.17749e-21	1.59837e-18
				13100	0.000884173	0	0		5976.71	1192.5	718.94	3793.85	1525.8	718.97	1305.36	772.93	385.53			1261.37		0.000130236	7.86981e-05	5.11832e-05	3.54925e-07	3.60472e-12	-3.38304e-14	4.4074e-19	1.49441e-18	6.10692e-17	-9.21199e-22	1.63337e-18
				13200	0.000126311	0	0		2101.74	1087.67	1014.79	1239.25	824.33	1147.58	3149.83	1367.35	338.31			1271.14		0.000129069	7.64063e-05	5.22454e-05	4.16863e-07	4.28378e-12	-5.13608e-14	1.63567e-19	2.06236e-18	6.42682e-17	4.86433e-22	1.65764e-18
				13300	0.000505242	0	0		3528.53	704.35	606.45	2287.94	389.78	1130.78	936.12	948.09	1158.23			1280.92		0.000127955	7.41927e-05	5.32753e-05	4.86999e-07	5.06065e-12	-6.93095e-14	-1.63839e-19	2.65122e-18	6.68743e-17	2.05064e-21	1.67031e-18
				13400	0.000884173	4.43597e-05	0		1538.15	884.19	736.12	3170.13	789.34	604.05	2987.87	894.15	1086.21			1290.7		0.000126879	7.20412e-05	5.42719e-05	5.66132e-07	6.18595e-12	-8.70183e-14	-5.3669e-19	3.24916e-18	6.88124e-17	3.76082e-21	1.67053e-18
				13500	0.000252621	0	0		2002.2	1390.53	570.19	2522.57	481.92	915.81	615.09	1034.26	540.99			1300.48		0.000125824	6.99343e-05	5.52342e-05	6.55222e-07	8.10584e-12	-1.03829e-13	-9.43964e-19	3.84435e-18	7.00076e-17	5.59306e-21	1.65742e-18
				13600	0.000126311	0	0		3736.94	1496.79	407.97	1755.49	1336.12	567.34	890.11	1269.34	761.5			1310.26		0.000124771	6.78544e-05	5.61615e-05	7.55237e-07	1.12726e-11	-1.19084e-13	-1.37444e-18	4.42498e-18	7.03849e-17	7.52299e-21	1.63013e-18
				13700	0.000252621	0	0		2312.3	804.33	454.55	839.93	811.99	510.29	737.82	1751.13	745.8			1320.04		0.000123708	6.5788e-05	5.70528e-05	8.67142e-07	1.61386e-11	-1.32124e-13	-1.81691e-18	4.9792e-18	6.98693e-17	9.52628e-21	1.58781e-18
				13800	0.000505242	0	0		1990.56	1680.31	1019.69	2943	1822.16	1035.55	3277.07	1412.46	676.51			1329.81		0.000122642	6.37428e-05	5.79073e-05	9.91903e-07	2.31562e-11	-1.42293e-13	-2.26014e-18	5.4952e-18	6.83858e-17	1.15786e-20	1.52959e-18
				13900	0.000378931	0	0		8977.4	933.45	371.68	2398.01	293.71	683.84	999.35	1120.19	563.75			1339.59		0.000121587	6.17321e-05	5.87241e-05	1.13049e-06	3.27775e-11	-1.48931e-13	-2.69293e-18	5.96115e-18	6.58593e-17	1.36555e-20	1.4546e-18
				14000	0.000505242	0	0		2510.6	1243.86	684.21	3515.35	1062.02	474.65	1901.14	549.65	337.94			1349.37		0.000120556	5.97697e-05	5.95023e-05	1.28386e-06	4.54549e-11	-1.5138e-13	-3.10405e-18	6.36522e-18	6.2215e-17	1.57328e-20	1.36199e-18
				14100	0.000631552	0	0		3528.76	1512.36	785.67	7055.33	742.49	518.71	4741.1	1009.1	775.01			1359.15		0.000119567	5.78724e-05	6.02413e-05	1.45299e-06	6.16408e-11	-1.48983e-13	-3.48228e-18	6.69559e-18	5.73779e-17	1.7786e-20	1.2509e-18
				14200	0.000505242	0	0		3374.78	1507.03	584.21	6773.16	2027.11	644.08	988.14	1109.89	1035.32			1368.93		0.000118642	5.6062e-05	6.09407e-05	1.63884e-06	8.17874e-11	-1.41081e-13	-3.81641e-18	6.94042e-18	5.12728e-17	1.97908e-20	1.12046e-18
				14300	0.000505242	0	0		4385.6	1617.44	1037.39	2654.74	516.72	506.41	1500.64	967.91	909.49			1378.7		0.000117804	5.43612e-05	6.16e-05	1.84238e-06	1.06347e-10	-1.27016e-13	-4.09522e-18	7.0879e-18	4.3825e-17	2.17228e-20	9.69824e-19
				14400	0.000505242	0	0		2348.07	729.67	832.42	1884.66	735.43	382.07	769.88	2183.49	372.51			1388.48		0.000117074	5.27904e-05	6.22191e-05	2.06456e-06	1.35772e-10	-1.0613e-13	-4.30748e-18	7.12619e-18	3.49593e-17	2.35578e-20	7.98119e-19
				14500	0.000252621	0	0		861.58	1604.47	716.34	2633.76	891	719.91	899.25	1024.58	582.87			1398.26		0.000116455	5.13515e-05	6.27974e-05	2.30619e-06	1.70515e-10	-7.77658e-14	-4.442e-18	7.04347e-18	2.46007e-17	2.52713e-20	6.04487e-19
				14600	0.000378931	0	0		9883.06	1311.85	1141.76	7731.63	1383.39	1096.14	692.87	458.44	505.89			1408.04		0.000115938	5.00348e-05	6.33347e-05	2.568e-06	2.11027e-10	-4.1264e-14	-4.48753e-18	6.82791e-18	1.26744e-17	2.68391e-20	3.88069e-19
				14700	0.000631552	0	0		10044.8	1174.77	342.62	1183.2	2054.88	880.7	575.42	1934.63	573.78			1417.82		0.000115512	4.88307e-05	6.38306e-05	2.85071e-06	2.57763e-10	4.03286e-15	-4.43287e-18	6.46769e-18	-8.94784e-19	2.82367e-20	1.48003e-19
				14800	0.000505242	0	0		4908.15	784.91	977.33	3520.71	535.13	430.38	12521.5	1865.61	447.77			1427.59		0.000115164	4.77238e-05	6.42849e-05	3.15504e-06	3.13707e-10	5.81495e-14	-4.2668e-18	5.95098e-18	-1.61091e-17	2.94398e-20	-1.15751e-19
				14900	0.000252621	0	0		3882.18	1086.98	487.5	7392.14	1029.57	1006.82	3478.47	1052.86	550.14			1437.37		0.000114861	4.6681e-05	6.4698e-05	3.48173e-06	3.90005e-10	1.19071e-13	-3.9781e-18	5.26595e-18	-3.27371e-17	3.04241e-20	-4.00598e-19
				15000	0.000252621	0	0		4730	1472.44	1006.01	950.37	2074.56	664.32	4023.09	1752.79	1003.78			1447.15		0.000114568	4.56656e-05	6.50703e-05	3.83149e-06	4.99443e-10	1.84372e-13	-3.55556e-18	4.40078e-18	-5.05003e-17	3.11652e-20	-7.03408e-19
				15100	0.000757863	0	0		3076.56	622.41	782.71	350	2109.03	837.42	42929.6	1655.59	374.26			1456.93		0.000114249	4.4641e-05	6.54024e-05	4.20506e-06	6.54806e-10	2.51626e-13	-2.98794e-18	3.34363e-18	-6.91201e-17	3.16388e-20	-1.02105e-18
				15200	0.000378931	0	0		3745.23	860.46	393.26	7356.03	1370.25	972.5	12017.1	4243.46	391.65			1466.71		0.00011388	4.3581e-05	6.56947e-05	4.60315e-06	8.6888e-10	3.1841e-13	-2.26405e-18	2.08269e-18	-8.83182e-17	3.18205e-20	-1.35041e-18
				15300	0.000126311	0	0		3535.97	2423.9	1141.39	3594.75	1739.4	751.17	1357.68	642.26	746.08			1476.48		0.000113446	4.24705e-05	6.59476e-05	5.02649e-06	1.15445e-09	3.82296e-13	-1.37265e-18	6.06122e-19	-1.07816e-16	3.1686e-20	-1.68834e-18
				15400	0	0	0		3096.33	1760.17	1040.01	519.7	850.64	854.89	9065.26	1474.29	484.44			1486.26		0.000112934	4.12953e-05	6.61617e-05	5.4758e-06	1.5243e-09	4.40861e-13	-3.02527e-19	-1.0979e-18	-1.27335e-16	3.12108e-20	-2.03173e-18
				15500	0.000378931	0	0		2718.92	4147.32	683.34	2293.04	401.68	653.01	567.28	1355.99	928.83			1496.04		0.000112335	4.00442e-05	6.63374e-05	5.95175e-06	1.99123e-09	4.91679e-13	9.52572e-19	-3.03558e-18	-1.46597e-16	3.03708e-20	-2.37744e-18
				15600	0.000505242	0	0		1637.21	638.25	992.36	1430.98	1629.8	497.65	1057.97	1302.61	924.05			1505.82		0.000111659	3.87266e-05	6.64755e-05	6.45451e-06	2.568e-09	5.32325e-13	2.3652e-18	-5.17499e-18	-1.65323e-16	2.91415e-20	-2.72235e-18
				15700	0.000252621	0	0		1302.04	1488.92	749.9	2343	2086.66	485.81	9234.13	1203.7	887.84			1515.6		0.000110925	3.73607e-05	6.6577e-05	6.98406e-06	3.26741e-09	5.60372e-13	3.89384e-18	-7.46828e-18	-1.83234e-16	2.74985e-20	-3.06332e-18
				15800	0	0	0		3241.42	1143.92	665.43	4854.35	338.37	868.68	873.14	1160.34	716.64			1525.38		0.000110152	3.59649e-05	6.66425e-05	7.5404e-06	4.10226e-09	5.73397e-13	5.49697e-18	-9.86758e-18	-2.00053e-16	2.54176e-20	-3.39724e-18
				15900	0.000505242	0	0		1274.88	1646.04	860.63	4571.2	1770.37	585.07	960.18	825.55	659.49			1535.15		0.00010936	3.45581e-05	6.66731e-05	8.1235e-06	5.08531e-09	5.68974e-13	7.13305e-18	-1.2325e-17	-2.15501e-16	2.28743e-20	-3.72097e-18
				16000	0.000252621	0	0		24002.9	1425.91	630.11	3581.89	494.63	583.84	4495.88	1441.72	1083.38			1544.93		0.00010857	3.3161e-05	6.66695e-05	8.73336e-06	6.22935e-09	5.44677e-13	8.76051e-18	-1.47926e-17	-2.29299e-16	1.98444e-20	-4.03139e-18
				16100	0.000505242	0	0		4142.02	1118.38	347.85	3138.72	766.71	447.04	715.94	727.46	606.55			1554.71		0.000107805	3.17947e-05	6.66327e-05	9.36996e-06	7.54718e-09	4.98081e-13	1.03378e-17	-1.72226e-17	-2.41168e-16	1.63035e-20	-4.32536e-18
				16200	0.000505242	0	0		695.08	993.83	336.46	3062.02	2271.38	642.83	813.03	485.65	685.32			1564.49		0.000107085	3.04796e-05	6.65635e-05	1.00333e-05	9.05553e-09	4.26761e-13	1.18234e-17	-1.9567e-17	-2.50831e-16	1.22271e-20	-4.59977e-18
				16300	0.000505242	0	0		4636.41	951.02	1777.27	4017.48	1008.44	1494.63	764.77	434.71	401.4			1574.27		0.000106426	2.92293e-05	6.64628e-05	1.07233e-05	1.08353e-08	3.28291e-13	1.31758e-17	-2.1778e-17	-2.58008e-16	7.5911e-21	-4.85147e-18
				16400	0.000252621	0	0		11891.6	1536.6	580.76	3711.28	1574.14	622.51	3573.01	698.12	909.22			1584.04		0.000105836	2.80519e-05	6.63313e-05	1.144e-05	1.30196e-08	2.00247e-13	1.43534e-17	-2.38077e-17	-2.62422e-16	2.37099e-21	-5.07735e-18
				16500	0.000631552	0	0		2845.76	1834.78	739.31	2652.29	895.82	1218.07	622.45	1301.33	441.68			1593.82		0.000105324	2.69549e-05	6.61701e-05	1.21834e-05	1.57428e-08	4.02026e-14	1.53147e-17	-2.56082e-17	-2.63794e-16	-3.45754e-21	-5.27427e-18
				16600	0.000505242	0	0		1788.37	2014.68	827.65	1277.2	1929.52	825.54	2380.37	2330.76	419.04			1603.6		0.000104897	2.59447e-05	6.59799e-05	1.29534e-05	1.91395e-08	-1.52025e-13	1.60181e-17	-2.71316e-17	-2.61845e-16	-9.9014e-21	-5.43912e-18
				16700	0.000126311	0	0		481.09	1471.45	1185.81	3361.8	1171.55	471.16	3381.12	765.79	669.45			1613.38		0.000104554	2.50201e-05	6.57615e-05	1.37494e-05	2.33443e-08	-3.66404e-13	1.64221e-17	-2.833e-17	-2.56296e-16	-1.68881e-20	-5.56875e-18
				16800	0.000378931	0	0		15086.5	1801.64	332.02	974.39	2427.27	495.65	490.45	1499.57	342.46			1623.15		0.000104293	2.41779e-05	6.55159e-05	1.45706e-05	2.84917e-08	-5.89989e-13	1.64851e-17	-2.91555e-17	-2.4687e-16	-2.43224e-20	-5.66005e-18
				16900	0.000884173	0	0		1889.81	959.98	545.82	4135.11	1837.72	608.02	9990	595.83	383.32			1632.93		0.00010411	2.3415e-05	6.52438e-05	1.54165e-05	3.47161e-08	-8.09839e-13	1.61657e-17	-2.95603e-17	-2.33288e-16	-3.21092e-20	-5.70988e-18
				17000	0.000505242	0	0		9368.85	1227.12	566.36	5387.63	5249.89	1782.18	957.9	654.23	939.84			1642.71		0.000104001	2.27262e-05	6.49462e-05	1.62864e-05	4.21522e-08	-1.01301e-12	1.54222e-17	-2.94964e-17	-2.15271e-16	-4.01533e-20	-5.71512e-18
				17100	0.000126311	0	0		1305.15	1183.71	429.63	7036.94	2695.39	1258.09	724.92	798.93	366.98			1652.49		0.000103958	2.21034e-05	6.46238e-05	1.71794e-05	5.09345e-08	-1.18656e-12	1.42131e-17	-2.8916e-17	-1.9254e-16	-4.83597e-20	-5.67263e-18
				17200	0.000252621	0	0		2299.78	972.26	661.95	3350.74	2526.94	1060.5	1163.05	1355.36	334.89			1662.27		0.000103972	2.15381e-05	6.42775e-05	1.80951e-05	6.11974e-08	-1.31754e-12	1.24968e-17	-2.77712e-17	-1.64818e-16	-5.6633e-20	-5.5793e-18
				17300	0.000252621	0	0		614.32	1211.63	422.25	2510.42	951.64	608.19	3062.66	829.85	1047.27			1672.05		0.000104035	2.10218e-05	6.39081e-05	1.90326e-05	7.30756e-08	-1.39302e-12	1.02319e-17	-2.60141e-17	-1.31826e-16	-6.48782e-20	-5.43199e-18
				17400	0.000252621	0	0		3230.81	3207.05	1125.73	6283.19	951.82	413.22	1191.91	843.71	283.27			1681.82		0.000104138	2.0544e-05	6.35163e-05	1.99912e-05	8.67034e-08	-1.40005e-12	7.37678e-18	-2.35968e-17	-9.32852e-17	-7.30001e-20	-5.22758e-18
				17500	0.000378931	0	0		903.85	1295.16	631.73	4007.68	1898.75	569.38	457.7	701.26	1022.02			1691.6		0.000104269	2.00938e-05	6.3103e-05	2.09704e-05	1.02216e-07	-1.32568e-12	3.88988e-18	-2.04715e-17	-4.8917e-17	-8.09036e-20	-4.96293e-18
				17600	0	0	0		13821.9	663.5	735.17	727.24	945.35	455.29	3527.56	1779.5	683.57			1701.38		0.000104418	1.96598e-05	6.26691e-05	2.19694e-05	1.19747e-07	-1.15697e-12	-2.70303e-19	-1.65901e-17	1.55663e-18	-8.84935e-20	-4.63493e-18
				17700	0.000378931	0	0		5639.67	501.06	1142.76	2715.16	1016.91	497.14	1211.33	837.62	281.55			1711.16		0.000104573	1.92313e-05	6.22153e-05	2.29873e-05	1.39509e-07	-8.80984e-13	-5.10324e-18	-1.19049e-17	5.81334e-17	-9.56746e-20	-4.24043e-18
				17800	0.000252621	0	0		3902.66	2043.06	1408.76	3250.58	592.02	558.88	687.83	1529.93	261.41			1720.93		0.000104727	1.87988e-05	6.17425e-05	2.40233e-05	1.61955e-07	-4.84774e-13	-1.04786e-17	-6.36802e-18	1.19944e-16	-1.02352e-19	-3.77632e-18
				17900	0	0	0		697.65	807.72	886.93	2550.62	731.58	1112.34	2512.29	1175.94	608.97			1730.71		0.000104869	1.83532e-05	6.12517e-05	2.50762e-05	1.87583e-07	4.46022e-14	-1.6241e-17	6.85193e-20	1.85953e-16	-1.0843e-19	-3.23947e-18
				18000	0	0	0		2604.82	770.23	726.29	1114.71	1256.77	572.56	556.28	1672.16	855.06			1740.49		0.000104991	1.78854e-05	6.07437e-05	2.61448e-05	2.16893e-07	7.20088e-13	-2.2235e-17	7.44869e-18	2.55123e-16	-1.13814e-19	-2.62675e-18
				18100	0.000126311	0	0		8674.84	823.44	794.43	4172.41	3596.39	1469.26	16037.4	896.52	647.78			1750.27		0.00010509	1.73922e-05	6.02195e-05	2.72282e-05	2.50382e-07	1.55463e-12	-2.83055e-17	1.57099e-17	3.26419e-16	-1.18408e-19	-1.93502e-18
				18200	0	0	0		4778.15	663.25	963.94	681.79	1538.64	612.82	1106.65	466.67	959.59			1760.05		0.00010517	1.68766e-05	5.968e-05	2.83251e-05	2.8855e-07	2.56116e-12	-3.4297e-17	2.46724e-17	3.98805e-16	-1.22118e-19	-1.16117e-18
				18300	0.000252621	0	0		37999.8	854.11	841.87	3246.5	509.84	860.61	2426.6	1114.87	424.6			1769.83		0.000105235	1.63423e-05	5.91261e-05	2.94346e-05	3.31896e-07	3.75263e-12	-4.00541e-17	3.41505e-17	4.71245e-16	-1.24848e-19	-3.02063e-19
				18400	0.000252621	0	0		46088.2	819.84	457.32	3827.04	659.86	737.41	892.11	819.27	599.05			1779.6		0.000105289	1.57934e-05	5.85586e-05	3.05555e-05	3.80918e-07	5.16216e-12	-4.54216e-17	4.39584e-17	5.42703e-16	-1.26504e-19	6.43978e-19
				18500	0.000126311	0	0		2190.52	1349.06	496.39	3171.41	9703.27	531.05	2996.3	1592.77	342.16			1789.38		0.000105342	1.52407e-05	5.79786e-05	3.16867e-05	4.36115e-07	6.95399e-12	-5.02441e-17	5.39104e-17	6.12143e-16	-1.26989e-19	1.66923e-18
				18600	0.000126311	0	0		4306.76	970.81	1044.24	4538.46	1459.69	628.9	961.64	323.48	408.17			1799.16		0.000105409	1.46972e-05	5.73869e-05	3.28272e-05	4.97985e-07	9.34474e-12	-5.43662e-17	6.38206e-17	6.78528e-16	-1.26209e-19	2.76219e-18
				18700	0.000252621	0	0		4067.91	887.26	1163.55	836.58	1084.77	1257.73	3993.2	1297.05	990.54			1808.94		0.000105503	1.41758e-05	5.67846e-05	3.39759e-05	5.67027e-07	1.25512e-11	-5.76327e-17	7.35035e-17	7.40824e-16	-1.24069e-19	3.91137e-18
				18800	0	0	0		6602.34	1375.3	301.29	669.21	1274.12	527.35	4435.59	993.56	325.63			1818.72		0.000105635	1.36873e-05	5.61725e-05	3.51315e-05	6.43741e-07	1.67901e-11	-5.98881e-17	8.27733e-17	7.97993e-16	-1.20473e-19	5.10526e-18
				18900	0.000126311	0	0		3036.22	2300.96	939.73	5216.36	2151.21	748.49	772.41	1874.9	701.84			1828.49		0.000105811	1.32373e-05	5.55517e-05	3.6293e-05	7.28625e-07	2.22783e-11	-6.09772e-17	9.14441e-17	8.48999e-16	-1.15327e-19	6.33237e-18
				19000	0.000126311	0	0		1066.07	1341.3	792.8	2147.69	1144.27	620.39	596.07	2352.59	759.88			1838.27		0.000106035	1.28306e-05	5.4923e-05	3.74591e-05	8.22177e-07	2.92324e-11	-6.07445e-17	9.93302e-17	8.92808e-16	-1.08535e-19	7.5812e-18
				19100	0.000378931	0	0		3211.66	1576.42	766.16	3749.61	1106.1	728.25	10596.4	2268.5	302.72			1848.05		0.000106313	1.24718e-05	5.42875e-05	3.86285e-05	9.2491e-07	3.78693e-11	-5.90348e-17	1.06246e-16	9.28383e-16	-1.00002e-19	8.84024e-18
				19200	0.000252621	0	0		3764.84	1187.09	570.35	3178.72	842.6	873.48	5156.89	785.71	378.71			1857.83		0.000106643	1.21597e-05	5.36457e-05	3.98001e-05	1.03754e-06	4.84058e-11	-5.56927e-17	1.12006e-16	9.54687e-16	-8.9633e-20	1.0098e-17
				19300	0.000252621	0	0		38535.6	3066.72	689.26	4134.12	1091.89	771.18	4611.91	2199.07	576.14			1867.61		0.00010702	1.18883e-05	5.29984e-05	4.09726e-05	1.16097e-06	6.10586e-11	-5.05628e-17	1.16424e-16	9.70685e-16	-7.73326e-20	1.1343e-17
				19400	0	0	0		2534.03	1034	607.54	3592.65	1298.23	918	705.74	2714.66	410.79			1877.38		0.000107439	1.16516e-05	5.23461e-05	4.21449e-05	1.29607e-06	7.60444e-11	-4.34899e-17	1.19314e-16	9.75341e-16	-6.30058e-20	1.25637e-17
				19500	0.000252621	0	0		756.84	3175.7	1051.11	526.5	1423.49	508.45	637.89	706.44	1005.64			1887.16		0.000107892	1.14435e-05	5.16893e-05	4.33156e-05	1.44373e-06	9.35801e-11	-3.43185e-17	1.2049e-16	9.67618e-16	-4.65573e-20	1.37486e-17
				19600	0.000126311	0	0		9425.78	1144.41	577.04	7021.41	1443.49	692.1	712.11	1416.16	387.57			1896.94		0.000108374	1.1257e-05	5.10286e-05	4.44836e-05	1.60485e-06	1.13882e-10	-2.28934e-17	1.19768e-16	9.46482e-16	-2.78922e-20	1.48862e-17
				19700	0.000252621	0	0		3765.17	1028.6	464.48	1916.63	957.05	1145.53	847.26	1725.04	692.18			1906.72		0.000108878	1.10849e-05	5.03646e-05	4.56477e-05	1.78031e-06	1.37168e-10	-9.05918e-18	1.16961e-16	9.10895e-16	-6.91511e-21	1.59651e-17
				19800	0.000126311	0	0		724.82	2145.16	1089.47	602.26	7638.24	712.66	3710.48	851.46	858			1916.5		0.000109396	1.09201e-05	4.96978e-05	4.68066e-05	1.97101e-06	1.63654e-10	7.33436e-18	1.11883e-16	8.59821e-16	1.64658e-20	1.69737e-17
				19900	0.000252621	0	0		4045.83	1294.43	1233.55	3279.68	1540.62	1304.1	2813.45	1491.41	678.21			1926.27		0.000109923	1.07569e-05	4.90288e-05	4.79593e-05	2.17783e-06	1.93557e-10	2.61594e-17	1.04349e-16	7.92226e-16	4.21684e-20	1.79005e-17
				20000	0.000126311	0	0		3194.42	1553.04	1159.84	2362.19	915.28	601.56	3121.98	954.91	931.57			1936.05		0.000110456	1.05917e-05	4.83579e-05	4.91045e-05	2.40166e-06	2.27093e-10	4.68733e-17	9.41731e-17	7.07072e-16	6.9851e-20	1.8734e-17
				20100	0.000126311	0	0		5052.96	808.1	266.17	6971.94	1313.86	504.35	2005.49	1020.59	367.52			1945.83		0.000110992	1.04213e-05	4.76854e-05	5.02413e-05	2.64339e-06	2.6448e-10	6.88998e-17	8.11692e-17	6.03324e-16	9.91506e-20	1.94627e-17
				20200	0.000378931	0	0		3136.33	627.31	518.79	3771.21	1605.64	742.34	804.44	1464.48	858.4			1955.61		0.000111527	1.02426e-05	4.70117e-05	5.13687e-05	2.9039e-06	3.06318e-10	9.16625e-17	6.51516e-17	4.79946e-16	1.29704e-19	2.00752e-17
				20300	0.000126311	0	0		707.39	1642.35	596.52	2472.72	1463.61	1072.48	1059.47	1604.27	854.59			1965.39		0.000112062	1.00547e-05	4.63372e-05	5.24856e-05	3.1841e-06	3.56837e-10	1.14585e-16	4.59348e-17	3.35901e-16	1.61149e-19	2.05598e-17
				20400	0	0	0		10310.4	1295.72	680.69	950.57	2293.6	690.5	3148.75	1445	353.59			1975.16		0.000112596	9.85785e-06	4.56621e-05	5.35909e-05	3.48487e-06	4.22274e-10	1.37091e-16	2.33329e-17	1.70154e-16	1.93123e-19	2.09052e-17
				20500	0	0	0		903.86	1305.4	767.4	2946.13	2440.25	555.36	457.32	857.87	555.07			1984.94		0.000113131	9.65249e-06	4.49869e-05	5.46836e-05	3.80709e-06	5.08885e-10	1.58604e-16	-2.83962e-18	-1.83304e-17	2.25261e-19	2.10998e-17
				20600	0	0	0		3939.13	2971.3	350.59	3511.01	1444.94	538.53	1189.48	697.02	717.59			1994.72		0.000113666	9.4395e-06	4.43119e-05	5.57627e-05	4.15165e-06	6.22928e-10	1.78548e-16	-3.25786e-17	-2.29498e-16	2.57202e-19	2.11322e-17
				20700	0	0	0		19336.7	2268.22	740.18	392.25	1110.62	445.02	2918.75	975.55	346.51			2004.5		0.000114206	9.22138e-06	4.36375e-05	5.68272e-05	4.5194e-06	7.7066e-10	1.96347e-16	-6.53182e-17	-4.60069e-16	2.88583e-19	2.09908e-17
				20800	0.000126311	0	0		4697.16	3983.32	581.29	2140.13	1345.23	1418.51	6896.73	872.76	402.45			2014.28		0.000114753	9.00093e-06	4.29641e-05	5.78759e-05	4.91121e-06	9.58336e-10	2.11423e-16	-1.00389e-16	-7.06172e-16	3.1904e-19	2.0664e-17
				20900	0.000126311	0	0		4959.92	1205.78	1156.67	899.3	493.46	1068.84	3611.99	2559.42	742.51			2024.06		0.00011531	8.78091e-06	4.2292e-05	5.89078e-05	5.32791e-06	1.19221e-09	2.23201e-16	-1.37123e-16	-9.63935e-16	3.48211e-19	2.01405e-17
				21000	0	0	0		742.21	742.35	436.93	2936.78	915.75	1090.1	3034.94	296.53	691.86			2033.83		0.000115879	8.56329e-06	4.16218e-05	5.99221e-05	5.77036e-06	1.47855e-09	2.31104e-16	-1.74849e-16	-1.22948e-15	3.75732e-19	1.94088e-17
				21100	0.000126311	0	0		3702.65	563.54	432.88	713.91	1589.92	696.67	1519.44	2099.92	312.56			2043.61		0.000116462	8.34921e-06	4.09536e-05	6.09181e-05	6.23941e-06	1.82361e-09	2.34557e-16	-2.129e-16	-1.49895e-15	4.01242e-19	1.84572e-17
				21200	0.000378931	0	0		5190.52	1287.91	488.5	7595.76	731.32	593.4	751.21	1249.74	435.81			2053.39		0.000117061	8.13974e-06	4.0288e-05	6.1895e-05	6.73591e-06	2.23363e-09	2.32982e-16	-2.50606e-16	-1.76846e-15	4.24376e-19	1.72744e-17
				21300	0.000126311	0	0		4230.71	858.37	1222.07	793.28	2261.4	586.32	4202.46	1348.89	337.17			2063.17		0.000117677	7.93557e-06	3.96254e-05	6.28523e-05	7.26072e-06	2.71489e-09	2.25803e-16	-2.87297e-16	-2.03413e-15	4.44773e-19	1.58488e-17
				21400	0.000378931	0	0		8341.26	1650.14	668.12	2634.53	3730.16	533.09	2646.84	753.25	1252.49			2072.95		0.000118308	7.73478e-06	3.8966e-05	6.37891e-05	7.81469e-06	3.27363e-09	2.12444e-16	-3.22305e-16	-2.29211e-15	4.62068e-19	1.4169e-17
				21500	0.000252621	0	0		17519.9	785.09	687.07	1450.92	1305.94	456.06	5456.41	1346.29	765.79			2082.72		0.000118952	7.53445e-06	3.83103e-05	6.47048e-05	8.39867e-06	3.91612e-09	1.92329e-16	-3.54961e-16	-2.53851e-15	4.759e-19	1.22233e-17
				21600	0.000505242	0	0		3951.97	1888.75	353.28	2055.41	1573.15	510.25	3016.28	1227.1	281.22			2092.5		0.000119607	7.33169e-06	3.76586e-05	6.55987e-05	9.01352e-06	4.6486e-09	1.64881e-16	-3.84594e-16	-2.76946e-15	4.85905e-19	1.00004e-17
				21700	0.000126311	0	0		1268.96	768.29	1017.03	3926.73	1190.7	520.27	701.46	1459.19	1221.79			2102.28		0.000120271	7.12376e-06	3.70113e-05	6.64702e-05	9.66007e-06	5.47735e-09	1.29524e-16	-4.10537e-16	-2.9811e-15	4.9172e-19	7.48869e-18
				21800	0	0	0		845.34	1156.66	470.49	2086.22	1427.5	628.94	6989.1	893.57	1259.19			2112.06		0.000120941	6.90827e-06	3.63687e-05	6.73185e-05	1.03392e-05	6.4086e-09	8.56808e-17	-4.3212e-16	-3.16954e-15	4.92983e-19	4.67673e-18
				21900	0.000252621	0	0		6991.61	1265.51	1049.3	3279.71	1801.79	904.92	773.45	1670.42	626.96			2121.84		0.000121616	6.68286e-06	3.57313e-05	6.81429e-05	1.10517e-05	7.44863e-09	3.27761e-17	-4.48673e-16	-3.33092e-15	4.8933e-19	1.55298e-18
				22000	0.000126311	0	0		3718.36	1523.51	896.06	4177.05	1136.28	518.33	812.71	1782.3	864.82			2131.61		0.000122295	6.4454e-06	3.50992e-05	6.89429e-05	1.17985e-05	8.60539e-09	-2.95943e-17	-4.59529e-16	-3.46137e-15	4.80399e-19	-1.89198e-18
				22100	0.000252621	0	0		959.58	1329.61	1278.66	3514.81	3419.31	1494.68	926.14	799.19	1132.1			2141.39		0.000122978	6.19671e-06	3.4473e-05	6.97178e-05	1.25801e-05	9.91147e-09	-9.93373e-17	-4.64016e-16	-3.557e-15	4.65827e-19	-5.63798e-18
				22200	0.000252621	0	0		4230.25	1364.34	594.98	699.69	531.57	543.65	955.09	1463.63	536.2			2151.17		0.000123668	5.93984e-06	3.38527e-05	7.04674e-05	1.33967e-05	1.1418e-08	-1.72481e-16	-4.61468e-16	-3.61396e-15	4.4525e-19	-9.64252e-18
				22300	0.000126311	0	0		14676	952.91	666.66	2997.26	1530.18	542.73	695.52	605.59	666.26			2160.95		0.00012437	5.6779e-06	3.32386e-05	7.11914e-05	1.42487e-05	1.31765e-08	-2.4501e-16	-4.51213e-16	-3.62836e-15	4.18306e-19	-1.38626e-17
				22400	0.000126311	0	0		593.75	2052.04	566.71	622.99	1344.63	719.97	3326.17	920.97	765.85			2170.72		0.000125087	5.41446e-06	3.2631e-05	7.18896e-05	1.51364e-05	1.52387e-08	-3.12905e-16	-4.32583e-16	-3.59634e-15	3.84632e-19	-1.82551e-17
				22500	0	0	0		4837.83	2087.53	728.09	4495.13	910.08	811.32	1578.15	1089.78	492.98			2180.5		0.000125824	5.15498e-06	3.20301e-05	7.25615e-05	1.606e-05	1.7656e-08	-3.72149e-16	-4.0491e-16	-3.51402e-15	3.43865e-19	-2.2777e-17
				22600	0.000252621	0	0		44970.3	926.84	435.18	3309.93	1521.42	446.74	665.59	1605.62	477.99			2190.28		0.000126589	4.90542e-06	3.14362e-05	7.3207e-05	1.70199e-05	2.04801e-08	-4.18726e-16	-3.67523e-16	-3.37753e-15	2.95642e-19	-2.73853e-17
				22700	0	0	0		5037.05	1072.14	587.03	1858.59	665.13	869.31	2732.37	507.77	591.84			2200.06		0.000127387	4.6717e-06	3.08493e-05	7.38256e-05	1.80163e-05	2.37625e-08	-4.48617e-16	-3.19753e-16	-3.183e-15	2.396e-19	-3.20371e-17
				22800	0	0	0		5220.51	1784.65	903.52	4163.03	626.96	634.85	4062.7	929.71	878.61			2209.84		0.000128223	4.45852e-06	3.02699e-05	7.44173e-05	1.90496e-05	2.75548e-08	-4.57807e-16	-2.60933e-16	-2.92655e-15	1.75376e-19	-3.66891e-17
				22900	0.000252621	0	0		2343.01	1338.51	710.22	3592.07	999.13	1790.6	1220.34	421.09	656.98			2219.61		0.0001291	4.26878e-06	2.96979e-05	7.49815e-05	2.012e-05	3.19086e-08	-4.42277e-16	-1.90391e-16	-2.60432e-15	1.02608e-19	-4.12984e-17
				23000	0	0	0		2797.04	962.16	300.51	2813.19	681.74	812.42	3813.59	1021.84	478.12			2229.39		0.000130021	4.10525e-06	2.91335e-05	7.5518e-05	2.12278e-05	3.68754e-08	-3.9801e-16	-1.0746e-16	-2.21243e-15	2.0932e-20	-4.58219e-17
				23100	0	0	0		3179.55	904.26	816.69	2871.62	989.82	597.58	1741.33	1372.44	609.27			2239.17		0.000130989	3.97035e-06	2.85767e-05	7.60266e-05	2.23733e-05	4.25069e-08	-3.20989e-16	-1.16579e-17	-1.747e-15	-6.99002e-20	-5.02167e-17
				23200	0	0	0		833.14	840.08	960.37	5824.25	600.3	418.43	3779.51	2162.8	1104.09			2248.95		0.000132004	3.86355e-06	2.80276e-05	7.65072e-05	2.35568e-05	4.88545e-08	-2.07196e-16	9.57914e-17	-1.20417e-15	-1.69106e-19	-5.44396e-17
				23300	0.000126311	0	0		4679.26	1524.44	410.59	589.86	1115.23	631.81	736.66	607.49	710.48			2258.73		0.000133064	3.7827e-06	2.74864e-05	7.69598e-05	2.47787e-05	5.597e-08	-5.26154e-17	2.12762e-16	-5.80071e-16	-2.75355e-19	-5.84477e-17
				23400	0.000126311	0	0		3788.55	784.88	1688.24	1178.13	763.13	535.46	939.95	741.05	332.75			2268.51		0.000134166	3.72565e-06	2.69531e-05	7.73846e-05	2.60391e-05	6.39048e-08	1.46771e-16	3.37119e-16	1.29175e-16	-3.87312e-19	-6.21979e-17
				23500	0.000378931	0	0		2846.25	2937.83	352.07	4281.34	2448.21	946.81	1787.09	803.62	847.64			2278.28		0.00013531	3.68953e-06	2.64278e-05	7.77816e-05	2.73382e-05	7.27105e-08	3.94981e-16	4.66728e-16	9.23179e-16	-5.03642e-19	-6.56471e-17
				23600	0.000378931	0	0		4215.27	1295.93	741.61	3616.88	2622.83	2705.62	3319.2	1827.27	361.16			2288.06		0.000136489	3.66952e-06	2.59106e-05	7.81508e-05	2.86757e-05	8.24387e-08	6.96031e-16	5.99454e-16	1.78949e-15	-6.23009e-19	-6.87524e-17
				23700	0	0	0		3330.07	1348.34	491.15	2673.96	2512.39	776.55	6548.24	1002.01	671.41			2297.84		0.000137698	3.66038e-06	2.54014e-05	7.84924e-05	3.00508e-05	9.3141e-08	1.05394e-15	7.33163e-16	2.71353e-15	-7.4408e-19	-7.14706e-17
				23800	0	0	0		5085.72	737.45	727.25	2358.52	1438.37	622.84	755.72	954.7	908.57			2307.62		0.000138931	3.65694e-06	2.49001e-05	7.88063e-05	3.14633e-05	1.04871e-07	1.47272e-15	8.65721e-16	3.68073e-15	-8.65519e-19	-7.37589e-17
				23900	0	0	0		2476.76	1029.58	1015.58	2202.47	1977.2	801.16	811.66	2079.92	295.77			2317.4		0.000140184	3.65417e-06	2.44069e-05	7.90926e-05	3.29125e-05	1.1774e-07	1.9564e-15	9.94992e-16	4.67651e-15	-9.8599e-19	-7.5574e-17
				24000	0.000252621	0	0		1663.53	960.07	738.44	3814	1152.78	774.23	2338.3	2007.22	678.88			2327.17		0.00014145	3.64721e-06	2.39217e-05	7.93515e-05	3.43979e-05	1.31913e-07	2.50898e-15	1.11884e-15	5.68629e-15	-1.10416e-18	-7.6873e-17
				24100	0	0	0		632.05	958.46	501.03	4858.7	905.63	526.8	1044	1508.13	319.55			2336.95		0.000142725	3.63122e-06	2.34445e-05	7.9583e-05	3.59191e-05	1.4756e-07	3.13449e-15	1.23513e-15	6.6955e-15	-1.21869e-18	-7.76129e-17
				24200	0	0	0		1689.49	1112.12	900.79	920.26	722.83	459.75	436.52	1041.09	546.7			2346.73		0.000144004	3.6017e-06	2.29753e-05	7.97871e-05	3.74755e-05	1.64851e-07	3.845e-15	1.34174e-15	7.68957e-15	-1.32825e-18	-7.77506e-17
				24300	0.000126311	0	0		2660.01	928.67	444.96	10822.1	1113.79	806.28	612.99	597.24	552.71			2356.51		0.000145285	3.55627e-06	2.25141e-05	7.99642e-05	3.90665e-05	1.83956e-07	4.70036e-15	1.43652e-15	8.65392e-15	-1.4315e-18	-7.72431e-17
				24400	0	0	0		3163.24	788.99	567.7	4316.85	1374.73	647.74	1432.23	1034.64	1243.08			2366.29		0.000146565	3.4933e-06	2.20609e-05	8.01145e-05	4.06918e-05	2.05043e-07	5.77802e-15	1.51734e-15	9.57398e-15	-1.52711e-18	-7.60472e-17
				24500	0.000126311	0	0		10128.8	1824.46	407.14	3209.45	824.33	1075.15	1076.72	1613.61	979.74			2376.06		0.000147844	3.41117e-06	2.16155e-05	8.02383e-05	4.23507e-05	2.28283e-07	7.15544e-15	1.58206e-15	1.04352e-14	-1.61373e-18	-7.41201e-17
				24600	0	0	0		4617.56	1005.99	469.25	5554.1	800.79	2037.28	24258.9	1445.72	288.16			2385.84		0.00014912	3.30928e-06	2.11781e-05	8.03361e-05	4.40428e-05	2.53844e-07	8.9101e-15	1.62856e-15	1.12229e-14	-1.69005e-18	-7.14187e-17
				24700	0.000126311	0	0		2815.07	1565.49	777.96	3896.37	1965.19	515.1	616.53	751.4	313.67			2395.62		0.000150395	3.18901e-06	2.07487e-05	8.0408e-05	4.57675e-05	2.81897e-07	1.11195e-14	1.65469e-15	1.19226e-14	-1.75472e-18	-6.78999e-17
				24800	0	0	0		9861.23	944.81	835.39	4235.35	1596.42	890.78	6563.29	1174.21	810.71			2405.4		0.00015167	3.05198e-06	2.03271e-05	8.04544e-05	4.75244e-05	3.1261e-07	1.3861e-14	1.65833e-15	1.25197e-14	-1.8064e-18	-6.35206e-17
				24900	0	0	0		3902.68	1733.32	428.33	4092.7	2066.48	492.59	3193.35	782.64	541.7			2415.18		0.000152948	2.89979e-06	1.99134e-05	8.04756e-05	4.93128e-05	3.46154e-07	1.72122e-14	1.63733e-15	1.29997e-14	-1.84377e-18	-5.8238e-17
				25000	0.000126311	0	0		678.49	869.37	899.28	2795.56	445.9	517.44	2529.69	849.22	1046.7			2424.95		0.000154228	2.73407e-06	1.95075e-05	8.04719e-05	5.1132e-05	3.82697e-07	2.12504e-14	1.58957e-15	1.33479e-14	-1.86548e-18	-5.20088e-17
				25100	0	0	0		2548.23	586.88	461.81	966.19	1073.48	1177.99	1746.78	900.05	706.87			2434.73		0.000155512	2.55643e-06	1.91093e-05	8.04438e-05	5.29806e-05	4.22409e-07	2.60532e-14	1.5129e-15	1.35498e-14	-1.8702e-18	-4.47902e-17
				25200	0	4.43597e-05	0		3306.31	694.32	914.64	2534.28	683.44	399.06	688.53	334.57	408.29			2444.51		0.000156802	2.36847e-06	1.87187e-05	8.03913e-05	5.48576e-05	4.65461e-07	3.16981e-14	1.4052e-15	1.35907e-14	-1.8566e-18	-3.65389e-17
				25300	0.000378931	0	0		5581.04	1554.75	492.33	572.4	383.73	854.98	1731.89	700.16	696.09			2454.29		0.000158096	2.17182e-06	1.83356e-05	8.0315e-05	5.67616e-05	5.1202e-07	3.82625e-14	1.26432e-15	1.34563e-14	-1.82334e-18	-2.72121e-17
				25400	0.000252621	0	0		4204.27	2537.51	1103.39	4924.94	864	1973.46	27836.7	1168.6	628.63			2464.07		0.000159397	1.96809e-06	1.796e-05	8.02152e-05	5.86916e-05	5.62257e-07	4.58238e-14	1.08814e-15	1.31317e-14	-1.76909e-18	-1.67667e-17
				25500	0.000126311	0	0		3480.09	1407.66	681.42	4014.29	1453.11	942.93	17745.6	1133.86	383.17			2473.84		0.000160706	1.75889e-06	1.75917e-05	8.00924e-05	6.06462e-05	6.16342e-07	5.44596e-14	8.74523e-16	1.26026e-14	-1.69251e-18	-5.15955e-18
				25600	0	0	0		2822.41	769.97	747.02	5674.74	1369.34	795.13	498.42	591.4	561.46			2483.62		0.000160477	0	1.72306e-05	7.9947e-05	6.26244e-05	6.74444e-07	6.42473e-14	6.21435e-16	1.18542e-14	-1.59226e-18	7.65041e-18
				25700	0	0	0		784.84	1966.82	807.94	4027.09	1385.16	1244.58	939.9	1152.4	857.53			2493.4		0.000162018	0	1.68766e-05	7.97795e-05	6.4625e-05	7.36784e-07	7.52644e-14	3.31609e-16	1.08721e-14	-1.46701e-18	2.16214e-17
				25800	0.000378931	0	0		8873.87	1092.51	719.42	6616.18	1168.17	889.71	808.11	1599.95	710.45			2503.18		0.00016357	0	1.65295e-05	7.95904e-05	6.66466e-05	8.03649e-07	8.75883e-14	1.43447e-17	9.6416e-15	-1.31543e-18	3.65969e-17
				25900	0.000126311	0	0		3405.42	1201.09	773.82	6606.62	2474.45	587.37	5138.5	1114.8	384.85			2512.96		0.000165133	0	1.61891e-05	7.93801e-05	6.86883e-05	8.75333e-07	1.01296e-13	-3.20574e-16	8.1482e-15	-1.13618e-18	5.2412e-17
				26000	0.000126311	0	0		724.53	723.99	1611	4302.12	768.41	1168.54	13527.8	469.99	630.05			2522.74		0.000166705	0	1.58554e-05	7.9149e-05	7.07486e-05	9.5213e-07	1.16467e-13	-6.63366e-16	6.3773e-15	-9.27924e-19	6.8902e-17
				26100	0.000126311	0	0		2812.47	985.14	634.69	4320.62	2756.19	1217.46	555.74	1772.45	536.75			2532.51		0.000168287	0	1.5528e-05	7.88976e-05	7.28266e-05	1.03433e-06	1.33176e-13	-1.00425e-15	4.31433e-15	-6.89329e-19	8.59019e-17
				26200	0.000126311	0	0		27932.2	605.18	646.61	2476.04	834.78	885.4	7234.3	1492.55	909.18			2542.29		0.000169876	0	1.52068e-05	7.86264e-05	7.49209e-05	1.12223e-06	1.51502e-13	-1.33344e-15	1.9447e-15	-4.19058e-19	1.03247e-16
				26300	0	0	0		3736.06	1218.36	412.17	5574.11	2425.86	608.91	835.87	1160.32	993.47			2552.07		0.000171474	0	1.48917e-05	7.83358e-05	7.70304e-05	1.21612e-06	1.71522e-13	-1.64116e-15	-7.46122e-16	-1.1578e-19	1.20772e-16
				26400	0	0	0		1489.85	578.1	875.49	3427.69	382.29	834.7	617.21	2166.55	699.58			2561.85		0.000173079	0	1.45824e-05	7.80263e-05	7.91538e-05	1.31629e-06	1.93659e-13	-1.91762e-15	-3.75598e-15	2.20403e-19	1.38312e-16
				26500	0.000252621	0	0		1224.49	1451.7	1026.69	5697.72	1025.83	1504.39	1160.06	3965.25	1363.73			2571.62		0.00017469	0	1.42788e-05	7.76984e-05	8.12897e-05	1.42304e-06	2.19263e-13	-2.15305e-15	-7.03729e-15	5.85475e-19	1.55703e-16
				26600	0	0	0		476.63	1775.04	439.77	1257.69	949.38	675.22	1243.74	933.98	336.13			2581.4		0.000176307	0	1.39809e-05	7.73526e-05	8.34365e-05	1.53666e-06	2.49847e-13	-2.33765e-15	-1.05348e-14	9.74766e-19	1.7278e-16
				26700	0.000252621	0	0		3607.88	1811.39	631.39	1448.51	798.64	618.97	1082.8	514.58	391.19			2591.18		0.000177928	0	1.36885e-05	7.69894e-05	8.55928e-05	1.65744e-06	2.86919e-13	-2.46166e-15	-1.41932e-14	1.3836e-18	1.89377e-16
				26800	0.000252621	0	0		23627.4	1499.57	1434.3	4071.03	868.5	367.97	2500.43	1208.45	632.19			2600.96		0.000179554	0	1.34013e-05	7.66095e-05	8.77571e-05	1.78568e-06	3.31991e-13	-2.51528e-15	-1.79573e-14	1.80732e-18	2.0533e-16
				26900	0	0	0		6951.97	932.84	508.61	1642.03	497.95	1282.55	866.22	1236.18	868.11			2610.74		0.000181182	0	1.31194e-05	7.62131e-05	8.9928e-05	1.92167e-06	3.86571e-13	-2.48874e-15	-2.17719e-14	2.24124e-18	2.20474e-16
				27000	0	0	0		3493.89	1569.07	1065.73	1683.33	422.59	856.55	2259.34	451.71	1357.9			2620.51		0.000182813	0	1.28426e-05	7.5801e-05	9.21039e-05	2.0657e-06	4.52171e-13	-2.37224e-15	-2.55816e-14	2.68069e-18	2.34645e-16
				27100	0.000252621	0	0		2579.13	1177.22	717.73	3134.26	2084.19	865.91	698.3	398.42	855.75			2630.29		0.000184446	0	1.25707e-05	7.53737e-05	9.42833e-05	2.21806e-06	5.303e-13	-2.15602e-15	-2.93313e-14	3.121e-18	2.47676e-16
				27200	0.000126311	0	0		936.98	1195.81	299.07	4713.89	354.74	1057.26	777.63	1262.72	1217.76			2640.07		0.000186079	0	1.23038e-05	7.49315e-05	9.64648e-05	2.37906e-06	6.22468e-13	-1.83029e-15	-3.29657e-14	3.55751e-18	2.59404e-16
				27300	0	0	0		3398.1	548.87	777.03	4451.24	1261.03	531.01	2261.8	533.71	1215.67			2649.85		0.000187713	0	1.20417e-05	7.44752e-05	9.86469e-05	2.54897e-06	7.30187e-13	-1.38526e-15	-3.64295e-14	3.98553e-18	2.69663e-16
				27400	0.000126311	0	0		69860.5	962.87	815.15	2793.68	610.54	700.29	61696.7	848.71	557.6			2659.63		0.000189346	0	1.17845e-05	7.40051e-05	0.000100828	2.7281e-06	8.54964e-13	-8.11158e-16	-3.96675e-14	4.4004e-18	2.7829e-16
				27500	0.000126311	0	0		3472.99	1875.62	863.25	3344.58	1866.46	446.51	36582.5	1246.88	1192.98			2669.41		0.000190978	0	1.15322e-05	7.35219e-05	0.000103007	2.91673e-06	9.98312e-13	-9.81973e-17	-4.26244e-14	4.79745e-18	2.85117e-16
				27600	0	0	0		3697.12	2070.36	359.94	2810.93	984.48	669.8	6068.11	524.18	883.55			2679.18		0.000192608	0	1.12847e-05	7.30259e-05	0.000105182	3.11515e-06	1.16174e-12	7.63404e-16	-4.5245e-14	5.172e-18	2.89982e-16
				27700	0.000252621	0	0		4317.14	1654.6	445.46	3685.1	413.84	644.51	1094.73	993.21	627.87			2688.96		0.000194235	0	1.10421e-05	7.25179e-05	0.000107352	3.32365e-06	1.34676e-12	1.78343e-15	-4.7474e-14	5.51938e-18	2.92719e-16
				27800	0.000252621	0	0		1945	2277.01	794.17	9676.11	1046.61	652.59	2925.27	1522.76	986.08			2698.74		0.000195859	0	1.08042e-05	7.19981e-05	0.000109514	3.54252e-06	1.55487e-12	2.97165e-15	-4.92563e-14	5.83492e-18	2.93163e-16
				27900	0.000126311	0	0		5155.45	1180.85	1509.55	1246.68	1018.38	743.46	3893.29	2019.68	650.88			2708.52		0.000197479	0	1.05711e-05	7.14673e-05	0.000111669	3.77203e-06	1.7876e-12	4.33787e-15	-5.05364e-14	6.11396e-18	2.91149e-16
				28000	0.000126311	0	0		669.39	1084.61	612.17	5060.8	1764.96	859.21	594.74	661.66	383.29			2718.3		0.000199095	0	1.03427e-05	7.09258e-05	0.000113814	4.01248e-06	2.04645e-12	5.89185e-15	-5.12592e-14	6.35181e-18	2.86513e-16
				28100	0.000126311	0	0		4143.49	1333.68	345.49	5739.39	1435.99	352.05	1005.45	6050.73	826.37			2728.07		0.000200705	0	1.01189e-05	7.03742e-05	0.000115948	4.26414e-06	2.33293e-12	7.64338e-15	-5.13695e-14	6.54381e-18	2.7909e-16
				28200	0.000378931	0	0		5880.44	2176.16	651.59	4338.71	740.57	1001.75	947.02	458.55	805.24			2737.85		0.000202309	0	9.89952e-06	6.9813e-05	0.000118069	4.52732e-06	2.64855e-12	9.66222e-15	-5.08119e-14	6.68528e-18	2.68714e-16
				28300	0.000126311	0	0		2396.94	1571.34	495.43	8590.81	1022.69	1200.27	31706.9	2586.7	823.26			2747.63		0.000203907	0	9.68463e-06	6.92428e-05	0.000120178	4.80229e-06	2.99482e-12	1.22478e-14	-4.95312e-14	6.77157e-18	2.55221e-16
				28400	0	0	0		6572.55	1335.17	474.77	3424.48	347.56	1363.62	3913.74	1680.27	421.12			2757.41		0.000205498	0	9.47409e-06	6.8664e-05	0.000122271	5.08934e-06	3.37325e-12	1.57545e-14	-4.74723e-14	6.79798e-18	2.38446e-16
				28500	0	0	0		1836.26	1187.48	610.77	1066.97	300.14	660.39	519.91	1676.9	379.24			2767.19		0.000207081	0	9.26783e-06	6.80772e-05	0.000124348	5.38875e-06	3.78543e-12	2.05369e-14	-4.45797e-14	6.75985e-18	2.18224e-16
				28600	0.000126311	0	0		5662.48	1925.43	1278.88	1317.08	1118.21	1242.03	397.6	1191.99	844.03			2776.96		0.000208656	0	9.0657e-06	6.74828e-05	0.000126407	5.70081e-06	4.23597e-12	2.69492e-14	-4.07983e-14	6.65251e-18	1.9439e-16
				28700	0.000252621	0	0		979.6	861.58	715.48	3697.05	1008.71	601.61	1552.67	558.93	595.06			2786.74		0.000210221	0	8.86752e-06	6.68812e-05	0.000128447	6.02581e-06	4.73353e-12	3.53459e-14	-3.60729e-14	6.47129e-18	1.6678e-16
				28800	0.000126311	0	0		6973.42	2345.57	631.46	11531.3	1515.16	500.23	594.23	602.52	750.3			2796.52		0.000211777	0	8.67306e-06	6.6273e-05	0.000130467	6.36404e-06	5.28704e-12	4.60815e-14	-3.03481e-14	6.21152e-18	1.35229e-16
				28900	0	0	0		4762.13	420.52	558.99	1236.85	1566.94	1083.7	3685.5	1561.79	561.47			2806.3		0.000213321	0	8.48212e-06	6.56586e-05	0.000132465	6.71577e-06	5.90544e-12	5.95103e-14	-2.35687e-14	5.86853e-18	9.95704e-17
				29000	0.000252621	0	0		955.92	2501.94	795.35	9677.58	1592.37	544.7	3282.18	1352.79	699.36			2816.08		0.000214854	0	8.29449e-06	6.50385e-05	0.00013444	7.0813e-06	6.59766e-12	7.59867e-14	-1.56796e-14	5.43764e-18	5.96411e-17
				29100	0.000378931	0	0		2938.39	1373.65	699.39	3278.14	437.51	1537.65	7222.04	1569.78	1008.2			2825.85		0.000216374	0	8.10995e-06	6.44129e-05	0.000136391	7.46091e-06	7.37264e-12	9.58653e-14	-6.62528e-15	4.91418e-18	1.52758e-17
				29200	0.000126311	0	0		1279.89	1900.74	901.05	4711.32	1747.01	496.39	684.65	339.22	937.29			2835.63		0.000217881	0	7.92831e-06	6.37825e-05	0.000138316	7.85488e-06	8.2393e-12	1.195e-13	3.64919e-15	4.29348e-18	-3.36901e-17
				29300	0	0	0		3361.21	857.14	997.52	985.56	556.7	1074.13	4303.39	3300.9	840.84			2845.41		0.000219374	0	7.74938e-06	6.31477e-05	0.000140214	8.26346e-06	9.20659e-12	1.47246e-13	1.5134e-14	3.57087e-18	-8.72196e-17
				29400	0.000126311	0	0		10686.8	2174.49	872.47	3314.7	852.36	788.68	1312.67	593.36	1135.51			2855.19		0.000220852	0	7.57306e-06	6.25088e-05	0.000142084	8.68676e-06	1.02834e-11	1.79458e-13	2.765e-14	2.74168e-18	-1.4475e-16
				29500	0	0	0		7656.84	1423.43	907.43	2069.4	741.67	710.63	3693.38	730.44	520.05			2864.97		0.000222316	0	7.39928e-06	6.18664e-05	0.000143925	9.12486e-06	1.14788e-11	2.16489e-13	4.09906e-14	1.80123e-18	-2.05635e-16
				29600	0	0	0		6329.22	931.2	567.18	3733.7	2677.66	602.57	647.88	705.31	1208.05			2874.74		0.000223763	0	7.22795e-06	6.12209e-05	0.000145736	9.57786e-06	1.28015e-11	2.58694e-13	5.49493e-14	7.45337e-19	-2.69228e-16
				29700	0	0	0		3040.42	1048.71	583.9	4605.87	1379.48	1074.85	1512.57	1524.01	498.69			2884.52		0.000225195	0	7.05899e-06	6.05726e-05	0.000147518	1.00459e-05	1.42606e-11	3.06428e-13	6.93196e-14	-4.20393e-19	-3.34881e-16
				29800	0.000252621	0	0		3538.09	763.99	731.19	4850.78	1544.37	624	667.14	518.79	1037.11			2894.3		0.00022661	0	6.89231e-06	5.9922e-05	0.000149267	1.05289e-05	1.5865e-11	3.60045e-13	8.3895e-14	-1.68106e-18	-4.01947e-16
				29900	0	0	0		975.32	1461.2	726.9	4280.16	583.07	590.28	3739.56	591.8	304.38			2904.08		0.000228008	0	6.72783e-06	5.92693e-05	0.000150984	1.10272e-05	1.76236e-11	4.19899e-13	9.8469e-14	-3.0214e-18	-4.6978e-16
				30000	0	0	0		2240.33	1177.84	402.79	5439.32	1347.74	524.69	593.01	1491.01	326.59			2913.86		0.000229389	0	6.56549e-06	5.8615e-05	0.000152667	1.15407e-05	1.95454e-11	4.86345e-13	1.12835e-13	-4.42616e-18	-5.37733e-16
				30100	0	0	0		5310.42	815.41	406.06	918.73	318.8	1133.01	608.89	770.56	525.79			2923.63		0.000230751	0	6.40526e-06	5.79593e-05	0.000154317	1.20696e-05	2.16393e-11	5.59737e-13	1.26787e-13	-5.88007e-18	-6.05159e-16
				30200	0	0	0		2446.58	1097.42	682.04	1194.57	773.43	602.89	714.79	1168.23	1038.28			2933.41		0.000232094	0	6.24716e-06	5.73025e-05	0.000155931	1.26139e-05	2.39142e-11	6.4043e-13	1.40117e-13	-7.36788e-18	-6.7141e-16
				30300	0	0	0		4888.42	955.57	1161.39	3480.62	1095.64	1394.35	536.81	2446.74	745.11			2943.19		0.000233419	0	6.09119e-06	5.66451e-05	0.000157509	1.31737e-05	2.6379e-11	7.28778e-13	1.5262e-13	-8.87432e-18	-7.3584e-16
				30400	0	0	0		7778.38	870.93	594.06	5634.94	2219.68	1122.39	5881.46	1144.11	630.63			2952.97		0.000234724	0	5.93736e-06	5.59874e-05	0.00015905	1.37492e-05	2.90428e-11	8.25136e-13	1.6409e-13	-1.03841e-17	-7.97803e-16
				30500	0	0	0		2178.34	804.14	1285.17	4566.83	868.45	569.34	2097.25	1454.43	1275.27			2962.75		0.000236009	0	5.78569e-06	5.53297e-05	0.000160553	1.43404e-05	3.19144e-11	9.29857e-13	1.74319e-13	-1.18821e-17	-8.5665e-16
				30600	0	0	0		349.14	1403.46	997.47	3210.28	377.08	693.64	911.93	2446.37	743.38			2972.53		0.000237274	0	5.63618e-06	5.46723e-05	0.000162018	1.49475e-05	3.50027e-11	1.0433e-12	1.831e-13	-1.33528e-17	-9.11736e-16
				30700	0	0	0		1179.55	1837.72	589.15	769.06	1470.8	601.13	6805.18	1959.35	988.54			2982.3		0.000238518	0	5.48883e-06	5.40156e-05	0.000163443	1.55704e-05	3.83174e-11	1.16632e-12	1.90229e-13	-1.47812e-17	-9.62413e-16
				30800	0.000126311	0	0		15097.9	1467.59	482.45	2251.84	1701.59	1210.77	60429.8	1156.75	340.75			2992.08		0.00023974	0	5.34371e-06	5.33599e-05	0.000164827	1.62093e-05	4.18771e-11	1.30599e-12	1.95497e-13	-1.61519e-17	-1.00803e-15
				30900	0	0	0		3015.31	1105.3	434.37	4338.72	501.19	575.72	1440.14	770.24	1035.35			3001.86		0.000240942	0	5.20089e-06	5.27053e-05	0.000166171	1.68643e-05	4.57063e-11	1.47354e-12	1.98698e-13	-1.74497e-17	-1.04795e-15
				31000	0.000126311	0	0		809.47	1515.56	1301.29	4517.33	644.59	738.06	1319.73	1537.65	480.17			3011.64		0.000242123	0	5.06043e-06	5.20522e-05	0.000167474	1.75355e-05	4.98294e-11	1.6803e-12	1.99627e-13	-1.86593e-17	-1.08152e-15
				31100	0.000126311	0	0		3348.94	402.93	737.06	1585.24	481.55	1158.18	3935	2218.09	869.7			3021.41		0.000243282	0	4.92241e-06	5.14007e-05	0.000168736	1.82229e-05	5.42711e-11	1.93758e-12	1.98076e-13	-1.97654e-17	-1.10809e-15
				31200	0	0	0		4513.55	2567.2	641.88	14713.2	884.38	1048.82	7027.05	1779.25	305.65			3031.19		0.000244421	0	4.78691e-06	5.07511e-05	0.000169956	1.89264e-05	5.9056e-11	2.25668e-12	1.93839e-13	-2.07528e-17	-1.12702e-15
				31300	0	0	0		44380	1287.31	746.88	2756.22	1624.33	420.56	929.31	754.91	775.99			3040.97		0.000245538	0	4.65401e-06	5.01035e-05	0.000171134	1.96457e-05	6.42088e-11	2.64892e-12	1.8671e-13	-2.16062e-17	-1.13766e-15
				31400	0.000126311	0	0		935.36	1657.8	629.24	811.14	561.2	962.82	1667.3	644.27	578.46			3050.75		0.000246633	0	4.52376e-06	4.94583e-05	0.00017227	2.03806e-05	6.97538e-11	3.12561e-12	1.76481e-13	-2.23105e-17	-1.13936e-15
				31500	0	0	0		2798.79	1161.49	905.36	3430.42	1209.63	1211.28	47054.7	720.75	834.46			3060.53		0.000247706	0	4.39624e-06	4.88157e-05	0.000173363	2.1131e-05	7.57159e-11	3.69807e-12	1.62947e-13	-2.28502e-17	-1.13148e-15
				31600	0	0	0		3734.82	1063.14	315.62	2407.75	970.98	1193.68	6160.5	1667.76	319.54			3070.3		0.000248757	0	4.27144e-06	4.81758e-05	0.000174413	2.18966e-05	8.21194e-11	4.37762e-12	1.459e-13	-2.32101e-17	-1.11337e-15
				31700	0.000252621	0	0		996.1	1251.82	965.37	2161.68	1132.17	473.81	1616.15	1530.25	930.63			3080.08		0.000249785	0	4.14938e-06	4.7539e-05	0.00017542	2.26772e-05	8.89891e-11	5.17555e-12	1.25135e-13	-2.33751e-17	-1.08438e-15
				31800	0.000126311	0	0		634.1	561.74	689.55	1102.19	402.98	468.29	592.19	1520.37	341.27			3089.86		0.000250791	0	4.03008e-06	4.69053e-05	0.000176383	2.34726e-05	9.63496e-11	6.10319e-12	1.00445e-13	-2.33298e-17	-1.04386e-15
				31900	0.000505242	0	0		1692.05	684.97	396.25	3630.57	549.51	741.23	3160.34	699.26	764.79			3099.64		0.000251773	0	3.91354e-06	4.62751e-05	0.000177301	2.42826e-05	1.04225e-10	7.17186e-12	7.16236e-14	-2.30589e-17	-9.91175e-16
				32000	0.000252621	0	0		19891.9	1234.79	613.52	2040.49	1313.04	752.65	1076.57	1373.99	455.42			3109.42		0.000252731	0	3.79978e-06	4.56483e-05	0.000178176	2.5107e-05	1.12641e-10	8.39285e-12	3.84637e-14	-2.25473e-17	-9.25668e-16
				32100	0.000126311	0	0		785.17	550.3	408.42	3424.92	1075.03	712.27	512.62	968.1	468.21			3119.2		0.000253665	0	3.68881e-06	4.50253e-05	0.000179005	2.59456e-05	1.21621e-10	9.7775e-12	7.60261e-16	-2.17796e-17	-8.46696e-16
				32200	0	0	0		1846.35	547.77	824.25	2509.21	1250.78	491.31	8616.15	679.6	832.6			3128.97		0.000254574	0	3.58063e-06	4.4406e-05	0.00017979	2.67981e-05	1.3119e-10	1.13371e-11	-4.12866e-14	-2.07405e-17	-7.53611e-16
				32300	0.000126311	0	0		1246.47	702.85	712.88	1689.47	508.69	889.54	27780.8	1962.62	361.13			3138.75		0.000255459	0	3.47517e-06	4.37906e-05	0.000180529	2.76644e-05	1.41373e-10	1.3083e-11	-8.64617e-14	-1.94149e-17	-6.45767e-16
				32400	0	0	0		1544.79	1215.01	726.94	2567.85	1167.44	642.31	6152.11	678.49	605.09			3148.53		0.00025632	0	3.37235e-06	4.31794e-05	0.000181224	2.85443e-05	1.52194e-10	1.50264e-11	-1.33394e-13	-1.77875e-17	-5.22516e-16
				32500	0.000252621	0	0		38711.6	1028.73	487.17	3897.91	1775.77	933.44	2717.27	562.27	492.91			3158.31		0.000257156	0	3.27211e-06	4.25723e-05	0.000181874	2.94375e-05	1.63678e-10	1.71788e-11	-1.80711e-13	-1.58429e-17	-3.83212e-16
				32600	0	0	0		39463.3	2496.17	767.66	1404.25	1851.2	881.21	1278.86	1399.37	1407.43			3168.09		0.000257967	0	3.17437e-06	4.19695e-05	0.000182479	3.03438e-05	1.7585e-10	1.95514e-11	-2.27042e-13	-1.3566e-17	-2.27208e-16
				32700	0	0	0		5047.01	1939.34	645.63	1161.61	470.06	1922.21	501.15	2437.54	752.65			3177.86		0.000258754	0	3.07906e-06	4.13711e-05	0.00018304	3.1263e-05	1.88733e-10	2.21555e-11	-2.71015e-13	-1.09415e-17	-5.38564e-17
				32800	0	0	0		1098.92	1991.07	1124.67	3807.72	1682.52	1001.9	2152.04	678.33	348.75			3187.64		0.000259516	0	2.98612e-06	4.07774e-05	0.000183558	3.2195e-05	2.02353e-10	2.50024e-11	-3.1126e-13	-7.95411e-18	1.37489e-16
				32900	0	0	0		1840.08	1799.78	550.41	2636.74	1785.4	929.22	3848.12	698.07	676.93			3197.42		0.000260254	0	2.89546e-06	4.01884e-05	0.000184031	3.31395e-05	2.16736e-10	2.81035e-11	-3.46404e-13	-4.5962e-18	3.47066e-16
				33000	0.000378931	0	0		52964.4	1046.94	1150.92	3405.24	573.89	696.14	836.92	1380.73	617.51			3207.2		0.000260967	0	2.80704e-06	3.96042e-05	0.00018446	3.4096e-05	2.31917e-10	3.14701e-11	-3.75077e-13	-8.99867e-19	5.72981e-16
				33100	0.000252621	0	0		2929.49	677.51	636.79	2622.66	753.58	1335.09	2261.36	1011.45	784.16			3216.98		0.000261656	0	2.72081e-06	3.90248e-05	0.000184846	3.50641e-05	2.47934e-10	3.51134e-11	-3.95906e-13	3.08996e-18	8.12651e-16
				33200	0	0	0		880.8	2087.16	404.28	2890.82	877.81	650.52	1008.6	493.72	680.4			3226.75		0.000262318	0	2.6367e-06	3.84503e-05	0.000185188	3.60434e-05	2.64825e-10	3.90453e-11	-4.07521e-13	7.32835e-18	1.06349e-15
				33300	0.000126311	0	0		5570.9	632.45	789.51	3688.3	1154.5	845.77	2674.58	552.72	413.64			3236.53		0.000262956	0	2.55468e-06	3.78808e-05	0.000185486	3.70334e-05	2.82627e-10	4.33162e-11	-4.08549e-13	1.17703e-17	1.32292e-15
				33400	0.000505242	0	0		690.21	1329.51	587.49	1323.59	1384.01	1374.14	3958.72	771.36	608.99			3246.31		0.000263567	0	2.47468e-06	3.73162e-05	0.000185742	3.80335e-05	3.0138e-10	4.80442e-11	-3.97621e-13	1.6371e-17	1.58836e-15
				33500	0	0	0		608.41	1530.12	1160.65	1252.52	615.36	911.78	5209.35	543.63	589.16			3256.09		0.000264152	0	2.39666e-06	3.67567e-05	0.000185954	3.90435e-05	3.2112e-10	5.33539e-11	-3.73363e-13	2.10854e-17	1.85721e-15
				33600	0.000126311	0	0		4829.98	2662.55	1134.2	742.75	1104.2	1649.05	605.15	1483.06	727.77			3265.87		0.00026471	0	2.32057e-06	3.62024e-05	0.000186124	4.00627e-05	3.41886e-10	5.93701e-11	-3.34405e-13	2.58686e-17	2.12691e-15
				33700	0.000252621	0	0		796.4	1412.24	730.49	2338.81	1116.19	386.32	3470.53	433.5	986.82			3275.64		0.000265242	0	2.24639e-06	3.56532e-05	0.000186251	4.10908e-05	3.63715e-10	6.62176e-11	-2.79375e-13	3.06757e-17	2.39485e-15
				33800	0.000126311	0	0		3137.91	894.6	1230.99	789.41	741.75	792.53	7405.12	490.38	406.72			3285.42		0.000265747	0	2.1741e-06	3.51092e-05	0.000186336	4.21273e-05	3.86646e-10	7.4021e-11	-2.06902e-13	3.54617e-17	2.65847e-15
				33900	0.000126311	0	0		3517.52	1718.68	964.29	3014.94	1103.1	1102.79	1186.12	1788.1	586.02			3295.2		0.000266226	0	2.1037e-06	3.45705e-05	0.00018638	4.31717e-05	4.10716e-10	8.2905e-11	-1.15614e-13	4.01816e-17	2.91518e-15
				34000	0.000126311	0	0		3934.51	642.12	762.48	769.39	737.74	606.03	1049.33	1039.29	717.12			3304.98		0.000266679	0	2.03518e-06	3.40371e-05	0.000186383	4.42235e-05	4.35964e-10	9.29946e-11	-4.14029e-15	4.47906e-17	3.16239e-15
				34100	0	0	0		10123.4	1917.56	419.07	475.72	310.17	613.65	3833.81	2363.68	530.81			3314.76		0.000267105	0	1.96854e-06	3.3509e-05	0.000186345	4.52823e-05	4.62428e-10	1.04414e-10	1.28891e-13	4.92437e-17	3.39752e-15
				34200	0.000126311	0	0		791.61	583.55	1138.86	930.26	1285.98	955.12	2001.85	606.71	424.15			3324.53		0.000267506	0	1.90376e-06	3.29862e-05	0.000186268	4.63477e-05	4.90145e-10	1.17289e-10	2.84851e-13	5.34959e-17	3.61799e-15
				34300	0	0	0		4347.23	1695.45	350.26	874.16	1708.64	1348.5	4254.99	2177.77	1030.34			3334.31		0.00026788	0	1.84085e-06	3.24688e-05	0.000186151	4.74191e-05	5.19153e-10	1.31743e-10	4.65111e-13	5.75024e-17	3.82122e-15
				34400	0.000252621	0	0		3694.18	1378.06	330.08	1333.68	928.75	804.22	558.52	1462.41	704.83			3344.09		0.000268228	0	1.77977e-06	3.19566e-05	0.000185995	4.84961e-05	5.4949e-10	1.47902e-10	6.71044e-13	6.12181e-17	4.00461e-15
				34500	0	0	0		4252.52	1646.42	551.66	4117.83	1033.07	499.98	483.98	1664.35	739.56			3353.87		0.00026855	0	1.7205e-06	3.14498e-05	0.000185801	4.95783e-05	5.81195e-10	1.65889e-10	9.04019e-13	6.45982e-17	4.16559e-15
				34600	0.000252621	0	0		845.62	838.79	368.53	4148.7	1903.39	565.67	427.34	1288.01	549.1			3363.65		0.000268846	0	1.663e-06	3.09482e-05	0.000185569	5.06652e-05	6.14305e-10	1.85831e-10	1.16541e-12	6.75976e-17	4.30157e-15
				34700	0	0	0		2949.81	1391.06	449.37	1162.1	2097.44	1644.23	633.24	1803.3	714.43			3373.42		0.000269117	0	1.60723e-06	3.04519e-05	0.0001853	5.17562e-05	6.48858e-10	2.07851e-10	1.45659e-12	7.01715e-17	4.40998e-15
				34800	0	0	0		4291.72	897.33	494.39	4213.45	929.07	745.4	5372.25	1439.55	812.95			3383.2		0.000269361	0	1.55317e-06	2.99609e-05	0.000184994	5.2851e-05	6.84892e-10	2.32074e-10	1.77892e-12	7.22749e-17	4.48822e-15
				34900	0	0	0		6064.43	1501.09	521.47	549.43	426.87	606.23	10557	689.53	699.87			3392.98		0.000269578	0	1.50078e-06	2.94751e-05	0.000184653	5.39489e-05	7.22445e-10	2.58626e-10	2.13378e-12	7.38629e-17	4.53371e-15
				35000	0.000252621	0	0		69342.5	804.8	1282.62	917.04	1528.35	471.76	1228.9	630.33	1556.53			3402.76		0.00026977	0	1.45002e-06	2.89946e-05	0.000184275	5.50493e-05	7.61555e-10	2.8763e-10	2.52257e-12	7.48905e-17	4.54387e-15
				35100	0.000126311	0	0		2727.11	1491.87	474.24	2766.52	2434.42	567.07	4690.17	1955.95	631.15			3412.54		0.000269936	0	1.40085e-06	2.85194e-05	0.000183862	5.61518e-05	8.02258e-10	3.19212e-10	2.95337e-12	7.53129e-17	4.51612e-15
				35200	0	0	0		4200.55	1347.32	1606.15	1892.67	558.63	581.45	1717.13	1043.09	511.75			3422.31		0.000270075	0	1.35324e-06	2.80494e-05	0.000183415	5.72557e-05	8.44587e-10	3.53496e-10	3.45041e-12	7.50849e-17	4.44788e-15
				35300	0	0	0		1170.64	1406.48	651.29	1444.05	869.19	898.89	1207.46	1073.86	685.36			3432.09		0.000270188	0	1.30713e-06	2.75846e-05	0.000182934	5.83606e-05	8.88573e-10	3.90607e-10	4.04025e-12	7.41618e-17	4.33655e-15
				35400	0.000126311	0	0		512.6	1061.62	355.9	3573.29	1436.06	818.91	4409.97	1506.82	480.14			3441.87		0.000270275	0	1.26248e-06	2.71249e-05	0.000182421	5.94657e-05	9.34249e-10	4.3067e-10	4.74946e-12	7.24986e-17	4.17956e-15
				35500	0.000252621	0	0		4343.63	1060.75	1038.25	3431.46	2574.27	394.26	525.74	960.3	1030.67			3451.65		0.000270336	0	1.21926e-06	2.66705e-05	0.000181874	6.05707e-05	9.81645e-10	4.73809e-10	5.60463e-12	7.00503e-17	3.97432e-15
				35600	0	0	0		11567.4	1370.58	515.35	2762.82	1146.44	534.26	548.51	1273.45	692.96			3461.43		0.000270371	0	1.1774e-06	2.62212e-05	0.000181296	6.16749e-05	1.0308e-09	5.2015e-10	6.63232e-12	6.67719e-17	3.71825e-15
				35700	0.000252621	0	0		1330.59	1008.24	555.66	4769.03	2244.42	595.21	3540.05	1184.96	1321.33			3471.2		0.000270381	0	1.13687e-06	2.5777e-05	0.000180688	6.27778e-05	1.08173e-09	5.69816e-10	7.8591e-12	6.26187e-17	3.40877e-15
				35800	0	0	0		4139.17	2239.64	772.82	2238.28	1481.14	1151.33	903.74	1390.19	562.31			3480.98		0.000270365	0	1.09763e-06	2.53379e-05	0.000180049	6.38788e-05	1.13448e-09	6.22988e-10	9.31156e-12	5.75455e-17	3.04328e-15
				35900	0	0	0		6840.5	1839.88	856.64	1924.82	1453.98	926.67	1218.95	733.81	590.18			3490.76		0.000270323	0	1.05963e-06	2.49038e-05	0.00017938	6.49774e-05	1.18908e-09	6.80114e-10	1.10163e-11	5.15076e-17	2.61922e-15
				36000	0.000252621	0	0		3320	1027.97	1103.12	3389.96	1469.25	643.15	1971.17	371.32	701.02			3500.54		0.000270255	0	1.02283e-06	2.44748e-05	0.000178683	6.6073e-05	1.24555e-09	7.41727e-10	1.29998e-11	4.44598e-17	2.134e-15
				36100	0	0	0		1300.31	686.48	651.53	2719.69	1274.19	487.96	4155.85	1130.29	609.97			3510.32		0.000270163	0	9.87186e-07	2.40508e-05	0.000177957	6.7165e-05	1.30394e-09	8.08362e-10	1.52887e-11	3.63585e-17	1.58502e-15
				36200	0	0	0		3103.53	1300.97	622.3	3178.76	846.59	752.05	2485.7	1808.52	1066.78			3520.09		0.000270044	0	9.52666e-07	2.36319e-05	0.000177204	6.8253e-05	1.36428e-09	8.80551e-10	1.79096e-11	2.72415e-17	9.69714e-16
				36300	0	0	0		3629.29	866.28	435.39	3767.97	3102.24	523.89	827.23	1226.08	460.02			3529.87		0.000269901	0	9.19223e-07	2.32179e-05	0.000176425	6.93362e-05	1.42658e-09	9.58828e-10	2.0889e-11	1.72839e-17	2.85493e-16
				36400	0	0	0		3102.18	1784.62	583.69	4480.97	1933.44	613.73	719.79	728.99	548.49			3539.65		0.000269732	0	8.86819e-07	2.28089e-05	0.000175619	7.04143e-05	1.4909e-09	1.04373e-09	2.42536e-11	6.6738e-18	-4.70226e-16
				36500	0	0	0		3627.41	916.7	617.43	713.11	1959.6	1133.69	3868.15	1863.64	1025.25			3549.43		0.000269538	0	8.55413e-07	2.24048e-05	0.000174788	7.14866e-05	1.55725e-09	1.13578e-09	2.80298e-11	-4.40062e-18	-1.29934e-15
				36600	0.000126311	0	0		2863.77	750.91	1165.29	15048.5	2983.57	976.42	1944.47	2640.52	737.97			3559.21		0.000269319	0	8.2498e-07	2.20057e-05	0.000173932	7.25526e-05	1.62568e-09	1.23552e-09	3.22443e-11	-1.57513e-17	-2.19622e-15
				36700	0	0	0		1325.33	964	1113.68	2784.04	500.58	864.5	2600.52	589.89	689.22			3568.99		0.000269075	0	7.95501e-07	2.16115e-05	0.000173053	7.36119e-05	1.6962e-09	1.34348e-09	3.69236e-11	-2.719e-17	-3.15055e-15
				36800	0.000126311	0	0		3914.23	2078.76	520.89	6344.84	1654.35	639.77	1557.72	863.45	682.83			3578.76		0.000268807	0	7.6696e-07	2.12221e-05	0.00017215	7.4664e-05	1.76886e-09	1.4602e-09	4.20943e-11	-3.85287e-17	-4.15194e-15
				36900	0	0	0		11810.3	1323.87	968.27	6721.56	2025.19	774.18	2453.29	1445.53	801.94			3588.54		0.000268514	0	7.39339e-07	2.08377e-05	0.000171225	7.57083e-05	1.84369e-09	1.5862e-09	4.77831e-11	-4.95794e-17	-5.19e-15
				37000	0.000126311	0	0		2603.9	3575.05	627.04	2554.38	1351.3	824.11	806.12	2111.37	568.58			3598.32		0.000268197	0	7.12621e-07	2.04581e-05	0.000170278	7.67445e-05	1.92071e-09	1.72203e-09	5.40164e-11	-6.01537e-17	-6.25436e-15
				37100	0	0	0		1711.99	1108.54	590.9	629.1	2053.56	1162.3	1304.39	737.55	800.43			3608.1		0.000267856	0	6.86787e-07	2.00833e-05	0.00016931	7.77721e-05	1.99997e-09	1.86821e-09	6.08208e-11	-7.00637e-17	-7.33462e-15
				37200	0	0	0		4401.89	1330.71	346.24	7922.33	1067.78	459.02	586.36	318.52	418.26			3617.88		0.000267491	0	6.61822e-07	1.97134e-05	0.000168322	7.87906e-05	2.08148e-09	2.02527e-09	6.82229e-11	-7.91211e-17	-8.42041e-15
				37300	0.000252621	0	0		5735.12	1165.9	528.91	904.12	1156.89	673.94	702.87	1099.45	956.78			3627.65		0.000267103	0	6.37705e-07	1.93482e-05	0.000167313	7.97995e-05	2.16527e-09	2.19376e-09	7.62493e-11	-8.7138e-17	-9.50133e-15
				37400	0	0	0		12666.2	985.68	804.93	4710.93	1536.03	1401.74	6910.96	754.1	704.57			3637.43		0.000266692	0	6.14415e-07	1.89879e-05	0.000166286	8.07983e-05	2.25135e-09	2.37421e-09	8.49265e-11	-9.39261e-17	-1.0567e-14
				37500	0	0	0		4961.5	1158.39	615.98	2757.04	1488.97	873.69	875.79	892.77	449.58			3647.21		0.000266257	0	5.91932e-07	1.86323e-05	0.000165241	8.17866e-05	2.3397e-09	2.56714e-09	9.42812e-11	-9.92974e-17	-1.1607e-14
				37600	0.000126311	0	0		43985.7	1030.43	457.52	2385.77	1236.88	742.53	733.99	683.2	374			3656.99		0.000265799	0	5.70233e-07	1.82814e-05	0.000164178	8.27639e-05	2.43034e-09	2.77309e-09	1.0434e-10	-1.03064e-16	-1.26111e-14
				37700	0	0	0		3369.13	1371.89	1196.62	3365.54	1042.32	405.66	2878.5	464.93	399.64			3666.77		0.000265319	0	5.49297e-07	1.79352e-05	0.000163099	8.37298e-05	2.52326e-09	2.9926e-09	1.15129e-10	-1.05037e-16	-1.35687e-14
				37800	0	0	0		8968.26	1098.62	813.54	3355.96	1464.66	543.8	4138.47	2393.08	436.26			3676.54		0.000264816	0	5.29104e-07	1.75937e-05	0.000162003	8.46836e-05	2.61846e-09	3.2262e-09	1.26676e-10	-1.05029e-16	-1.44695e-14
				37900	0.000252621	0	0		5334.55	749.18	525.25	2877.51	991.65	556.07	3536.42	982.35	745.22			3686.32		0.00026429	0	5.09632e-07	1.72569e-05	0.000160892	8.56251e-05	2.71595e-09	3.47441e-09	1.39006e-10	-1.02851e-16	-1.53032e-14
				38000	0.000126311	0	0		4975.84	1458.59	823.46	4202.44	1120.17	1574.03	652.47	1999.27	1153.7			3696.1		0.000263742	0	4.9086e-07	1.69246e-05	0.000159766	8.65537e-05	2.81573e-09	3.73779e-09	1.52294e-10	-9.83164e-17	-1.60593e-14
				38100	0	0	0		2303.89	1757.27	434.44	2982.65	1011.82	1392.31	854.26	986.7	523.27			3705.88		0.000263173	0	4.72768e-07	1.6597e-05	0.000158627	8.74689e-05	2.91779e-09	4.01684e-09	1.67047e-10	-9.12359e-17	-1.67275e-14
				38200	0.000126311	0	0		4054.16	1260.76	873	1513.65	2481.72	532.72	874.1	655.36	1269.48			3715.66		0.000262581	0	4.55335e-07	1.6274e-05	0.000157473	8.83703e-05	3.02215e-09	4.31213e-09	1.83819e-10	-8.14217e-17	-1.72973e-14
				38300	0	0	0		4322.76	1362.89	642.92	2528.45	537.51	687.52	13734.6	1255.88	673.39			3725.43		0.000261967	0	4.38543e-07	1.59556e-05	0.000156307	8.92573e-05	3.12879e-09	4.62418e-09	2.03166e-10	-6.86856e-17	-1.77584e-14
				38400	0	0	0		1129.29	858.05	537.86	3895.19	2148.45	537.52	5739.89	1977.55	544.37			3735.21		0.000261331	0	4.22371e-07	1.56416e-05	0.000155129	9.01297e-05	3.23772e-09	4.95391e-09	2.25644e-10	-5.28396e-17	-1.81005e-14
				38500	0.000378931	0	0		2675.52	980.48	1099.32	4084.33	661.4	1548.32	1627.19	1180.98	921.69			3744.99		0.000260674	0	4.068e-07	1.53322e-05	0.000153939	9.09872e-05	3.34894e-09	5.30248e-09	2.51806e-10	-3.36955e-17	-1.8313e-14
				38600	0.000126311	0	0		1688.08	1362.81	743.39	2653.88	1365.75	443.02	3284.4	1081.31	509.93			3754.77		0.000259996	0	3.91808e-07	1.50273e-05	0.000152738	9.18294e-05	3.46246e-09	5.67109e-09	2.82208e-10	-1.10653e-17	-1.83857e-14
				38700	0.000126311	0	0		3548.18	908.51	874.17	3132.07	1748.57	778.8	4374.18	1376.86	456.85			3764.55		0.000259297	0	3.77377e-07	1.47268e-05	0.000151526	9.26562e-05	3.57827e-09	6.06093e-09	3.17406e-10	1.52393e-17	-1.83081e-14
				38800	0	0	0		6633.15	923.26	480.93	3216.03	1629.96	767.85	4147.07	1242.12	686.65			3774.32		0.000258577	0	3.63483e-07	1.44307e-05	0.000150305	9.34672e-05	3.69637e-09	6.47318e-09	3.57953e-10	4.54064e-17	-1.80699e-14
				38900	0	0	0		15502.5	916.41	469.14	3255.97	536.98	831.91	1523.35	1603.88	742.91			3784.1		0.000257837	0	3.50102e-07	1.41391e-05	0.000149074	9.42622e-05	3.81677e-09	6.90905e-09	4.04405e-10	7.9624e-17	-1.76607e-14
				39000	0	0	0		25804.5	563.34	520.43	703.36	1626.16	757.99	2863.05	2119.55	613.15			3793.88		0.000257077	0	3.37212e-07	1.38518e-05	0.000147835	9.50409e-05	3.93946e-09	7.36971e-09	4.57318e-10	1.1808e-16	-1.70701e-14
				39100	0.000126311	0	0		735.15	1449.82	785.22	5157.25	1482.09	964.7	1695.9	1636.68	592.77			3803.66		0.000256297	0	3.24788e-07	1.35688e-05	0.000146588	9.58031e-05	4.06446e-09	7.85635e-09	5.17245e-10	1.60963e-16	-1.62877e-14
				39200	0	0	0		1801.34	981.25	1204.33	3867.87	3719.59	770.7	3534.09	1042.95	555.58			3813.44		0.000255497	0	3.12807e-07	1.32902e-05	0.000145333	9.65484e-05	4.19175e-09	8.37017e-09	5.84743e-10	2.08461e-16	-1.53031e-14
				39300	0.000378931	0	0		4199.33	1010.6	397.5	823.99	1544.43	766.02	704.59	436.72	633.68			3823.21		0.000254679	0	3.01245e-07	1.30158e-05	0.000144071	9.72766e-05	4.32134e-09	8.91236e-09	6.60365e-10	2.60763e-16	-1.41059e-14
				39400	0	0	0		3216.26	1651.6	493.16	4639.36	706.4	1296.45	2322.81	600.85	497.16			3832.99		0.000253841	0	2.9008e-07	1.27457e-05	0.000142803	9.79875e-05	4.45323e-09	9.4841e-09	7.44668e-10	3.18363e-16	-1.26858e-14
				39500	0.000126311	0	0		3763.26	1381.98	1110.56	5263.27	1042.66	1008.77	921.43	1843.27	615.64			3842.77		0.000252985	0	2.79291e-07	1.24798e-05	0.00014153	9.86807e-05	4.58739e-09	1.00866e-08	8.38207e-10	3.84984e-16	-1.10324e-14
				39600	0.000126311	0	0		3338.15	1431.97	573.86	3669.43	1639.14	925.82	64156.9	808.42	552.96			3852.55		0.00025211	0	2.68865e-07	1.22181e-05	0.000140251	9.9356e-05	4.72378e-09	1.0721e-08	9.41535e-10	4.66276e-16	-9.13521e-15
				39700	0.000126311	0	0		16541.7	878.53	1333.1	3193.98	1177.13	964.15	13704.7	1594.75	326.38			3862.33		0.000251217	0	2.58783e-07	1.19606e-05	0.000138967	0.000100013	4.86237e-09	1.13885e-08	1.05521e-09	5.67911e-16	-6.98396e-15
				39800	0.000126311	0	0		2825.78	1975.56	592.84	3488.52	1139.71	1135.59	856.56	640.33	512.44			3872.1		0.000250305	0	2.49031e-07	1.17072e-05	0.000137679	0.000100652	5.00311e-09	1.20904e-08	1.17978e-09	6.95565e-16	-4.56822e-15
				39900	0.000126311	0	0		4052.14	617.35	636.7	3541.26	2883.5	707.94	1475.56	995.08	377.09			3881.88		0.000249375	0	2.39591e-07	1.14579e-05	0.000136387	0.000101272	5.14596e-09	1.28278e-08	1.31581e-09	8.54912e-16	-1.87762e-15
				40000	0	0	0		1996.82	1398.7	872.09	3178.7	1581.08	574.07	63654	497.25	319.3			3891.66		0.000248427	0	2.30447e-07	1.12126e-05	0.000135091	0.000101873	5.29088e-09	1.36018e-08	1.46385e-09	1.05163e-15	1.09824e-15
				40100	0	0	0		733.97	489.64	1412.22	2366.11	1223.59	1162.97	1342.29	939.26	847.32			3901.44		0.000247462	0	2.21585e-07	1.09714e-05	0.000133793	0.000102454	5.43784e-09	1.44137e-08	1.62446e-09	1.29138e-15	4.36899e-15
				40200	0	0	0		2514.21	1456.18	383.8	2513.13	962.15	456.83	849.9	846.18	344.11			3911.22		0.000246478	0	2.12997e-07	1.07342e-05	0.000132491	0.000103017	5.58679e-09	1.52647e-08	1.79818e-09	1.57985e-15	7.92193e-15
				40300	0.000126311	0	0		868.16	518.29	988.22	614.17	748.92	811.79	447.38	1431.38	642.64			3920.99		0.000245477	0	2.04687e-07	1.0501e-05	0.000131188	0.00010356	5.73769e-09	1.6156e-08	1.98558e-09	1.92271e-15	1.17189e-14
				40400	0	0	0		907.31	2319.02	773.59	5145.24	786.37	575.7	3286.28	920.85	506.13			3930.77		0.00024446	0	1.96663e-07	1.02718e-05	0.000129883	0.000104083	5.89051e-09	1.70887e-08	2.18721e-09	2.32563e-15	1.57204e-14
				40500	0	0	0		9486.74	1104.32	855.14	3131.49	1223.17	481.63	2474.38	1180.11	692.07			3940.55		0.000243425	0	1.88928e-07	1.00464e-05	0.000128577	0.000104587	6.0452e-09	1.80641e-08	2.40363e-09	2.79429e-15	1.98868e-14
				40600	0	0	0		4033.12	670.97	1297.28	728.4	1005.88	820.86	4392.8	1766.9	554.97			3950.33		0.000242375	0	1.81489e-07	9.82493e-06	0.00012727	0.000105071	6.20172e-09	1.90833e-08	2.63538e-09	3.33436e-15	2.41786e-14
				40700	0.000126311	0	0		1138.71	820.14	388.37	8422.06	767.44	939.62	544.22	667.69	538.17			3960.11		0.000241309	0	1.7435e-07	9.60729e-06	0.000125962	0.000105536	6.36003e-09	2.01475e-08	2.88304e-09	3.95152e-15	2.85562e-14
				40800	0	0	0		5848.97	1818.35	864.95	2084.79	594.9	1364.91	2754.44	958.87	267.7			3969.89		0.000240227	0	1.67516e-07	9.39346e-06	0.000124655	0.000105981	6.5201e-09	2.12579e-08	3.14714e-09	4.65144e-15	3.29801e-14
				40900	0	0	0		1054.67	1392.43	1218.31	4764.31	2257.14	655.75	2862.5	1621.57	802.16			3979.66		0.000239131	0	1.60988e-07	9.18339e-06	0.000123348	0.000106406	6.68188e-09	2.24158e-08	3.42916e-09	5.43979e-15	3.74108e-14
				41000	0	0	0		3401.8	856.91	435.84	1856.83	1329.93	786.77	2737.94	1733.4	413.63			3989.44		0.000238019	0	1.54753e-07	8.97705e-06	0.000122042	0.000106812	6.84533e-09	2.36227e-08	3.73255e-09	6.32225e-15	4.18086e-14
				41100	0	0	0		1742.45	1853.61	572.9	432.08	1928.57	853.44	2024.12	933.19	373.03			3999.22		0.000236893	0	1.48795e-07	8.77439e-06	0.000120737	0.000107198	7.01042e-09	2.488e-08	4.06103e-09	7.30449e-15	4.6134e-14
				41200	0	0	0		6378.01	1921.9	1086.01	4463.92	1286.77	691.68	2894.06	916.45	593.03			4009		0.000235753	0	1.43102e-07	8.57539e-06	0.000119433	0.000107564	7.1771e-09	2.61893e-08	4.41831e-09	8.3922e-15	5.03476e-14
				41300	0.000252621	0	0		5390.28	1762.76	851.79	2783.18	1129.83	579.55	7021.49	1106.63	782.23			4018.78		0.000234598	0	1.37657e-07	8.38e-06	0.000118131	0.00010791	7.34533e-09	2.75522e-08	4.80811e-09	9.59103e-15	5.44096e-14
				41400	0.000126311	0	0		49338.3	1066.85	1696.42	2445.81	1018.01	712.15	6704.69	454.46	466.37			4028.55		0.00023343	0	1.32447e-07	8.18818e-06	0.000116831	0.000108236	7.51507e-09	2.897e-08	5.23416e-09	1.09067e-14	5.82807e-14
				41500	0	0	0		3016.19	1952.89	969.44	3137.62	1529.02	468.64	1152.21	1776.27	659.3			4038.33		0.000232248	0	1.27457e-07	7.9999e-06	0.000115534	0.000108543	7.68629e-09	3.04443e-08	5.70018e-09	1.23448e-14	6.19211e-14
				41600	0	0	0		2862.76	891.37	1410.65	3506.52	980.44	660.66	6133.61	1259.96	1330.82			4048.11		0.000231052	0	1.22672e-07	7.81513e-06	0.000114239	0.000108829	7.85894e-09	3.19767e-08	6.20987e-09	1.39111e-14	6.52915e-14
				41700	0	0	0		1347.65	2202.44	473.07	3658.58	551.93	416.69	3590.03	1024.12	391.98			4057.89		0.000229843	0	1.1808e-07	7.63381e-06	0.000112947	0.000109096	8.03295e-09	3.35686e-08	6.76698e-09	1.56112e-14	6.83521e-14
				41800	0	0	0		3338.25	1471.23	770.99	2715.62	1571.76	1478.05	2587.14	1329.48	334.68			4067.66		0.000228621	0	1.13667e-07	7.45591e-06	0.000111658	0.000109343	8.20825e-09	3.52215e-08	7.3752e-09	1.74508e-14	7.10636e-14
				41900	0	0	0		1044.78	1680.07	629.24	1041.04	879.61	1303.75	516.92	313.59	678.65			4077.44		0.000227386	0	1.09419e-07	7.28139e-06	0.000110373	0.000109569	8.38479e-09	3.6937e-08	8.03826e-09	1.94355e-14	7.33862e-14
				42000	0.000378931	0	0		2068.55	1672	350.71	6121.99	552.52	646.61	769.95	628.13	334.42			4087.22		0.000226138	0	1.05323e-07	7.1102e-06	0.000109091	0.000109776	8.56248e-09	3.87165e-08	8.75989e-09	2.15712e-14	7.52805e-14
				42100	0	0	0		2895.53	790.44	525.74	8253.34	797.73	552.86	1330.34	1075.83	817.64			4097		0.000224878	0	1.01365e-07	6.94232e-06	0.000107814	0.000109962	8.74126e-09	4.05616e-08	9.54379e-09	2.38633e-14	7.6707e-14
				42200	0	0	0		3719.29	963.01	748.24	4010.56	1252.58	2076.37	799.48	366.24	649.18			4106.78		0.000223607	0	9.75327e-08	6.77769e-06	0.000106541	0.000110129	8.92107e-09	4.24737e-08	1.03937e-08	2.63177e-14	7.7626e-14
				42300	0	0	0		8890.05	5084.11	875.32	3341.08	1082.29	540.17	3215.15	301.36	861.97			4116.56		0.000222324	0	9.38129e-08	6.61628e-06	0.000105273	0.000110276	9.10182e-09	4.44544e-08	1.13133e-08	2.89399e-14	7.7998e-14
				42400	0	0	0		3559.78	1843.43	405.44	1844.23	1592.28	927.77	2364.15	1093.84	767.89			4126.33		0.00022103	0	9.02012e-08	6.45805e-06	0.000104009	0.000110404	9.28346e-09	4.65052e-08	1.23064e-08	3.17357e-14	7.77835e-14
				42500	0.000126311	0	0		4091.99	907.71	1105.14	6281.4	1424.86	619.45	375.64	1436.32	611.13			4136.11		0.000219725	0	8.66974e-08	6.30295e-06	0.000102751	0.000110513	9.46591e-09	4.86276e-08	1.33766e-08	3.47107e-14	7.69429e-14
				42600	0	0	0		48850	935.23	580.5	3812.6	1123.81	456.86	2636.89	1799.46	359.01			4145.89		0.00021841	0	8.33017e-08	6.15095e-06	0.000101498	0.000110602	9.64911e-09	5.0823e-08	1.45277e-08	3.78706e-14	7.54367e-14
				42700	0	0	0		694.4	1647.2	729.71	503.43	1056.37	518.37	792.74	939.22	470.99			4155.67		0.000217085	0	8.00141e-08	6.00201e-06	0.000100251	0.000110673	9.83298e-09	5.30931e-08	1.57634e-08	4.12562e-14	7.32253e-14
				42800	0.000126311	0	0		916.55	1421.89	599.77	1027.06	629.39	693.08	613.02	1337.23	983.62			4165.45		0.00021575	0	7.68346e-08	5.85608e-06	9.90095e-05	0.000110725	1.00175e-08	5.54393e-08	1.70874e-08	4.50165e-14	7.02691e-14
				42900	0	0	0		39266.3	836.72	946.08	4680.09	1638.59	840.51	628.19	1460.89	749.84			4175.22		0.000214405	0	7.37632e-08	5.71312e-06	9.77738e-05	0.000110758	1.02025e-08	5.78631e-08	1.85035e-08	4.93215e-14	6.65287e-14
				43000	0.000126311	0	0		5813.09	766.87	407.9	3290.11	1600.33	1209.6	4745.32	554.1	684.63			4185		0.000213051	0	7.08e-08	5.5731e-06	9.65441e-05	0.000110772	1.0388e-08	6.0366e-08	2.00153e-08	5.43409e-14	6.19644e-14
				43100	0	0	0		4228.67	1520.27	675.2	3149.28	1274.7	658.17	887.55	930.2	996.43			4194.78		0.000211688	0	6.79446e-08	5.43596e-06	9.53208e-05	0.000110769	1.05739e-08	6.29496e-08	2.16266e-08	6.02448e-14	5.65367e-14
				43200	0	0	0		1048.56	1282.63	542.36	4051	2111.66	872.43	466.9	2129.97	648.87			4204.56		0.000210317	0	6.51959e-08	5.30168e-06	9.41038e-05	0.000110746	1.07601e-08	6.56153e-08	2.3341e-08	6.72029e-14	5.02061e-14
				43300	0	0	0		5175.37	1405.37	574.08	7472.91	1876.5	680.11	3166.58	461.53	398.9			4214.34		0.000208937	0	6.2553e-08	5.17021e-06	9.28935e-05	0.000110706	1.09466e-08	6.83646e-08	2.51624e-08	7.53853e-14	4.2933e-14
				43400	0.000126311	0	0		1408.52	1618.02	524.21	4173.4	1101.72	982.32	1120.1	2075.92	1035.43			4224.11		0.000207549	0	6.00148e-08	5.04151e-06	9.169e-05	0.000110648	1.11332e-08	7.11991e-08	2.70944e-08	8.49616e-14	3.46778e-14
				43500	0	0	0		3423.03	863.4	714.17	1359.78	1614.81	1176.42	3764.43	660.08	701.8			4233.89		0.000206154	0	5.75805e-08	4.91554e-06	9.04935e-05	0.000110573	1.132e-08	7.41197e-08	2.91408e-08	9.6102e-14	2.5401e-14
				43600	0	0	0		1948.22	975.99	439.91	3630.31	1425.73	873.89	2818.83	1196.15	778.64			4243.67		0.000204751	0	5.52488e-08	4.79226e-06	8.93043e-05	0.000110479	1.15069e-08	7.71272e-08	3.13052e-08	1.08976e-13	1.50631e-14
				43700	0.000126311	0	0		5257.14	1791.06	639.24	2579.56	2472.89	558.84	4245.61	1849.94	777.06			4253.45		0.000203341	0	5.3019e-08	4.67162e-06	8.81223e-05	0.000110368	1.16938e-08	8.02224e-08	3.35915e-08	1.23754e-13	3.62528e-15
				43800	0.000252621	0	0		4651.97	1132.9	368.59	2346.19	1427.93	1074.44	1462.99	424.29	687			4263.23		0.000201924	0	5.08881e-08	4.55359e-06	8.6948e-05	0.00011024	1.18805e-08	8.34064e-08	3.60056e-08	1.40605e-13	-8.82353e-15
				43900	0	0	0		10744.6	1857.72	937	3438.17	616.43	638.05	4369.04	1960.32	305.29			4273		0.0002005	0	4.88492e-08	4.43812e-06	8.57813e-05	0.000110095	1.20671e-08	8.66797e-08	3.85586e-08	1.59701e-13	-2.19226e-14
				44000	0.000126311	0	0		3812.79	1158.24	488.94	8408.19	2484.74	650.75	822.98	1015.25	933.36			4282.78		0.000199071	0	4.68951e-08	4.32518e-06	8.46223e-05	0.000109933	1.22535e-08	9.00435e-08	4.12623e-08	1.81209e-13	-3.52765e-14
				44100	0	0	0		2079.36	1722.49	599.11	1788.66	1818.77	870.56	3579.03	1754.94	1282.33			4292.56		0.000197635	0	4.50185e-08	4.21472e-06	8.34713e-05	0.000109754	1.24396e-08	9.34983e-08	4.41281e-08	2.053e-13	-4.84899e-14
				44200	0	0	0		994.82	1056.73	883.58	5693.93	954.89	749.78	1855.51	1536.68	1230.44			4302.34		0.000196194	0	4.32121e-08	4.10671e-06	8.23281e-05	0.000109559	1.26253e-08	9.70452e-08	4.71679e-08	2.32145e-13	-6.11674e-14
				44300	0	0	0		2232.48	2148.15	438.84	4188.63	388.24	912.5	2602.96	1861.09	1088.65			4312.12		0.000194748	0	4.14685e-08	4.00109e-06	8.11931e-05	0.000109348	1.28106e-08	1.00685e-07	5.03933e-08	2.61913e-13	-7.29134e-14
				44400	0.000126311	0	0		6066.37	2052.3	552.89	1101.35	1468.29	713.75	4331.32	1032.88	1230.95			4321.9		0.000193297	0	3.97804e-08	3.89784e-06	8.00663e-05	0.000109122	1.29953e-08	1.04418e-07	5.3816e-08	2.94774e-13	-8.33326e-14
				44500	0.000126311	0	0		3941.89	2361.35	939.53	2593.67	1995.45	592.62	3408.62	1382.37	586.02			4331.67		0.000191841	0	3.81416e-08	3.7969e-06	7.89477e-05	0.000108879	1.31795e-08	1.08246e-07	5.74476e-08	3.30897e-13	-9.20297e-14
				44600	0	0	0		1973.29	1325.5	1412.53	5324.53	1298.07	616.33	555.5	1492.56	988.82			4341.45		0.000190381	0	3.65497e-08	3.69825e-06	7.78375e-05	0.000108622	1.3363e-08	1.12169e-07	6.12999e-08	3.70454e-13	-9.86091e-14
				44700	0	0	0		1913.36	724.04	344.53	3882.55	2219.62	989.84	1067.86	1794.5	939.9			4351.23		0.000188917	0	3.50038e-08	3.60183e-06	7.67358e-05	0.000108349	1.35458e-08	1.16189e-07	6.53844e-08	4.13613e-13	-1.02676e-13
				44800	0	0	0		583.25	1306.48	1152.31	2651.01	2359.65	985.1	297.46	1802.29	339.96			4361.01		0.00018745	0	3.35027e-08	3.50761e-06	7.56427e-05	0.000108062	1.37278e-08	1.20305e-07	6.97129e-08	4.60544e-13	-1.03833e-13
				44900	0	0	0		2426.84	1786.85	881.35	854.34	1901.98	931.82	5401.72	773.62	652.54			4370.78		0.000185979	0	3.20455e-08	3.41554e-06	7.45583e-05	0.00010776	1.39089e-08	1.2452e-07	7.4297e-08	5.11418e-13	-1.01687e-13
				45000	0.000126311	0	0		3288.65	612.98	731.5	4921.04	3707.48	416.49	999.19	1090.22	1141.94			4380.56		0.000184505	0	3.06311e-08	3.3256e-06	7.34827e-05	0.000107444	1.40891e-08	1.28833e-07	7.91485e-08	5.66403e-13	-9.58422e-14
				45100	0.000252621	0	0		9770.71	1160.38	347.22	4203.69	501.96	546.06	2181.79	3692	322.25			4390.34		0.000183029	0	2.92584e-08	3.23773e-06	7.2416e-05	0.000107114	1.42682e-08	1.33245e-07	8.42789e-08	6.25672e-13	-8.59023e-14
				45200	0.000126311	0	0		1891.23	1191.88	652.93	1119.77	2768.91	656.58	4798.99	1391.45	365.17			4400.12		0.00018155	0	2.79264e-08	3.15192e-06	7.13584e-05	0.00010677	1.44463e-08	1.37759e-07	8.96999e-08	6.89392e-13	-7.14722e-14
				45300	0	0	0		10043	1052.19	887.56	2620.05	982.74	970.93	1566.69	479.8	524.66			4409.9		0.00018007	0	2.66344e-08	3.06811e-06	7.03098e-05	0.000106413	1.46232e-08	1.42373e-07	9.54233e-08	7.57734e-13	-5.21566e-14
				45400	0	0	0		28194.9	1376.35	356.11	1272.14	3965.6	871.91	2379.17	962.17	991.93			4419.68		0.000178587	0	2.5382e-08	2.98628e-06	6.92703e-05	0.000106042	1.47989e-08	1.47089e-07	1.01461e-07	8.30868e-13	-2.75601e-14
				45500	0.000126311	0	0		27395.3	1521.51	1156.98	538.03	2641.52	1022.86	2602.84	1070.54	803.58			4429.45		0.000177104	0	2.41687e-08	2.90638e-06	6.82399e-05	0.000105659	1.49732e-08	1.51909e-07	1.07824e-07	9.08963e-13	2.71276e-15
				45600	0	0	0		4771.94	1424.55	737.25	3800.32	2863.16	589.67	7005.25	878.3	710.29			4439.23		0.000175619	0	2.2994e-08	2.82838e-06	6.72188e-05	0.000105262	1.51462e-08	1.56832e-07	1.14524e-07	9.9219e-13	3.90574e-14
				45700	0.000126311	0	0		4765.05	1754.52	974.51	4257.66	2242.3	842.49	442.66	1248.06	667.19			4449.01		0.000174133	0	2.18575e-08	2.75224e-06	6.62069e-05	0.000104853	1.53178e-08	1.6186e-07	1.21574e-07	1.08072e-12	8.18692e-14
				45800	0	0	0		13126.3	771.11	899.6	2372.17	2219.17	1437.33	3594.24	1498.29	771.26			4458.79		0.000172647	0	2.07587e-08	2.67793e-06	6.52044e-05	0.000104432	1.54878e-08	1.66993e-07	1.28984e-07	1.17472e-12	1.31544e-13
				45900	0	0	0		4247.31	1048.77	800.49	1667.98	913.14	662.73	2954.18	842.39	321.57			4468.56		0.00017116	0	1.96971e-08	2.6054e-06	6.42111e-05	0.000103999	1.56562e-08	1.72232e-07	1.36766e-07	1.27439e-12	1.88476e-13
				46000	0	0	0		2879.8	755.02	786.38	3111.47	559.18	577.25	2944.3	1355.1	398.87			4478.34		0.000169673	0	1.86723e-08	2.53463e-06	6.32272e-05	0.000103554	1.5823e-08	1.77578e-07	1.44933e-07	1.38071e-12	2.53062e-13
				46100	0.000126311	0	0		365.77	1947.49	726.65	3305.59	1395.02	617.08	775.92	1916.77	768.29			4488.12		0.000168187	0	1.76835e-08	2.46557e-06	6.22528e-05	0.000103098	1.59881e-08	1.8303e-07	1.53495e-07	1.49545e-12	3.25697e-13
				46200	0	0	0		3542.78	3185.28	835.01	4636.67	278.63	749.93	4131.46	1385.35	1370.05			4497.9		0.000166701	0	1.67301e-08	2.39821e-06	6.12878e-05	0.000102631	1.61514e-08	1.88586e-07	1.62464e-07	1.62046e-12	4.06776e-13
				46300	0.000252621	0	0		6177.27	1905.14	351.52	4327.99	897.44	2973.88	3460.44	2614.71	603.02			4507.68		0.000165216	0	1.58116e-08	2.3325e-06	6.03323e-05	0.000102153	1.63129e-08	1.94247e-07	1.71853e-07	1.75756e-12	4.96694e-13
				46400	0.000126311	0	0		3393.39	1298.64	652.02	4488	2282.38	871.42	672.77	742.85	1215.76			4517.45		0.000163733	0	1.49273e-08	2.26841e-06	5.93863e-05	0.000101665	1.64725e-08	2.00011e-07	1.81672e-07	1.90857e-12	5.95848e-13
				46500	0	0	0		3949.1	1816.78	1057.91	3778.01	1559.84	1335.17	7224.77	1746.53	469.88			4527.23		0.00016225	0	1.40766e-08	2.20591e-06	5.845e-05	0.000101166	1.66303e-08	2.05877e-07	1.91934e-07	2.07533e-12	7.04632e-13
				46600	0	0	0		6635.3	1423.4	732.99	7048.99	762.24	736.47	33912.1	380.67	756.36			4537.01		0.00016077	0	1.32589e-08	2.14496e-06	5.75233e-05	0.000100657	1.67861e-08	2.11846e-07	2.0265e-07	2.25966e-12	8.23443e-13
				46700	0	0	0		4467.9	2087.7	359.22	7775.9	712.87	639.41	1276.96	640.21	696.09			4546.79		0.000159292	0	1.24741e-08	2.08554e-06	5.66062e-05	0.000100139	1.69399e-08	2.17916e-07	2.13834e-07	2.46339e-12	9.52674e-13
				46800	0	0	0		739.24	1111.99	865.98	4598.03	1005.78	531.7	3134.51	1185.38	371.58			4556.57		0.000157815	0	1.17232e-08	2.02762e-06	5.56988e-05	9.96106e-05	1.70916e-08	2.24087e-07	2.25506e-07	2.68836e-12	1.09272e-12
				46900	0	0	0		2710.12	1234.11	844.88	5616.62	1862.99	759.59	350.55	771.22	699.29			4566.35		0.000156342	0	1.10073e-08	1.97115e-06	5.48011e-05	9.90735e-05	1.72412e-08	2.30358e-07	2.37687e-07	2.93638e-12	1.24398e-12
				47000	0.000126311	0	0		7513.66	1392.33	591.73	827.36	407.7	798.07	1137.67	1530.25	738.47			4576.12		0.000154871	0	1.03276e-08	1.9161e-06	5.3913e-05	9.85274e-05	1.73887e-08	2.36727e-07	2.50396e-07	3.20928e-12	1.40685e-12
				47100	0.000126311	0	0		6763.81	1929.35	590.56	414.85	810.45	419.93	4742.71	924.14	599.98			4585.9		0.000153404	0	9.68506e-09	1.86245e-06	5.30346e-05	9.79727e-05	1.75339e-08	2.43195e-07	2.63653e-07	3.50891e-12	1.58172e-12
				47200	0	0	0		2463.56	1851.23	431.17	7051.49	2867.06	824.05	1536.17	2669.93	1275.22			4595.68		0.00015194	0	9.08094e-09	1.81017e-06	5.21658e-05	9.74096e-05	1.76769e-08	2.49761e-07	2.7748e-07	3.83707e-12	1.76899e-12
				47300	0	0	0		1442.47	1538.86	498.46	3337.68	1732.77	559.27	1258.67	521.58	1072.6			4605.46		0.000150479	0	8.51631e-09	1.75923e-06	5.13067e-05	9.68384e-05	1.78176e-08	2.56424e-07	2.91896e-07	4.1956e-12	1.96905e-12
				47400	0.000126311	0	0		4084.45	1078.84	1834.82	3770.91	1515.35	927.85	1179.78	795.77	667.81			4615.23		0.000149022	0	7.99161e-09	1.7096e-06	5.04573e-05	9.62594e-05	1.79559e-08	2.63182e-07	3.06921e-07	4.58634e-12	2.18372e-12
				47500	0.000126311	0	0		2398.63	1668.34	688.44	1203.44	1614.1	653.92	1071.67	762.26	915.98			4625.01		0.00014757	0	7.50432e-09	1.66125e-06	4.96174e-05	9.56729e-05	1.80918e-08	2.70036e-07	3.22577e-07	5.0111e-12	2.42074e-12
				47600	0	0	0		1006.45	1354.25	529.03	4644.6	1290.63	565.97	789.63	878.36	1221.53			4634.79		0.000146122	0	7.05117e-09	1.61415e-06	4.87873e-05	9.5079e-05	1.82252e-08	2.76985e-07	3.38882e-07	5.47171e-12	2.68939e-12
				47700	0	0	0		3053.85	2346.73	775.27	9305.8	744.52	942.92	2825.66	811.3	1277.2			4644.57		0.000144678	0	6.6289e-09	1.56828e-06	4.79667e-05	9.44781e-05	1.83562e-08	2.84028e-07	3.55858e-07	5.97001e-12	2.99896e-12
				47800	0.000126311	0	0		4623.65	3188.46	457.55	3526.51	1254.11	1212.78	3142.06	1273.4	767.23			4654.35		0.000143239	0	6.23423e-09	1.52359e-06	4.71558e-05	9.38703e-05	1.84845e-08	2.91164e-07	3.73524e-07	6.50782e-12	3.35873e-12
				47900	0	0	0		3476.42	1600.59	487.43	3304.19	2199.95	1021.24	1539.06	3857.46	524.93			4664.13		0.000141805	0	5.86389e-09	1.48008e-06	4.63545e-05	9.3256e-05	1.86103e-08	2.98393e-07	3.91901e-07	7.08697e-12	3.77799e-12
				48000	0	0	0		3102.59	2636.94	471.2	3749.31	1402.01	444.57	404.32	1572.7	872.7			4673.9		0.000140377	0	5.51461e-09	1.43771e-06	4.55629e-05	9.26353e-05	1.87333e-08	3.05714e-07	4.11009e-07	7.70929e-12	4.26603e-12
				48100	0	0	0		2032.8	1674.52	1072.77	1583.71	882.75	361.69	996.59	1340.89	585.89			4683.68		0.000138954	0	5.18318e-09	1.39644e-06	4.47809e-05	9.20085e-05	1.88537e-08	3.13125e-07	4.30869e-07	8.3766e-12	4.83213e-12
				48200	0	0	0		32089.9	2108.68	688.41	2424.28	1682.77	639.69	471.25	1065.68	863.91			4693.46		0.000137536	0	4.86683e-09	1.35626e-06	4.40084e-05	9.13759e-05	1.89714e-08	3.20627e-07	4.515e-07	9.09074e-12	5.48558e-12
				48300	0.000126311	0	0		875.34	1614.57	480.95	4274.56	1772.32	512.1	1025.36	991.18	1120.43			4703.24		0.000136125	0	4.56305e-09	1.31714e-06	4.32456e-05	9.07376e-05	1.90862e-08	3.28219e-07	4.72923e-07	9.85353e-12	6.23566e-12
				48400	0	0	0		31923.8	2034.92	574.9	3149.32	1595.8	2502.73	3771.71	978.88	650.19			4713.02		0.00013472	0	4.26932e-09	1.27906e-06	4.24922e-05	9.0094e-05	1.91983e-08	3.35899e-07	4.95158e-07	1.06668e-11	7.09166e-12
				48500	0.000126311	0	0		830	1636	450.64	3783.3	2500.92	1159.91	3834.35	1596.96	1482.1			4722.79		0.000133321	0	3.98313e-09	1.24199e-06	4.17484e-05	8.94453e-05	1.93076e-08	3.43668e-07	5.18226e-07	1.15324e-11	8.06287e-12
				48600	0	0	0		56582.2	1445.37	834.15	4533.95	2266.76	757.37	1795.95	937.98	914.76			4732.57		0.000131928	0	3.70198e-09	1.20592e-06	4.1014e-05	8.87917e-05	1.94141e-08	3.51522e-07	5.42146e-07	1.24521e-11	9.15857e-12
				48700	0	0	0		728.6	762.32	1083.92	3126.41	1789.11	807.05	780.92	1129.5	479.26			4742.35		0.000130543	0	3.42333e-09	1.17081e-06	4.0289e-05	8.81335e-05	1.95177e-08	3.59459e-07	5.66939e-07	1.34278e-11	1.0388e-11
				48800	0	0	0		5250.31	686.97	685.38	6571.78	1365.28	926.83	519.65	1152.57	962.99			4752.13		0.000129164	0	3.14478e-09	1.13664e-06	3.95733e-05	8.74709e-05	1.96186e-08	3.67477e-07	5.92626e-07	1.44613e-11	1.17606e-11
				48900	0.000126311	0	0		664.72	1526.67	677.39	1402.14	862.11	439.18	653.3	2384.96	711.71			4761.91		0.000127792	0	2.86591e-09	1.10339e-06	3.88671e-05	8.68041e-05	1.97165e-08	3.75574e-07	6.19225e-07	1.55543e-11	1.32855e-11
				49000	0.000126311	0	0		11218.5	2140.13	609.93	2411.12	1737.38	588.94	1228.72	1034.9	497.84			4771.68		0.000126428	0	2.58838e-09	1.07104e-06	3.81701e-05	8.61335e-05	1.98116e-08	3.83747e-07	6.46759e-07	1.67089e-11	1.4972e-11
				49100	0	0	0		2276.8	1464.17	562.87	3153.6	461.9	1364.73	1147.9	1179.95	309.99			4781.46		0.000125071	0	2.31394e-09	1.03956e-06	3.74823e-05	8.54592e-05	1.99037e-08	3.91994e-07	6.75246e-07	1.79267e-11	1.68294e-11
				49200	0	0	0		11197.3	1631.42	1074.69	961.78	1046.52	524.18	476.98	967.16	1072.75			4791.24		0.000123721	0	2.04435e-09	1.00893e-06	3.68038e-05	8.47815e-05	1.99929e-08	4.00313e-07	7.04707e-07	1.92103e-11	1.88671e-11
				49300	0.000252621	0	0		4412.06	864.86	421.54	3926.85	770.01	1043.05	4215.91	4876.29	659.11			4801.02		0.00012238	0	1.78135e-09	9.79132e-07	3.61345e-05	8.41005e-05	2.00792e-08	4.08701e-07	7.35163e-07	2.05663e-11	2.10942e-11
				49400	0	0	0		504.08	862.28	497.69	4272.89	561.24	923.92	264.76	1976.72	568.45			4810.8		0.000121047	0	1.52669e-09	9.50143e-07	3.54744e-05	8.34166e-05	2.01626e-08	4.17156e-07	7.66634e-07	2.20026e-11	2.35202e-11
				49500	0	0	0		8570.89	473.64	858.45	5027.53	1008.05	867.49	1772.58	761.55	727.73			4820.57		0.000119721	0	1.28213e-09	9.21945e-07	3.48233e-05	8.27299e-05	2.0243e-08	4.25676e-07	7.9914e-07	2.35273e-11	2.61542e-11
				49600	0	0	0		4244.53	779.44	529.35	3825.53	2043.2	681.4	3034	2160.21	1072.02			4830.35		0.000118405	0	1.04942e-09	8.9452e-07	3.41813e-05	8.20405e-05	2.03203e-08	4.34258e-07	8.327e-07	2.51485e-11	2.90055e-11
				49700	0.000126311	0	0		11456.4	1420.75	763.58	1081.46	629.49	729.79	838.21	1050.36	543.22			4840.13		0.000117096	0	8.30311e-10	8.67848e-07	3.35483e-05	8.13487e-05	2.03947e-08	4.429e-07	8.67334e-07	2.68741e-11	3.20835e-11
				49800	0	0	0		16306.5	1970.38	470.47	4952.43	802.47	1009.75	4958.45	1849.5	645.43			4849.91		0.000115797	0	6.26547e-10	8.41911e-07	3.29243e-05	8.06546e-05	2.04661e-08	4.516e-07	9.0306e-07	2.87123e-11	3.53974e-11
				49900	0	0	0		3947.82	2805.32	364.84	3384.57	650.6	528.36	6187.5	779.52	798.03			4859.69		0.000114506	0	4.39883e-10	8.16689e-07	3.23091e-05	7.99585e-05	2.05344e-08	4.60356e-07	9.39896e-07	3.06711e-11	3.89565e-11
				50000	0.000126311	0	0		8341.45	2071.62	977.64	3558.25	2190.96	754.67	960.71	717.99	497.14			4869.47		0.000113224	0	2.7207e-10	7.92163e-07	3.17028e-05	7.92606e-05	2.05996e-08	4.69164e-07	9.77862e-07	3.27584e-11	4.27701e-11
				50100	0	0	0		650.63	1081.46	559.65	1542.53	773.6	1322.82	10400.5	2209.79	614.93			4879.24		0.00011195	0	1.24858e-10	7.68315e-07	3.11052e-05	7.85609e-05	2.06618e-08	4.78023e-07	1.01697e-06	3.49824e-11	4.68475e-11
				50200	0	0	0		3738.25	815.25	346.13	3705.75	1045.08	724.58	748.8	1689.61	525.31			4889.02		0.000110686	0	1.04742e-23	7.45125e-07	3.05164e-05	7.78598e-05	2.07209e-08	4.8693e-07	1.05726e-06	3.7351e-11	5.11979e-11
				50300	0	0	0		3036	2365.32	730.49	6518.64	1041.33	934.05	3804.89	1190.62	434.26			4898.8		0.000109432	0	0	7.22574e-07	2.99361e-05	7.71574e-05	2.07768e-08	4.95883e-07	1.09872e-06	3.98723e-11	5.58308e-11
				50400	0.000126311	0	0		2305.49	903.78	466.39	8582.3	1286.1	1085.72	412.66	1808.11	864.73			4908.58		0.000108186	0	0	7.00648e-07	2.93645e-05	7.64539e-05	2.08297e-08	5.0488e-07	1.14139e-06	4.25545e-11	6.07552e-11
				50500	0	0	0		5175.4	4006.83	307.89	4168.74	1259.51	676.46	878.18	1080.46	402.1			4918.35		0.00010695	0	0	6.79332e-07	2.88013e-05	7.57495e-05	2.08795e-08	5.13918e-07	1.18528e-06	4.54053e-11	6.59806e-11
				50600	0	0	0		4234.21	549.49	1368.89	1993.79	954.58	750.69	995.55	2723.1	958.1			4928.13		0.000105724	0	0	6.58611e-07	2.82466e-05	7.50444e-05	2.09262e-08	5.22995e-07	1.23041e-06	4.8433e-11	7.15161e-11
				50700	0.000126311	0	0		4056.47	1612.58	564.13	878.45	1365	766.18	11488.3	1032.55	641.48			4937.91		0.000104508	0	0	6.38469e-07	2.77003e-05	7.43387e-05	2.09698e-08	5.32109e-07	1.2768e-06	5.16456e-11	7.73712e-11
				50800	0	0	0		881.46	887.8	538.88	2950.89	905.55	780.98	1472.35	963.6	478.44			4947.69		0.000103301	0	0	6.18893e-07	2.71624e-05	7.36328e-05	2.10104e-08	5.41257e-07	1.32447e-06	5.50511e-11	8.35551e-11
				50900	0	0	0		907.27	1524.41	1321.74	5972.29	533.06	668.17	3700.17	1340.89	839.34			4957.47		0.000102104	0	0	5.99867e-07	2.66327e-05	7.29267e-05	2.1048e-08	5.50438e-07	1.37343e-06	5.86575e-11	9.0077e-11
				51000	0	0	0		3147.97	1913.34	696.8	2997.15	3336.25	477.71	899.98	1842.8	296.53			4967.24		0.000100918	0	0	5.81377e-07	2.61112e-05	7.22206e-05	2.10825e-08	5.59648e-07	1.42371e-06	6.24728e-11	9.69572e-11
				51100	0	0	0		3270.56	1211.65	593.7	3606.79	3015.18	1340.97	352.8	610.91	927.06			4977.02		9.97415e-05	0	0	5.63407e-07	2.55978e-05	7.15148e-05	2.1114e-08	5.68884e-07	1.47533e-06	6.65052e-11	1.04309e-10
				51200	0	0	0		39618.7	689.22	606.61	2288.41	1200.41	516.29	1298.56	577.68	841.44			4986.8		9.85755e-05	0	0	5.45943e-07	2.50925e-05	7.08093e-05	2.11425e-08	5.78145e-07	1.52829e-06	7.07627e-11	1.12294e-10
				51300	0	0	0		5964.2	1630.77	3263.97	3207.49	395.33	954.59	1070.39	1268.09	2223.56			4996.58		9.74199e-05	0	0	5.2897e-07	2.45952e-05	7.01043e-05	2.1168e-08	5.87426e-07	1.58263e-06	7.52532e-11	1.21073e-10
				51400	0.000126311	0	0		452.77	661.27	506.72	2488.82	1544.69	591.06	2625.38	1767.76	1034.31			5006.36		9.62747e-05	0	0	5.12475e-07	2.41058e-05	6.93999e-05	2.11905e-08	5.96725e-07	1.63836e-06	7.99848e-11	1.30808e-10
				51500	0	0	0		3826.74	1748.48	1432.76	4788.4	413.16	1552.81	3905.3	1440.15	631.24			5016.14		9.51399e-05	0	0	4.96445e-07	2.36242e-05	6.86962e-05	2.12101e-08	6.06039e-07	1.69549e-06	8.49656e-11	1.41661e-10
				51600	0	0	0		7652.68	1782.09	433.36	1616.94	1981.73	725.63	2081.06	1342.76	360.9			5025.91		9.40157e-05	0	0	4.8087e-07	2.31504e-05	6.79935e-05	2.12267e-08	6.15364e-07	1.75405e-06	9.02036e-11	1.53792e-10
				51700	0.000126311	0	0		3037.22	1983.88	1208.66	647.46	1236.28	1294.82	4005.18	1296.55	885.15			5035.69		9.2902e-05	0	0	4.6574e-07	2.26843e-05	6.72917e-05	2.12404e-08	6.24698e-07	1.81406e-06	9.57069e-11	1.67364e-10
				51800	0	0	0		2015.32	1067.67	500.96	1946.65	968.78	1167.06	5088.65	1940.19	372.17			5045.47		9.17991e-05	0	0	4.51043e-07	2.22258e-05	6.65912e-05	2.12511e-08	6.34038e-07	1.87553e-06	1.01483e-10	1.82538e-10
				51900	0	0	0		703.27	1707.55	349.39	1955.98	722.24	1046.62	3559.76	1268.52	457.31			5055.25		9.07069e-05	0	0	4.36768e-07	2.17748e-05	6.58919e-05	2.1259e-08	6.43381e-07	1.93848e-06	1.07541e-10	1.99476e-10
				52000	0.000126311	0	0		3261.56	1088.63	904.29	1346.89	703.28	453.41	1737.64	844.21	752.95			5065.02		8.96254e-05	0	0	4.22904e-07	2.13313e-05	6.5194e-05	2.12639e-08	6.52722e-07	2.00293e-06	1.13888e-10	2.18338e-10
				52100	0	0	0		3246.36	2514.83	684.99	3334.17	1235.47	798.01	992.16	2079.39	1406.46			5074.8		8.85548e-05	0	0	4.09441e-07	2.08951e-05	6.44977e-05	2.12659e-08	6.62061e-07	2.06891e-06	1.20533e-10	2.39287e-10
				52200	0	0	0		39075.7	713.87	970.18	1717.54	386.14	869.77	1309.9	1192.86	666.22			5084.58		8.74952e-05	0	0	3.96368e-07	2.04663e-05	6.38031e-05	2.12651e-08	6.71393e-07	2.13642e-06	1.27483e-10	2.62485e-10
				52300	0.000126311	0	0		1880.55	1106.51	686.94	1972.21	1569.36	561.27	6726.77	1109.21	415.12			5094.36		8.64466e-05	0	0	3.83673e-07	2.00447e-05	6.31103e-05	2.12614e-08	6.80715e-07	2.20549e-06	1.34746e-10	2.88091e-10
				52400	0	0	0		6274.05	738.66	812.2	3959.46	980.48	1046.53	993.18	568.53	428.58			5104.14		8.5409e-05	0	0	3.71347e-07	1.96302e-05	6.24195e-05	2.12548e-08	6.90025e-07	2.27613e-06	1.42331e-10	3.16269e-10
				52500	0	0	0		604.97	2288.62	399.45	4103.87	1201.14	563.06	1333.23	1336.78	851.94			5113.92		8.43825e-05	0	0	3.59378e-07	1.92229e-05	6.17308e-05	2.12454e-08	6.9932e-07	2.34836e-06	1.50249e-10	3.4718e-10
				52600	0	0	0		4292.55	2692.74	372.12	846.18	1146.63	575.49	3277.55	1688.27	818.64			5123.69		8.33672e-05	0	0	3.47758e-07	1.88225e-05	6.10444e-05	2.12332e-08	7.08595e-07	2.42218e-06	1.58518e-10	3.80985e-10
				52700	0	0	0		3827.38	578.71	1040.63	3901.95	342.01	969.84	2772.96	843	776.63			5133.47		8.23631e-05	0	0	3.36478e-07	1.8429e-05	6.03603e-05	2.12183e-08	7.1785e-07	2.49759e-06	1.67156e-10	4.17845e-10
				52800	0.000252621	0	0		2911.17	1060.51	667.26	678.23	1376.52	1089.42	4029.48	2075.35	478.07			5143.25		8.13702e-05	0	0	3.2553e-07	1.80424e-05	5.96787e-05	2.12006e-08	7.27079e-07	2.5746e-06	1.76181e-10	4.57923e-10
				52900	0.000126311	0	0		12860.4	2354.82	1081.79	3258.03	763.63	354.28	534.78	818.53	971.11			5153.03		8.03886e-05	0	0	3.14905e-07	1.76626e-05	5.89998e-05	2.11801e-08	7.36281e-07	2.65319e-06	1.85612e-10	5.01379e-10
				53000	0.000252621	0	0		4347.91	968.4	429.44	1177.3	1841.79	878.86	887.03	2079.6	583.35			5162.81		7.94182e-05	0	0	3.04595e-07	1.72894e-05	5.83235e-05	2.1157e-08	7.45452e-07	2.73338e-06	1.95468e-10	5.48376e-10
				53100	0	0	0		4597.56	1526.57	467.18	3934.97	750.96	626.91	2368.41	1807.08	478.5			5172.58		7.84591e-05	0	0	2.94591e-07	1.69228e-05	5.76501e-05	2.11312e-08	7.54589e-07	2.81516e-06	2.05767e-10	5.99074e-10
				53200	0	0	0		9823.06	1805.29	620.22	715.73	1540.32	878.98	4488.25	1074.02	339.95			5182.36		7.75113e-05	0	0	2.84884e-07	1.65628e-05	5.69795e-05	2.11029e-08	7.6369e-07	2.89854e-06	2.16527e-10	6.53636e-10
				53300	0.000126311	0	0		1031.01	1032.77	886.38	2635.42	818.88	1182.18	1229.17	1642.26	642.23			5192.14		7.65747e-05	0	0	2.75465e-07	1.62091e-05	5.63118e-05	2.10719e-08	7.72751e-07	2.9835e-06	2.27767e-10	7.12223e-10
				53400	0	0	0		4556.47	2241.86	548	1186.41	970.3	488.02	510.58	718.17	473.6			5201.92		7.56493e-05	0	0	2.66327e-07	1.58619e-05	5.56472e-05	2.10384e-08	7.81769e-07	3.07007e-06	2.39505e-10	7.74995e-10
				53500	0.000126311	0	0		648.74	1776.46	964.9	1048.78	483.2	1429.09	1489.08	1356.67	734			5211.7		7.47351e-05	0	0	2.5746e-07	1.55209e-05	5.49857e-05	2.10024e-08	7.90741e-07	3.15823e-06	2.5176e-10	8.42116e-10
				53600	0	0	0		3129.34	659.74	661.99	6604.75	2125.17	851.09	2418.05	1593.45	517.94			5221.47		7.38322e-05	0	0	2.48857e-07	1.51861e-05	5.43274e-05	2.09638e-08	7.99664e-07	3.24799e-06	2.64549e-10	9.13746e-10
				53700	0.000126311	0	0		4117.86	2107.36	744.61	1278.3	1564.19	1143.1	10228.7	1026.68	685.38			5231.25		7.29404e-05	0	0	2.40511e-07	1.48574e-05	5.36725e-05	2.09228e-08	8.08537e-07	3.33934e-06	2.77893e-10	9.90047e-10
				53800	0	0	0		3004.84	2506.76	1145.97	1687.74	1198.57	1030.42	5479.27	705.91	575.96			5241.03		7.20599e-05	0	0	2.32416e-07	1.45348e-05	5.30208e-05	2.08794e-08	8.17355e-07	3.43229e-06	2.91808e-10	1.07118e-09
				53900	0	0	0		4201.66	1529.13	667.63	776.27	1451.83	593.13	31632.1	1194.34	607.5			5250.81		7.11906e-05	0	0	2.24565e-07	1.42181e-05	5.23727e-05	2.08336e-08	8.26117e-07	3.52684e-06	3.06314e-10	1.15731e-09
				54000	0	0	0		916.94	1154.1	483.51	3512.6	1272.08	1620.91	934.72	1237.76	452.93			5260.59		7.03324e-05	0	0	2.16953e-07	1.39072e-05	5.17281e-05	2.07854e-08	8.34821e-07	3.62299e-06	3.21429e-10	1.24859e-09
				54100	0	0	0		1559.1	1954.07	509.2	1928.94	1556.56	680.45	3883.9	1383.03	303.43			5270.36		6.94855e-05	0	0	2.09572e-07	1.36022e-05	5.10871e-05	2.07349e-08	8.43463e-07	3.72074e-06	3.37171e-10	1.34519e-09
				54200	0	0	0		3040.88	632.49	932.95	1082.98	1012.93	863.35	335.36	1138.59	714.97			5280.14		6.86498e-05	0	0	2.02417e-07	1.33029e-05	5.04498e-05	2.06821e-08	8.52042e-07	3.82009e-06	3.53559e-10	1.44727e-09
				54300	0	0	0		3407.25	1386.33	536.12	4775.08	746.86	746.73	2436.18	1143.07	853.68			5289.92		6.78252e-05	0	0	1.95481e-07	1.30092e-05	4.98164e-05	2.0627e-08	8.60554e-07	3.92105e-06	3.70611e-10	1.55499e-09
				54400	0	0	0		3881.31	1412.38	532.72	8488.56	1300.7	665.21	3187.72	5033.21	662.02			5299.7		6.70119e-05	0	0	1.88757e-07	1.27211e-05	4.91868e-05	2.05696e-08	8.68998e-07	4.0236e-06	3.88346e-10	1.6685e-09
				54500	0	0	0		904.96	819.27	1017.07	2314.01	532.1	630.35	2533.64	1274.82	1280.35			5309.48		6.62098e-05	0	0	1.8224e-07	1.24385e-05	4.85612e-05	2.05101e-08	8.7737e-07	4.12776e-06	4.06782e-10	1.78799e-09
				54600	0.000126311	0	0		11996.7	2306.59	400.56	2887.8	682.15	664.26	515.49	2292.44	616.6			5319.25		6.54188e-05	0	0	1.75923e-07	1.21613e-05	4.79396e-05	2.04484e-08	8.85668e-07	4.23352e-06	4.25937e-10	1.91361e-09
				54700	0	0	0		3331.86	2475.87	1132.24	638.2	366.2	848.78	3838.24	3000.53	339.77			5329.03		6.4639e-05	0	0	1.69801e-07	1.18894e-05	4.73221e-05	2.03845e-08	8.9389e-07	4.34088e-06	4.45831e-10	2.04598e-09
				54800	0	0	0		2531.75	1771.89	434.79	5368.89	377.79	523.87	1635.07	1571.69	517.05			5338.81		6.38703e-05	0	0	1.63868e-07	1.16228e-05	4.67088e-05	2.03185e-08	9.02033e-07	4.44985e-06	4.6648e-10	2.18608e-09
				54900	0	0	0		694.31	2949.34	711.88	1381.8	1932.4	768.07	3591.31	1478.39	454.81			5348.59		6.31128e-05	0	0	1.58121e-07	1.13613e-05	4.60997e-05	2.02505e-08	9.10095e-07	4.56042e-06	4.87905e-10	2.3349e-09
				55000	0.000126311	0	0		8206.61	1727.47	456.55	5313.24	2474.72	594.96	930.65	1251.93	374.68			5358.37		6.23662e-05	0	0	1.52555e-07	1.11049e-05	4.54949e-05	2.01804e-08	9.18073e-07	4.6726e-06	5.10123e-10	2.49347e-09
				55100	0	0	0		6060.32	1928.2	1082.23	4167.1	1163.06	545.1	1758.5	460.62	1007.98			5368.15		6.16307e-05	0	0	1.47165e-07	1.08536e-05	4.48943e-05	2.01083e-08	9.25964e-07	4.78638e-06	5.33153e-10	2.66277e-09
				55200	0	0	0		2799.31	792.93	1200.44	1223.42	913.1	634.49	28397.1	1007.64	443.17			5377.92		6.09061e-05	0	0	1.41947e-07	1.06072e-05	4.4298e-05	2.00343e-08	9.33766e-07	4.90177e-06	5.57013e-10	2.8438e-09
				55300	0	0	0		12156.1	689.06	1007.72	4598.86	823.27	797.72	255.47	1278.03	439.55			5387.7		6.01924e-05	0	0	1.36896e-07	1.03656e-05	4.37061e-05	1.99583e-08	9.41477e-07	5.01877e-06	5.81722e-10	3.03759e-09
				55400	0	0	0		2452.27	1456.71	914.48	1329.84	309.2	400.04	670.59	2069.04	499			5397.48		5.94896e-05	0	0	1.32008e-07	1.01288e-05	4.31186e-05	1.98805e-08	9.49094e-07	5.13737e-06	6.07297e-10	3.24512e-09
				55500	0	0	0		3942.58	1517.36	455.94	420.61	1655.89	898.21	48393.2	343.9	526.78			5407.26		5.87976e-05	0	0	1.27278e-07	9.89672e-06	4.25356e-05	1.98009e-08	9.56615e-07	5.25755e-06	6.33759e-10	3.4674e-09
				55600	0	0	0		55029.9	1353.32	1025.34	3368.92	2132.05	442.16	486.55	604.37	470.13			5417.03		5.81164e-05	0	0	1.22702e-07	9.66927e-06	4.1957e-05	1.97194e-08	9.64036e-07	5.37928e-06	6.61124e-10	3.70543e-09
				55700	0	0	0		2125.3	1023.86	1656.45	4278.24	761.76	1237.03	12377.7	851.7	881.8			5426.81		5.74458e-05	0	0	1.18274e-07	9.44639e-06	4.1383e-05	1.96362e-08	9.71357e-07	5.50253e-06	6.89411e-10	3.96022e-09
				55800	0	0	0		5242.97	895.63	971.72	768.69	453.59	744.2	959.8	6490.07	1163.32			5436.59		5.67858e-05	0	0	1.13992e-07	9.22801e-06	4.08135e-05	1.95512e-08	9.78572e-07	5.62728e-06	7.18643e-10	4.23276e-09
				55900	0	0	0		1027.65	1199.83	738.95	1457.11	3115.11	942.57	521.91	1822.65	320.12			5446.37		5.61365e-05	0	0	1.09852e-07	9.01406e-06	4.02486e-05	1.94646e-08	9.85682e-07	5.75351e-06	7.48842e-10	4.52407e-09
				56000	0	0	0		6202.54	1098	377.95	3667.28	1108.69	590.14	4492.4	1358.03	298.63			5456.15		5.54976e-05	0	0	1.05848e-07	8.80445e-06	3.96884e-05	1.93763e-08	9.92682e-07	5.88119e-06	7.80031e-10	4.83514e-09
				56100	0.000126311	0	0		2897.33	1007.87	487.9	3912.41	1056.38	1356.29	1380.58	1497.76	639.04			5465.93		5.48692e-05	0	0	1.01979e-07	8.59913e-06	3.91329e-05	1.92864e-08	9.99571e-07	6.01029e-06	8.12234e-10	5.16698e-09
				56200	0.000126311	0	0		17503	805.8	1229.8	1597.11	1521.75	967.27	952.24	2283.53	510.15			5475.7		5.42511e-05	0	0	9.82397e-08	8.39803e-06	3.85822e-05	1.91949e-08	1.00635e-06	6.14079e-06	8.45473e-10	5.5206e-09
				56300	0	0	0		7328.91	677.71	589.41	3766.35	1096.6	702.49	893.42	1191.89	779.26			5485.48		5.36434e-05	0	0	9.46267e-08	8.20106e-06	3.80362e-05	1.91019e-08	1.01301e-06	6.27267e-06	8.79772e-10	5.89698e-09
				56400	0	0	0		3705.11	1899.17	462.34	3742.66	1493.37	516.73	842.23	2214.05	343.47			5495.26		5.3046e-05	0	0	9.11363e-08	8.00816e-06	3.7495e-05	1.90074e-08	1.01956e-06	6.40589e-06	9.15153e-10	6.29715e-09
				56500	0	0	0		4990.46	1975.43	525.99	3629.45	2977.49	951.55	9681.99	1889.32	859.44			5505.04		5.24587e-05	0	0	8.77647e-08	7.81926e-06	3.69587e-05	1.89114e-08	1.02599e-06	6.54044e-06	9.51641e-10	6.72209e-09
				56600	0.000126311	0	0		4885.83	2209.54	842.45	1129.48	1603.92	508.24	1547.51	385.04	565.91			5514.81		5.18816e-05	0	0	8.45082e-08	7.63429e-06	3.64272e-05	1.8814e-08	1.0323e-06	6.67628e-06	9.89259e-10	7.17282e-09
				56700	0.000126311	0	0		3778.85	1338.31	382.99	6234.37	446.44	770.08	4107.5	723.18	769.27			5524.59		5.13145e-05	0	0	8.1363e-08	7.45318e-06	3.59006e-05	1.87152e-08	1.03849e-06	6.8134e-06	1.02803e-09	7.65033e-09
				56800	0	0	0		4602.61	859.19	1310.73	2583.25	867.74	607.47	2966.7	1118.82	604.09			5534.37		5.07573e-05	0	0	7.83255e-08	7.27585e-06	3.53789e-05	1.86151e-08	1.04457e-06	6.95177e-06	1.06797e-09	8.15563e-09
				56900	0	0	0		4721.21	1119.14	601.37	4442.92	1356.14	519.24	6831.29	2465.5	1576.98			5544.15		5.02099e-05	0	0	7.53924e-08	7.10225e-06	3.48621e-05	1.85137e-08	1.05052e-06	7.09136e-06	1.10912e-09	8.68973e-09
				57000	0	0	0		4623.92	2180.31	377.86	4039.28	1225.02	571.94	11437.9	758.17	939.11			5553.93		4.96723e-05	0	0	7.25608e-08	6.9323e-06	3.43501e-05	1.8411e-08	1.05635e-06	7.23215e-06	1.15148e-09	9.25362e-09
				57100	0	0	0		4605.15	1860.05	778.2	4715.51	1999.78	451.73	2207.12	923.99	525.28			5563.71		4.91443e-05	0	0	6.98277e-08	6.76596e-06	3.3843e-05	1.83071e-08	1.06206e-06	7.37411e-06	1.19509e-09	9.84831e-09
				57200	0	0	0		13827.1	696.34	776.63	3988.23	945.61	959.47	809.49	1855.34	989.5			5573.48		4.8626e-05	0	0	6.71902e-08	6.60316e-06	3.33409e-05	1.82019e-08	1.06764e-06	7.51722e-06	1.23997e-09	1.04748e-08
				57300	0.000126311	0	0		1048.11	1494.24	280.7	3845.38	1417.22	943	374.34	1072.37	430.02			5583.26		4.81172e-05	0	0	6.46454e-08	6.44384e-06	3.28437e-05	1.80956e-08	1.0731e-06	7.66145e-06	1.28614e-09	1.11341e-08
				57400	0.000126311	0	0		4855.64	838.58	1139.8	3781.8	1083.4	667.17	695.09	919.9	590.31			5593.04		4.76178e-05	0	0	6.21902e-08	6.28794e-06	3.23513e-05	1.79882e-08	1.07843e-06	7.80677e-06	1.33363e-09	1.18272e-08
				57500	0	0	0		686.2	1451.17	457.18	7029.56	1062.34	754.79	1066.82	915.32	797.04			5602.82		4.71278e-05	0	0	5.98218e-08	6.13539e-06	3.18639e-05	1.78796e-08	1.08363e-06	7.95317e-06	1.38245e-09	1.25551e-08
				57600	0	0	0		3179.34	1849.99	674.15	2070.31	3003.82	782.93	949.55	1065.93	1105.92			5612.6		4.6647e-05	0	0	5.75371e-08	5.98614e-06	3.13815e-05	1.777e-08	1.0887e-06	8.10061e-06	1.43263e-09	1.33189e-08
				57700	0	0	0		3924.66	956.67	1015.41	4719.27	437.36	529.05	1005.4	993.58	439.81			5622.37		4.61754e-05	0	0	5.53333e-08	5.84013e-06	3.0904e-05	1.76594e-08	1.09364e-06	8.24907e-06	1.4842e-09	1.41194e-08
				57800	0	0	0		14842.1	2176.91	536.28	1790.58	2263.54	665.8	1983.31	467.14	811.84			5632.15		4.5713e-05	0	0	5.32073e-08	5.6973e-06	3.04314e-05	1.75478e-08	1.09844e-06	8.39853e-06	1.53717e-09	1.49578e-08
				57900	0.000126311	0	0		886.28	1006.19	689.12	6091.16	1585.37	1880.91	602.75	1928.3	616.62			5641.93		4.52595e-05	0	0	5.11564e-08	5.55758e-06	2.99639e-05	1.74353e-08	1.10312e-06	8.54896e-06	1.59158e-09	1.58349e-08
				58000	0.000126311	0	0		4119.77	1966.83	824.75	4982.44	1083.18	1661.18	972.01	1531.06	551.67			5651.71		4.48151e-05	0	0	4.91782e-08	5.42092e-06	2.95012e-05	1.73218e-08	1.10766e-06	8.70033e-06	1.64744e-09	1.6752e-08
				58100	0	0	0		688.67	930.69	747.39	7423.2	335.97	702.49	2637.01	287.88	856.02			5661.49		4.43794e-05	0	0	4.72708e-08	5.28725e-06	2.90436e-05	1.72075e-08	1.11206e-06	8.85263e-06	1.70477e-09	1.77098e-08
				58200	0.000126311	0	0		3815.98	2166.28	432.79	2422.83	681.09	915.63	588.99	1370.44	417.06			5671.26		4.39526e-05	0	0	4.54321e-08	5.15651e-06	2.8591e-05	1.70923e-08	1.11633e-06	9.00581e-06	1.76361e-09	1.87095e-08
				58300	0	0	0		3085.8	1911.24	419.29	3809.02	736.56	944.13	624.3	818.05	1086.72			5681.04		4.35345e-05	0	0	4.36601e-08	5.02866e-06	2.81433e-05	1.69763e-08	1.12046e-06	9.15986e-06	1.82397e-09	1.97527e-08
				58400	0.000126311	0	0		2824.33	1911.76	929.2	5963.81	423.49	609.92	32484.3	887.56	668.3			5690.82		4.3125e-05	0	0	4.19527e-08	4.90362e-06	2.77006e-05	1.68595e-08	1.12445e-06	9.31474e-06	1.88587e-09	2.08424e-08
				58500	0	0	0		3072.72	3256.62	1051.8	3780.8	4457.82	1082.69	7323.02	715.33	681.96			5700.6		4.27239e-05	0	0	4.03079e-08	4.78137e-06	2.72629e-05	1.6742e-08	1.12829e-06	9.47039e-06	1.94934e-09	2.19814e-08
				58600	0	0	0		936.17	1570.53	1261.68	4850.37	2605.38	1503.08	876.82	1153.1	612.61			5710.38		4.23312e-05	0	0	3.87236e-08	4.66184e-06	2.68301e-05	1.66238e-08	1.132e-06	9.62678e-06	2.01441e-09	2.31729e-08
				58700	0.000252621	0	0		854.94	1445.72	861.58	18414.5	1495.87	963.75	2361.8	1054.61	1130.42			5720.15		4.19468e-05	0	0	3.71979e-08	4.54498e-06	2.64022e-05	1.65049e-08	1.13557e-06	9.78386e-06	2.08109e-09	2.44198e-08
				58800	0	0	0		696.29	1312.08	625.42	7792.55	1873.96	803.79	410.63	2067.65	482.9			5729.93		4.15706e-05	0	0	3.57286e-08	4.43076e-06	2.59793e-05	1.63854e-08	1.13899e-06	9.94159e-06	2.14941e-09	2.57251e-08
				58900	0.000126311	0	0		4295.9	786.21	598.65	3226.75	862.57	529.97	1281.33	290.67	290.27			5739.71		4.12024e-05	0	0	3.43137e-08	4.31911e-06	2.55612e-05	1.62653e-08	1.14227e-06	1.00999e-05	2.21939e-09	2.70918e-08
				59000	0	0	0		2964.38	544.2	743.67	4913.83	438.61	1326.13	1454.12	1050.37	680.08			5749.49		4.08422e-05	0	0	3.29513e-08	4.20999e-06	2.5148e-05	1.61447e-08	1.14541e-06	1.02588e-05	2.29106e-09	2.8523e-08
				59100	0.000126311	0	0		913.93	1327.72	459.17	649.46	4678.71	1318.77	3701.98	942.36	752.76			5759.27		4.04898e-05	0	0	3.16397e-08	4.10335e-06	2.47397e-05	1.60235e-08	1.14841e-06	1.04183e-05	2.36442e-09	3.00216e-08
				59200	0.000126311	0	0		3744.89	1285.34	626.06	5086.73	789.12	593.48	811.9	735.8	375.08			5769.04		4.01451e-05	0	0	3.03774e-08	3.99914e-06	2.43362e-05	1.59019e-08	1.15126e-06	1.05782e-05	2.43948e-09	3.15906e-08
				59300	0	0	0		51960.5	2686.85	1169.1	2711.59	484.56	1324.7	4330.23	1862.73	809.17			5778.82		3.98081e-05	0	0	2.91627e-08	3.89731e-06	2.39375e-05	1.57797e-08	1.15398e-06	1.07385e-05	2.51626e-09	3.32331e-08
				59400	0	0	0		5201.92	1264.52	564.81	6491.58	760.38	1658.79	3589.13	1299.56	694.75			5788.6		3.94786e-05	0	0	2.7994e-08	3.79781e-06	2.35437e-05	1.56571e-08	1.15655e-06	1.08993e-05	2.59477e-09	3.4952e-08
				59500	0	0	0		4150.69	1103.76	665.66	4677.56	1041.31	741.24	4838.23	1484.05	713.94			5798.38		3.91565e-05	0	0	2.68699e-08	3.70059e-06	2.31547e-05	1.55341e-08	1.15899e-06	1.10604e-05	2.67501e-09	3.67503e-08
				59600	0	0	0		922.05	2214.43	869.25	3206.53	1689.3	1375.88	69868	2271.56	1583.03			5808.16		3.88417e-05	0	0	2.57886e-08	3.6056e-06	2.27704e-05	1.54107e-08	1.16128e-06	1.12218e-05	2.757e-09	3.8631e-08
				59700	0.000126311	0	0		12039	1577.55	662.76	1801.2	886.07	919.75	1972.48	618.83	613.33			5817.94		3.85341e-05	0	0	2.47486e-08	3.51279e-06	2.23909e-05	1.5287e-08	1.16344e-06	1.13834e-05	2.84075e-09	4.05973e-08
				59800	0	0	0		4315.52	2593.39	529.2	3170.72	1891.17	1018.25	3798.31	917.25	592.61			5827.71		3.82336e-05	0	0	2.37484e-08	3.42212e-06	2.20162e-05	1.51629e-08	1.16545e-06	1.15453e-05	2.92626e-09	4.26519e-08
				59900	0	0	0		7232.25	1479.49	683.94	1703.35	488.95	1451.99	7139.97	1925.81	483.62			5837.49		3.79401e-05	0	0	2.27863e-08	3.33355e-06	2.16462e-05	1.50386e-08	1.16732e-06	1.17074e-05	3.01355e-09	4.4798e-08
				60000	0	0	0		13378.6	2509.04	728.44	3076.8	752.67	567.66	1149.06	782.31	399.25			5847.27		3.76536e-05	0	0	2.18608e-08	3.24704e-06	2.12809e-05	1.49139e-08	1.16906e-06	1.18696e-05	3.10262e-09	4.70385e-08
				60100	0	0	0		961.63	972.74	733.46	2568.02	776.99	884.02	759.8	1622.67	978.75			5857.05		3.73738e-05	0	0	2.09704e-08	3.16255e-06	2.09203e-05	1.47891e-08	1.17065e-06	1.20319e-05	3.1935e-09	4.93765e-08
				60200	0.000126311	0	0		5647.68	1219.5	814.38	1824.59	1060.33	755.84	3667.74	789.14	541.61			5866.82		3.71008e-05	0	0	2.0114e-08	3.08005e-06	2.05644e-05	1.4664e-08	1.17211e-06	1.21943e-05	3.28618e-09	5.18149e-08
				60300	0	0	0		3253.34	1450.17	1007.41	4769.59	2146	708.36	1258.83	1010.93	711.82			5876.6		3.68343e-05	0	0	1.92905e-08	2.99949e-06	2.02132e-05	1.45387e-08	1.17343e-06	1.23567e-05	3.38068e-09	5.43567e-08
				60400	0	0	0		3409.21	2638.38	454.03	3752.02	2638.71	663.66	5381.05	1245.38	478.75			5886.38		3.65744e-05	0	0	1.84988e-08	2.92084e-06	1.98665e-05	1.44133e-08	1.1746e-06	1.2519e-05	3.47701e-09	5.7005e-08
				60500	0	0	0		3694.16	1302.29	689.49	8934.37	305.09	845.36	4787.38	983.46	280.41			5896.16		3.63208e-05	0	0	1.77379e-08	2.84405e-06	1.95244e-05	1.42877e-08	1.17564e-06	1.26813e-05	3.57518e-09	5.97628e-08
				60600	0	0	0		2961.47	2972.91	763.92	1492.21	1360.17	858.9	2050.95	1432.64	744.78			5905.94		3.60734e-05	0	0	1.70067e-08	2.76909e-06	1.91869e-05	1.41621e-08	1.17654e-06	1.28434e-05	3.6752e-09	6.2633e-08
				60700	0	0	0		883.72	911.78	1051.28	7360.51	1939.1	592.61	1241.29	1743.54	869.95			5915.72		3.58323e-05	0	0	1.63042e-08	2.69592e-06	1.88539e-05	1.40364e-08	1.17731e-06	1.30054e-05	3.77708e-09	6.56187e-08
				60800	0	0	0		5088.36	2017.66	706.69	987.95	978.85	438.89	4156.08	2031.79	826.58			5925.49		3.55971e-05	0	0	1.56292e-08	2.62449e-06	1.85253e-05	1.39106e-08	1.17793e-06	1.31672e-05	3.88082e-09	6.87228e-08
				60900	0	0	0		4096.44	985.54	339.66	2484.64	1236.59	377.48	2198.17	598.75	778.7			5935.27		3.53679e-05	0	0	1.49807e-08	2.55478e-06	1.82013e-05	1.37848e-08	1.17842e-06	1.33288e-05	3.98645e-09	7.19484e-08
				61000	0	0	0		972.74	1186.35	524.55	3377	560.19	422.72	3046.61	721.24	657.61			5945.05		3.51445e-05	0	0	1.43576e-08	2.48673e-06	1.78816e-05	1.36591e-08	1.17876e-06	1.349e-05	4.09397e-09	7.52984e-08
				61100	0	0	0		583.23	2423.89	858.06	5068.99	1058.27	919.62	10348	1478.66	232.6			5954.83		3.49269e-05	0	0	1.37588e-08	2.42032e-06	1.75663e-05	1.35334e-08	1.17898e-06	1.3651e-05	4.20339e-09	7.87759e-08
				61200	0	0	0		5736.13	780.1	874.72	8641.5	1387.96	1082.48	2891.18	1913.34	360.95			5964.6		3.47148e-05	0	0	1.31834e-08	2.3555e-06	1.72555e-05	1.34078e-08	1.17905e-06	1.38115e-05	4.31472e-09	8.23839e-08
				61300	0	0	0		14824.5	1790.45	1193.74	4484.25	1138.23	637.96	26171.8	1423.48	681.9			5974.38		3.45083e-05	0	0	1.26307e-08	2.29224e-06	1.69489e-05	1.32822e-08	1.17899e-06	1.39716e-05	4.42797e-09	8.61253e-08
				61400	0	0	0		7560.01	974.01	728.3	8572.37	779.52	1219.76	8253.07	1831.71	642.22			5984.16		3.43071e-05	0	0	1.20999e-08	2.23052e-06	1.66466e-05	1.31568e-08	1.17879e-06	1.41313e-05	4.54315e-09	9.00032e-08
				61500	0	0	0		3812.14	2750.23	446.97	618.18	520.58	999.64	6574.35	1340.14	391.39			5993.94		3.41113e-05	0	0	1.15903e-08	2.17031e-06	1.63487e-05	1.30315e-08	1.17846e-06	1.42905e-05	4.66028e-09	9.40206e-08
				61600	0	0	0		2062.52	1883.21	409.48	3881.23	1298.61	866.11	66098.8	1217.69	367.12			6003.72		3.39206e-05	0	0	1.11011e-08	2.11156e-06	1.60549e-05	1.29064e-08	1.178e-06	1.44492e-05	4.77935e-09	9.81804e-08
				61700	0	0	0		1340.07	1842.45	1015.04	2007.37	493.47	881.36	7854.3	1377.71	382.65			6013.5		3.37351e-05	0	0	1.06316e-08	2.05427e-06	1.57654e-05	1.27814e-08	1.1774e-06	1.46072e-05	4.90039e-09	1.02486e-07
				61800	0.000126311	0	0		2915.82	2822.72	863.13	3163	1078.3	1291.52	4143.31	1142.86	474.05			6023.27		3.35546e-05	0	0	1.01812e-08	1.99838e-06	1.548e-05	1.26566e-08	1.17668e-06	1.47647e-05	5.0234e-09	1.0694e-07
				61900	0	0	0		4571.33	1058.06	493.76	454.06	1821.8	798.51	924.69	1166.95	1122.62			6033.05		3.3379e-05	0	0	9.74897e-09	1.94388e-06	1.51988e-05	1.25321e-08	1.17583e-06	1.49215e-05	5.1484e-09	1.11545e-07
				62000	0	0	0		7334.89	1577.74	355.19	4824.96	1009.48	498.72	3476.81	499.22	907.56			6042.83		3.32082e-05	0	0	9.33431e-09	1.89073e-06	1.49217e-05	1.24078e-08	1.17485e-06	1.50776e-05	5.27539e-09	1.16307e-07
				62100	0	0	0		1102.91	1850.1	883.56	2336.9	1801.58	635.65	417.29	995.37	731.15			6052.61		3.30421e-05	0	0	8.93646e-09	1.83891e-06	1.46487e-05	1.22837e-08	1.17374e-06	1.52329e-05	5.40438e-09	1.2123e-07
				62200	0	0	0		2980.3	1359.15	1097.91	3255.99	1193.31	744.34	2320.12	7048.25	850.74			6062.39		3.28807e-05	0	0	8.55468e-09	1.78838e-06	1.43797e-05	1.21599e-08	1.17251e-06	1.53875e-05	5.53538e-09	1.2632e-07
				62300	0	0	0		4165.99	3406.63	631.15	4996.49	1069.94	453.52	1016.25	876.33	922.27			6072.16		3.27237e-05	0	0	8.18835e-09	1.73911e-06	1.41147e-05	1.20364e-08	1.17115e-06	1.55412e-05	5.6684e-09	1.31581e-07
				62400	0	0	0		843.02	946.65	544.42	3997.87	3173.03	452.54	3185.57	2705.47	1227.14			6081.94		3.25711e-05	0	0	7.83694e-09	1.69107e-06	1.38537e-05	1.19132e-08	1.16968e-06	1.5694e-05	5.80341e-09	1.37017e-07
				62500	0	0	0		1898.87	1209.88	748.66	9768.24	441.97	688.8	3641.74	1135.6	512.02			6091.72		3.24228e-05	0	0	7.49992e-09	1.64424e-06	1.35966e-05	1.17903e-08	1.16808e-06	1.5846e-05	5.9404e-09	1.42634e-07
				62600	0	0	0		6326.51	758.08	614.13	3086.02	1811.6	1064.21	7076.47	1760.07	338.18			6101.5		3.22787e-05	0	0	7.17678e-09	1.59858e-06	1.33434e-05	1.16678e-08	1.16636e-06	1.5997e-05	6.07934e-09	1.48437e-07
				62700	0	0	0		1034.35	1559.84	474.04	7549.42	345.35	967.9	7730.43	1248.51	830.57			6111.28		3.21387e-05	0	0	6.867e-09	1.55406e-06	1.3094e-05	1.15457e-08	1.16452e-06	1.6147e-05	6.22023e-09	1.5443e-07
				62800	0	0	0		7826.4	4125.56	541.28	4706.75	445.77	1384.15	4287.67	1382.82	341.44			6121.05		3.20027e-05	0	0	6.57006e-09	1.51068e-06	1.28485e-05	1.14239e-08	1.16256e-06	1.6296e-05	6.36303e-09	1.60618e-07
				62900	0.000126311	0	0		3428.18	1392.19	756.7	2888.33	1124.02	847.01	936.17	1306.99	669.86			6130.83		3.18706e-05	0	0	6.28543e-09	1.46839e-06	1.26067e-05	1.13026e-08	1.16049e-06	1.64439e-05	6.50774e-09	1.67006e-07
				63000	0	0	0		1526.85	1474.73	645.46	3125.54	715.01	548.39	1258.62	1246.85	707.32			6140.61		3.17423e-05	0	0	6.01259e-09	1.42719e-06	1.23686e-05	1.11816e-08	1.1583e-06	1.65906e-05	6.65434e-09	1.736e-07
				63100	0	0	0		7526.75	1504.55	921.63	4753.55	1508.2	819.29	735.37	1634.42	401.39			6150.39		3.16176e-05	0	0	5.75104e-09	1.38703e-06	1.21343e-05	1.10612e-08	1.15599e-06	1.67363e-05	6.8028e-09	1.80403e-07
				63200	0	0	0		1002.1	1191.55	503.4	3916.46	2034.07	810.35	2014.85	943.5	596.79			6160.17		3.14967e-05	0	0	5.50023e-09	1.34792e-06	1.19036e-05	1.09412e-08	1.15357e-06	1.68807e-05	6.95312e-09	1.87421e-07
				63300	0	0	0		5398.91	1820.53	520.36	720.15	1103.83	470.57	4258.07	1701.06	933.62			6169.94		3.13792e-05	0	0	5.25967e-09	1.30981e-06	1.16765e-05	1.08217e-08	1.15104e-06	1.70239e-05	7.10527e-09	1.94659e-07
				63400	0	0	0		6811.66	1857.97	958.87	3838.11	1585.25	638.05	694.21	1966.99	945.36			6179.72		3.12651e-05	0	0	5.02893e-09	1.27269e-06	1.1453e-05	1.07027e-08	1.1484e-06	1.71657e-05	7.25923e-09	2.02121e-07
				63500	0	0	0		1484.01	1406.29	576.53	1252	1488.1	1159.34	3274	1247.75	409.85			6189.5		3.11543e-05	0	0	4.80769e-09	1.23654e-06	1.12331e-05	1.05843e-08	1.14565e-06	1.73063e-05	7.41499e-09	2.09812e-07
				63600	0	0	0		5795.4	2605.58	661.3	3348.58	2394.42	718.46	6349.78	768.44	348.22			6199.28		3.10468e-05	0	0	4.59562e-09	1.20133e-06	1.10167e-05	1.04663e-08	1.14279e-06	1.74455e-05	7.57252e-09	2.17738e-07
				63700	0	0	0		7492.93	1460.73	1807.78	3052.57	1636.38	1680.35	6845.68	708.28	892.37			6209.06		3.09424e-05	0	0	4.39238e-09	1.16703e-06	1.08037e-05	1.03489e-08	1.13983e-06	1.75833e-05	7.73182e-09	2.25902e-07
				63800	0	0	0		711.31	1472.89	776.6	1738.19	2836.6	604.28	826	1269.05	788.04			6218.83		3.0841e-05	0	0	4.19765e-09	1.13363e-06	1.05942e-05	1.02321e-08	1.13676e-06	1.77197e-05	7.89286e-09	2.3431e-07
				63900	0	0	0		707.72	1065.94	598.41	3576.33	1686.1	1284.25	2490.73	507.73	717.84			6228.61		3.07426e-05	0	0	4.0111e-09	1.1011e-06	1.03881e-05	1.01158e-08	1.13358e-06	1.78545e-05	8.05562e-09	2.42967e-07
				64000	0	0	0		4104.76	956.64	403.13	3444.31	1736.51	717.87	5287.11	2940.2	969.55			6238.39		3.0647e-05	0	0	3.83241e-09	1.06943e-06	1.01853e-05	1.00001e-08	1.1303e-06	1.79879e-05	8.22009e-09	2.51878e-07
				64100	0	0	0		5465.15	2307.8	794.59	1031.44	869.09	480.75	8818.68	1220.66	603.71			6248.17		3.05541e-05	0	0	3.66124e-09	1.03858e-06	9.98585e-06	9.88496e-09	1.12692e-06	1.81196e-05	8.38625e-09	2.61047e-07
				64200	0	0	0		1212.02	898.2	731.47	7403.38	2794.38	654.23	950.6	1108.51	1271.53			6257.95		3.0464e-05	0	0	3.49726e-09	1.00854e-06	9.78968e-06	9.77043e-09	1.12344e-06	1.82498e-05	8.55408e-09	2.70479e-07
				64300	0.000126311	0	0		1184.04	1507.92	1312.71	6716.21	1479.36	1058.25	5588.59	332.01	425.93			6267.73		3.03764e-05	0	0	3.34016e-09	9.79297e-07	9.59676e-06	9.65651e-09	1.11986e-06	1.83784e-05	8.72356e-09	2.80179e-07
				64400	0	0	0		2835.84	995.01	704.06	4123.34	1000.78	1077.57	751.86	1450.42	328.43			6277.5		3.02913e-05	0	0	3.1896e-09	9.5083e-07	9.40704e-06	9.54322e-09	1.11619e-06	1.85053e-05	8.89467e-09	2.90153e-07
				64500	0	0	0		3459.43	1091.65	1019.92	4329.33	1551.48	795.83	979.08	1625.84	665.97			6287.28		3.02088e-05	0	0	3.04533e-09	9.23124e-07	9.22048e-06	9.43055e-09	1.11242e-06	1.86306e-05	9.0674e-09	3.00404e-07
				64600	0	0	0		2012.29	1412.53	780.4	1139.39	1593.19	654.57	3452.85	412.51	1041.4			6297.06		3.01286e-05	0	0	2.90715e-09	8.96161e-07	9.03706e-06	9.31852e-09	1.10856e-06	1.87542e-05	9.24173e-09	3.10938e-07
				64700	0.000252621	0	0		1049.27	1441.57	775.15	4750.72	1352.58	777.61	57867.9	773.75	948.17			6306.84		3.00507e-05	0	0	2.77484e-09	8.69923e-07	8.85672e-06	9.20716e-09	1.10461e-06	1.8876e-05	9.41764e-09	3.21759e-07
				64800	0	0	0		3477.4	979.8	993.84	7341.02	1106.92	607.96	843.52	1477.24	740.9			6316.61		2.9975e-05	0	0	2.6482e-09	8.44394e-07	8.67943e-06	9.09645e-09	1.10057e-06	1.89962e-05	9.59512e-09	3.32873e-07
				64900	0	0	0		3581.57	614.34	399.12	3288.19	1201.95	573.39	1438.97	2009.54	567.36			6326.39		2.99015e-05	0	0	2.52701e-09	8.19557e-07	8.50516e-06	8.98642e-09	1.09644e-06	1.91145e-05	9.77414e-09	3.44284e-07
				65000	0.000126311	0	0		737.37	850.58	993.9	2353.72	1083.34	471.81	3639.59	1556.42	1441.21			6336.17		2.98301e-05	0	0	2.41107e-09	7.95394e-07	8.33386e-06	8.87708e-09	1.09223e-06	1.92311e-05	9.95468e-09	3.55997e-07
				65100	0	0	0		2814.41	1219.69	437.94	3266.62	1899.43	1001.98	3395.96	1536.87	429.4			6345.95		2.97607e-05	0	0	2.30017e-09	7.71888e-07	8.1655e-06	8.76844e-09	1.08793e-06	1.93459e-05	1.01367e-08	3.68017e-07
				65200	0	0	0		5353.54	2179.55	611.69	3075.29	3112.28	527.31	1804.32	911.19	408.96			6355.73		2.96933e-05	0	0	2.1941e-09	7.49022e-07	8.00004e-06	8.66051e-09	1.08355e-06	1.94589e-05	1.03203e-08	3.80349e-07
				65300	0	0	0		1882.32	924.93	548.26	4634.23	757.12	992.3	1852.09	567.63	527.81			6365.51		2.96277e-05	0	0	2.09264e-09	7.2678e-07	7.83743e-06	8.55331e-09	1.07908e-06	1.957e-05	1.05053e-08	3.92997e-07
				65400	0.000126311	0	0		600.01	1183.53	843.87	2970.96	763.46	1150.74	1547.48	649.39	783.46			6375.28		2.95639e-05	0	0	1.99559e-09	7.05144e-07	7.67765e-06	8.44683e-09	1.07454e-06	1.96792e-05	1.06918e-08	4.05968e-07
				65500	0	0	0		2633.72	1002.04	890.12	3680.68	733.86	750.87	5441.21	1013.91	618.25			6385.06		2.95018e-05	0	0	1.90274e-09	6.84096e-07	7.52065e-06	8.3411e-09	1.06992e-06	1.97865e-05	1.08797e-08	4.19264e-07
				65600	0	0	0		1096.42	1994.52	540.81	3959.74	1135.11	576.01	292.48	430.97	658.02			6394.84		2.94415e-05	0	0	1.81393e-09	6.63625e-07	7.36639e-06	8.23612e-09	1.06522e-06	1.98919e-05	1.1069e-08	4.32891e-07
				65700	0	0	0		5221.31	932.93	518.8	3087.22	1502.23	858.67	2788.55	1186.5	552.89			6404.62		2.93826e-05	0	0	1.729e-09	6.43716e-07	7.21485e-06	8.1319e-09	1.06045e-06	1.99953e-05	1.12596e-08	4.46851e-07
				65800	0	0	0		3736.34	1546.61	1347.26	4556.58	878.74	1521.45	3480.02	535.64	787.16			6414.4		2.93254e-05	0	0	1.6478e-09	6.24358e-07	7.06599e-06	8.02843e-09	1.0556e-06	2.00968e-05	1.14516e-08	4.61149e-07
				65900	0	0	0		4046.55	2594.69	800.72	4536.39	676.86	1609.66	1007.49	2205.2	633.34			6424.17		2.92695e-05	0	0	1.57018e-09	6.05538e-07	6.91976e-06	7.92572e-09	1.05069e-06	2.01962e-05	1.16448e-08	4.75788e-07
				66000	0	0	0		8506.54	2137.26	963.53	10495.9	979.92	626.73	5729.98	1621.29	689.29			6433.95		2.92151e-05	0	0	1.49598e-09	5.87242e-07	6.77615e-06	7.82379e-09	1.0457e-06	2.02937e-05	1.18393e-08	4.90771e-07
				66100	0	0	0		3497.62	628.86	1058.55	4471.45	1312.81	1325.47	3411.28	478.53	672.02			6443.73		2.9162e-05	0	0	1.42505e-09	5.6946e-07	6.6351e-06	7.72262e-09	1.04064e-06	2.03891e-05	1.20349e-08	5.06103e-07
				66200	0	0	0		3389.03	1622.04	465.15	5078.28	1081.3	332.84	4875.23	980.38	928.79			6453.51		2.91101e-05	0	0	1.35724e-09	5.52178e-07	6.4966e-06	7.62223e-09	1.03552e-06	2.04824e-05	1.22317e-08	5.21786e-07
				66300	0.000126311	0	0		9685.16	1734.12	573.95	1052.17	1026	584.29	414.35	2360.47	969.45			6463.29		2.90594e-05	0	0	1.29239e-09	5.35384e-07	6.36059e-06	7.52262e-09	1.03033e-06	2.05736e-05	1.24296e-08	5.37825e-07
				66400	0	0	0		4589.94	2471.56	334.22	4194.92	940.1	918.02	640.97	844.17	290.56			6473.06		2.90099e-05	0	0	1.23035e-09	5.19065e-07	6.22705e-06	7.42379e-09	1.02508e-06	2.06627e-05	1.26285e-08	5.54223e-07
				66500	0	0	0		6703.84	825.91	658.27	4600.9	852.76	690.17	4826.2	2886.93	349.98			6482.84		2.89614e-05	0	0	1.17096e-09	5.03208e-07	6.09594e-06	7.32575e-09	1.01977e-06	2.07496e-05	1.28284e-08	5.70984e-07
				66600	0	0	0		3866.09	1698.63	375.05	3123.44	538.65	931.1	1032.41	1810.23	1393.8			6492.62		2.89139e-05	0	0	1.11409e-09	4.87801e-07	5.96723e-06	7.2285e-09	1.01439e-06	2.08344e-05	1.30293e-08	5.8811e-07
				66700	0.000126311	0	0		2286.64	2223.68	584.69	3916.29	877.1	403.87	601.92	1230.04	1041.68			6502.4		2.88673e-05	0	0	1.05965e-09	4.72832e-07	5.84088e-06	7.13204e-09	1.00896e-06	2.0917e-05	1.32311e-08	6.05607e-07
				66800	0	0	0		1970.17	860.4	1376.87	2754.46	768.75	625.29	570.29	845.07	413.09			6512.18		2.88216e-05	0	0	1.00754e-09	4.58288e-07	5.71685e-06	7.03639e-09	1.00347e-06	2.09974e-05	1.34338e-08	6.23477e-07
				66900	0.000378931	0	0		3299.32	5276.89	501.56	3951.01	2027.84	1179.26	2229.75	493.77	377.5			6521.95		2.87766e-05	0	0	9.57708e-10	4.44156e-07	5.59512e-06	6.94154e-09	9.97924e-07	2.10755e-05	1.36373e-08	6.41724e-07
				67000	0.000126311	0	0		831.59	870.33	429.92	2106.23	567.5	1340.53	1052.24	1755.79	305.15			6531.73		2.87324e-05	0	0	9.10058e-10	4.30425e-07	5.47564e-06	6.8475e-09	9.92325e-07	2.11514e-05	1.38416e-08	6.60352e-07
				67100	0	0	0		6008.98	2273.67	610.89	754.08	565.92	883.04	483.47	1087.98	485.32			6541.51		2.86889e-05	0	0	8.64519e-10	4.17086e-07	5.35838e-06	6.75427e-09	9.86673e-07	2.1225e-05	1.40466e-08	6.79364e-07
				67200	0	0	0		4470.58	1334.08	481.31	784.72	1884.99	422.5	9112.66	943.5	1405.18			6551.29		2.8646e-05	0	0	8.2101e-10	4.0413e-07	5.2433e-06	6.66186e-09	9.80971e-07	2.12964e-05	1.42524e-08	6.98764e-07
				67300	0.000126311	0	0		5370.87	1090.15	514.91	4084.73	1941.78	519.92	1872.11	1090.74	539.02			6561.07		2.86038e-05	0	0	7.79455e-10	3.91548e-07	5.13038e-06	6.57027e-09	9.75219e-07	2.13655e-05	1.44588e-08	7.18555e-07
				67400	0	0	0		2593.32	1447.62	1047.03	5418.52	916.02	430.48	850.18	2090.32	398.33			6570.84		2.85621e-05	0	0	7.39775e-10	3.79331e-07	5.01958e-06	6.4795e-09	9.6942e-07	2.14323e-05	1.46658e-08	7.38741e-07
				67500	0	0	0		2454.41	775.23	980.19	4166.59	362.31	1025.61	2826.63	1053.93	774.73			6580.62		2.8521e-05	0	0	7.01891e-10	3.6747e-07	4.91086e-06	6.38956e-09	9.63574e-07	2.14969e-05	1.48733e-08	7.59326e-07
				67600	0.000126311	0	0		4774.44	1010.24	700.11	4628.25	1652.37	1082.12	627.7	2042.04	1104.83			6590.4		2.84803e-05	0	0	6.65726e-10	3.55955e-07	4.80421e-06	6.30046e-09	9.57685e-07	2.15592e-05	1.50814e-08	7.80313e-07
				67700	0	0	0		4279.28	4368.67	1532.74	2500.1	2221.6	1229	1988	1415.4	272.33			6600.18		2.84401e-05	0	0	6.31206e-10	3.44779e-07	4.69958e-06	6.21219e-09	9.51752e-07	2.16193e-05	1.529e-08	8.01706e-07
				67800	0	0	0		1207.27	771.77	339.16	3966.67	1606.61	1227.43	870.58	1031.21	551.69			6609.96		2.84004e-05	0	0	5.98269e-10	3.33931e-07	4.59695e-06	6.12476e-09	9.45778e-07	2.1677e-05	1.54991e-08	8.23508e-07
				67900	0.000126311	0	0		4555.82	1788.73	873.37	4280.01	434.32	510.54	1651.78	588.85	620.2			6619.73		2.8361e-05	0	0	5.66856e-10	3.23403e-07	4.49629e-06	6.03817e-09	9.39765e-07	2.17325e-05	1.57085e-08	8.45724e-07
				68000	0	0	0		2894.76	1763.62	504.07	5099.04	1407.4	918.92	755.06	1102.57	698.77			6629.51		2.8322e-05	0	0	5.36908e-10	3.13186e-07	4.39758e-06	5.95241e-09	9.33714e-07	2.17857e-05	1.59183e-08	8.68356e-07
				68100	0.000378931	0	0		921.4	521.39	1180.58	9357.3	1485.51	492.5	517.1	959.76	697.22			6639.29		2.82834e-05	0	0	5.08367e-10	3.0327e-07	4.30077e-06	5.86747e-09	9.27626e-07	2.18367e-05	1.61283e-08	8.91408e-07
				68200	0	0	0		2577.07	827.05	505.13	720.34	223.91	1002.84	1232.08	1657.2	467.09			6649.07		2.8245e-05	0	0	4.81172e-10	2.93648e-07	4.20584e-06	5.78338e-09	9.21504e-07	2.18853e-05	1.63387e-08	9.14885e-07
				68300	0	0	0		6120.31	1062.97	351.17	2592.03	366.57	1453.5	1223.06	627.52	414.53			6658.85		2.82069e-05	0	0	4.55265e-10	2.84308e-07	4.11276e-06	5.70011e-09	9.15348e-07	2.19317e-05	1.65493e-08	9.38788e-07
				68400	0	0	0		7194.36	1358.88	584.76	4885.72	1185.23	897.44	741.07	949.55	702.31			6668.62		2.81689e-05	0	0	4.30588e-10	2.75244e-07	4.0215e-06	5.61767e-09	9.0916e-07	2.19758e-05	1.676e-08	9.63123e-07
				68500	0.000126311	0	0		2139.48	1653.08	1123.54	440.43	1498.59	799.57	6045.51	565.77	577.68			6678.4		2.81312e-05	0	0	4.0708e-10	2.66448e-07	3.93203e-06	5.53606e-09	9.02943e-07	2.20177e-05	1.69709e-08	9.87893e-07
				68600	0	0	0		428.54	1275.63	457.77	2521.73	330.07	559.96	549.61	536.64	857.37			6688.18		2.80936e-05	0	0	3.84683e-10	2.57913e-07	3.84432e-06	5.45528e-09	8.96697e-07	2.20572e-05	1.71819e-08	1.0131e-06
				68700	0	0	0		4265.35	2295.71	687.77	1199.64	1564.27	547.69	6219.4	1933.72	710.76			6697.96		2.80562e-05	0	0	3.63339e-10	2.49634e-07	3.75834e-06	5.37532e-09	8.90424e-07	2.20944e-05	1.73929e-08	1.03875e-06
				68800	0.000126311	0	0		733.05	1119.73	572.12	6541.3	858.14	832.66	1378.78	2527.32	997.83			6707.74		2.80188e-05	0	0	3.42994e-10	2.41603e-07	3.67407e-06	5.29619e-09	8.84126e-07	2.21294e-05	1.76039e-08	1.06484e-06
				68900	0	0	0		4371.49	1472.3	536.75	4371.16	2877.71	1195.7	1068.59	1429.07	355.95			6717.52		2.79815e-05	0	0	3.23611e-10	2.33814e-07	3.59146e-06	5.21788e-09	8.77804e-07	2.21621e-05	1.78149e-08	1.09139e-06
				69000	0	0	0		2653.58	2410.2	459.81	2573.37	6325.68	606.9	4849.07	402.62	590.77			6727.29		2.79442e-05	0	0	3.05154e-10	2.26262e-07	3.5105e-06	5.1404e-09	8.71459e-07	2.21925e-05	1.80257e-08	1.11838e-06
				69100	0	0	0		1476.42	1431.46	503.25	734.7	1116.77	996.85	517.21	547.85	746.41			6737.07		2.79069e-05	0	0	2.87586e-10	2.18939e-07	3.43114e-06	5.06374e-09	8.65092e-07	2.22206e-05	1.82365e-08	1.14584e-06
				69200	0	0	0		6911.78	894.35	561.03	4495.25	336.16	557.64	1924.32	2165.29	885.98			6746.85		2.78695e-05	0	0	2.70872e-10	2.1184e-07	3.35337e-06	4.9879e-09	8.58705e-07	2.22464e-05	1.8447e-08	1.17375e-06
				69300	0.000252621	0	0		5101.58	747.63	427.7	8365.5	878.98	561.1	1274.4	1577.52	728.12			6756.63		2.78321e-05	0	0	2.54976e-10	2.04957e-07	3.27716e-06	4.91287e-09	8.523e-07	2.22699e-05	1.86573e-08	1.20211e-06
				69400	0.000126311	0	0		3817.88	933.55	943.88	3944.4	1516.28	763.72	2012.47	1113.91	1219.37			6766.4		2.77945e-05	0	0	2.39862e-10	1.98285e-07	3.20248e-06	4.83867e-09	8.45877e-07	2.22911e-05	1.88673e-08	1.23093e-06
				69500	0	0	0		10643.9	1675.6	603.96	5685.28	381.89	833.75	6612.18	3031.07	670.45			6776.18		2.77568e-05	0	0	2.25492e-10	1.91817e-07	3.12932e-06	4.76529e-09	8.39437e-07	2.231e-05	1.90769e-08	1.2602e-06
				69600	0	0	0		809.5	675.4	552.73	728.32	2075.42	975.85	584.83	941.63	830.98			6785.96		2.7719e-05	0	0	2.11832e-10	1.85548e-07	3.05765e-06	4.69272e-09	8.32982e-07	2.23266e-05	1.92862e-08	1.28991e-06
				69700	0	0	0		1626.85	1181.41	582.26	4360.07	2408.74	890.86	4984.14	1219.38	632.39			6795.74		2.76809e-05	0	0	1.98846e-10	1.79469e-07	2.98743e-06	4.62096e-09	8.26514e-07	2.23409e-05	1.9495e-08	1.32008e-06
				69800	0	0	0		6376.21	1189.3	831.98	3392.31	475.64	579.68	19772	1496.42	1119.27			6805.52		2.76426e-05	0	0	1.86496e-10	1.73575e-07	2.91866e-06	4.55002e-09	8.20032e-07	2.23529e-05	1.97034e-08	1.35069e-06
				69900	0.000126311	0	0		3446.83	652.04	479.01	3932.02	1063.16	471.34	604.09	372.24	295.91			6815.3		2.7604e-05	0	0	1.74755e-10	1.67861e-07	2.85131e-06	4.4799e-09	8.1354e-07	2.23626e-05	1.99112e-08	1.38175e-06
				70000	0.000126311	0	0		4094.49	1285.56	826.94	7565.55	1481.97	1420.34	1233.94	1125.3	838.69			6825.07		2.75651e-05	0	0	1.63602e-10	1.62322e-07	2.78534e-06	4.41057e-09	8.07038e-07	2.237e-05	2.01184e-08	1.41325e-06
				70100	0	0	0		4326.71	690.32	801.04	3748.06	1581.82	866.96	19298.2	528.05	1148.6			6834.85		2.7526e-05	0	0	1.53019e-10	1.56954e-07	2.72074e-06	4.34206e-09	8.00526e-07	2.23752e-05	2.03249e-08	1.44518e-06
				70200	0	0	0		3171.9	1529.87	879.51	2340.25	560.63	511.96	818.22	607.48	953.31			6844.63		2.74865e-05	0	0	1.42987e-10	1.51753e-07	2.65749e-06	4.27434e-09	7.94008e-07	2.23781e-05	2.05308e-08	1.47756e-06
				70300	0	0	0		2554.15	1362.96	491.69	2670.2	2293.83	415.11	539.15	1630.72	965.46			6854.41		2.74467e-05	0	0	1.33488e-10	1.46713e-07	2.59555e-06	4.20742e-09	7.87483e-07	2.23787e-05	2.07359e-08	1.51037e-06
				70400	0	0	0		3313.63	622.64	1264.94	7356.2	1597.64	542.19	414.37	1257.67	859.09			6864.19		2.74066e-05	0	0	1.24501e-10	1.41831e-07	2.5349e-06	4.14129e-09	7.80954e-07	2.23772e-05	2.09403e-08	1.54362e-06
				70500	0.000126311	0	0		12013.1	2432.74	851.68	4320.21	706.25	1171.76	385.28	1595.37	483.48			6873.96		2.73661e-05	0	0	1.1601e-10	1.37102e-07	2.47553e-06	4.07594e-09	7.7442e-07	2.23734e-05	2.11438e-08	1.5773e-06
				70600	0	0	0		568.75	982.96	737.86	796.31	630.83	786.63	500.98	1076.5	574.17			6883.74		2.73253e-05	0	0	1.07995e-10	1.32523e-07	2.41741e-06	4.01138e-09	7.67885e-07	2.23675e-05	2.13464e-08	1.61141e-06
				70700	0.000252621	0	0		4375.06	3047.37	384.03	2649.39	998.89	674.51	6246.95	1627.15	428.02			6893.52		2.72841e-05	0	0	1.00438e-10	1.28088e-07	2.3605e-06	3.94759e-09	7.61348e-07	2.23594e-05	2.15481e-08	1.64595e-06
				70800	0	0	0		7823.33	968.12	603.94	3547.82	671.58	604.92	839.15	1007.73	750.81			6903.3		2.72425e-05	0	0	9.33189e-11	1.23794e-07	2.30479e-06	3.88458e-09	7.54812e-07	2.23491e-05	2.17488e-08	1.68092e-06
				70900	0	0	0		4531.97	1321.16	359.54	3670.56	1520.64	922.53	806.44	1027.64	739.49			6913.07		2.72005e-05	0	0	8.66202e-11	1.19636e-07	2.25026e-06	3.82234e-09	7.48277e-07	2.23367e-05	2.19485e-08	1.71632e-06
				71000	0	0	0		23476.5	1723.46	1000.04	8904.55	1703	1042.01	68101.6	895.19	1182.91			6922.85		2.71581e-05	0	0	8.03237e-11	1.15609e-07	2.19688e-06	3.76086e-09	7.41745e-07	2.23222e-05	2.21471e-08	1.75214e-06
				71100	0	0	0		7421.81	1847.93	840.75	4091.91	474.31	627.66	658.86	1052.72	430.49			6932.63		2.71153e-05	0	0	7.44126e-11	1.1171e-07	2.14463e-06	3.70014e-09	7.35217e-07	2.23055e-05	2.23446e-08	1.78838e-06
				71200	0	0	0		38639.5	1266.98	958.89	3009.64	1196.09	511.72	772.65	705.37	628.59			6942.41		2.70721e-05	0	0	6.88697e-11	1.07935e-07	2.0935e-06	3.64018e-09	7.28694e-07	2.22868e-05	2.25409e-08	1.82504e-06
				71300	0.000126311	0	0		5039.06	1828.96	923.34	5371.35	932.93	1031.49	913.23	825.28	511.51			6952.19		2.70284e-05	0	0	6.36783e-11	1.04278e-07	2.04346e-06	3.58097e-09	7.22178e-07	2.2266e-05	2.27359e-08	1.86212e-06
				71400	0	0	0		2461.79	979.85	973.88	3121.81	1303.36	689.81	6254.37	1186.61	654.57			6961.97		2.69843e-05	0	0	5.88213e-11	1.00736e-07	1.9945e-06	3.52251e-09	7.1567e-07	2.22431e-05	2.29297e-08	1.89962e-06
				71500	0	0	0		4364.1	806.77	313.72	3664.34	1515.16	831.8	4439.85	1556.34	450.23			6971.74		2.69398e-05	0	0	5.42819e-11	9.73076e-08	1.9466e-06	3.46479e-09	7.0917e-07	2.22182e-05	2.31222e-08	1.93753e-06
				71600	0	0	0		862.64	1167.35	1313.52	3631.77	464.72	858.7	551.17	1152.1	1260.89			6981.52		2.68948e-05	0	0	5.00431e-11	9.39886e-08	1.89974e-06	3.40781e-09	7.02679e-07	2.21913e-05	2.33132e-08	1.97585e-06
				71700	0	0	0		992.59	509.84	320.85	5679.74	1018.07	1218.61	427.92	4128.13	446.19			6991.3		2.68494e-05	0	0	4.6088e-11	9.07764e-08	1.8539e-06	3.35156e-09	6.96198e-07	2.21624e-05	2.35029e-08	2.01459e-06
				71800	0	0	0		2049.94	2878.93	313.95	1247.18	911.24	760.04	13541.7	1216.38	654.89			7001.08		2.68034e-05	0	0	4.23996e-11	8.76679e-08	1.80906e-06	3.29605e-09	6.89728e-07	2.21314e-05	2.36911e-08	2.05374e-06
				71900	0.000126311	0	0		2012.33	1229.68	1007.2	3362.81	1024.15	505.53	3095.03	1850.56	1023.67			7010.86		2.67571e-05	0	0	3.89611e-11	8.46602e-08	1.7652e-06	3.24126e-09	6.8327e-07	2.20985e-05	2.38777e-08	2.09329e-06
				72000	0.000126311	0	0		1080.09	1491.69	1158.74	3054.16	501.15	956.63	649.48	950.13	692.91			7020.63		2.67102e-05	0	0	3.57557e-11	8.17504e-08	1.72231e-06	3.18719e-09	6.76824e-07	2.20637e-05	2.40628e-08	2.13325e-06
				72100	0	0	0		2168.09	701.69	780.82	3102.77	1714.94	808.47	3017.39	964.92	527.01			7030.41		2.66629e-05	0	0	3.27693e-11	7.89354e-08	1.68036e-06	3.13384e-09	6.70392e-07	2.20268e-05	2.42463e-08	2.17361e-06
				72200	0	0	0		742.91	1048.74	973.77	531.93	754.01	1414.61	724.4	2441.74	459.24			7040.19		2.66151e-05	0	0	2.999e-11	7.62124e-08	1.63934e-06	3.0812e-09	6.63974e-07	2.19881e-05	2.44281e-08	2.21438e-06
				72300	0	0	0		3701.12	1477.34	688.36	1151.33	701.29	988.57	1179.53	1068.93	1018.21			7049.97		2.65667e-05	0	0	2.74058e-11	7.35783e-08	1.59923e-06	3.02927e-09	6.57572e-07	2.19474e-05	2.46082e-08	2.25555e-06
				72400	0	0	0		3301.36	607.13	590.22	1731.82	889.14	818.68	602.4	1568.49	559.2			7059.75		2.65179e-05	0	0	2.50048e-11	7.10301e-08	1.56001e-06	2.97803e-09	6.51185e-07	2.19049e-05	2.47866e-08	2.29711e-06
				72500	0	0	0		3902.74	1166.59	855.49	2163.45	538.9	762.9	469.1	538.06	474.98			7069.52		2.64686e-05	0	0	2.27751e-11	6.85651e-08	1.52166e-06	2.92749e-09	6.44815e-07	2.18604e-05	2.49633e-08	2.33907e-06
				72600	0.000126311	0	0		7077.08	1208.34	416.01	4201.56	1330.49	539.64	3542.57	882.87	386.61			7079.3		2.64187e-05	0	0	2.07047e-11	6.618e-08	1.48416e-06	2.87764e-09	6.38463e-07	2.18141e-05	2.51382e-08	2.38143e-06
				72700	0	0	0		1035.35	629.18	566.28	2984.27	1696.9	774.7	1127.13	1595.53	672.06			7089.08		2.63683e-05	0	0	1.87817e-11	6.38721e-08	1.44749e-06	2.82847e-09	6.32129e-07	2.1766e-05	2.53113e-08	2.42418e-06
				72800	0	0	0		749.64	1241.32	788.27	2629.94	406.68	886.88	1125.61	1873.4	423.91			7098.86		2.63175e-05	0	0	1.6994e-11	6.16388e-08	1.41164e-06	2.77997e-09	6.25814e-07	2.1716e-05	2.54825e-08	2.46732e-06
				72900	0.000126311	0	0		2527.27	1575.8	650.31	359.74	534.44	1059.79	4359.37	1233.81	349.7			7108.64		2.6266e-05	0	0	1.53299e-11	5.94781e-08	1.37659e-06	2.73215e-09	6.1952e-07	2.16642e-05	2.56519e-08	2.51084e-06
				73000	0	0	0		1000.43	687.84	687.33	1372.88	1508.54	1207.54	814.55	987.17	376.4			7118.41		2.62141e-05	0	0	1.37773e-11	5.73881e-08	1.34233e-06	2.68498e-09	6.13247e-07	2.16106e-05	2.58193e-08	2.55473e-06
				73100	0	0	0		4947.99	1681.32	1407.41	4875.21	1128.53	471.37	444.98	1082.22	480.3			7128.19		2.61616e-05	0	0	1.2325e-11	5.53671e-08	1.30885e-06	2.63848e-09	6.06996e-07	2.15553e-05	2.59848e-08	2.59899e-06
				73200	0	0	0		1103.4	1650.78	363	678.9	473.57	579.99	827.63	852.94	479.26			7137.97		2.61086e-05	0	0	1.09674e-11	5.3413e-08	1.27612e-06	2.59264e-09	6.00767e-07	2.14982e-05	2.61483e-08	2.6436e-06
				73300	0	0	0		9021.87	1085.51	1038.71	4003.07	1114.55	790.11	542.2	1602.76	750.06			7147.75		2.60551e-05	0	0	9.7021e-12	5.15239e-08	1.24414e-06	2.54744e-09	5.94562e-07	2.14395e-05	2.63099e-08	2.68856e-06
				73400	0	0	0		3266.48	1223.86	735.09	326.64	1461.66	474.89	3885.14	1390.99	583.71			7157.53		2.60011e-05	0	0	8.52672e-12	4.96981e-08	1.21289e-06	2.50288e-09	5.88382e-07	2.1379e-05	2.64693e-08	2.73386e-06
				73500	0	0	0		1234.37	1617.98	654.54	3635.93	4622.65	465.88	3547.45	688.34	861.93			7167.3		2.59466e-05	0	0	7.43883e-12	4.79336e-08	1.18236e-06	2.45895e-09	5.82226e-07	2.13169e-05	2.66267e-08	2.77949e-06
				73600	0	0	0		3939.63	1785.99	836.27	2466.25	691.27	941.51	266.63	2572.92	334.01			7177.08		2.58916e-05	0	0	6.43604e-12	4.62285e-08	1.15253e-06	2.41566e-09	5.76097e-07	2.12532e-05	2.6782e-08	2.82545e-06
				73700	0	0	0		5297.42	1352.98	706.06	4565.63	2125.63	690.56	73583.8	1049.1	495.73			7186.86		2.5836e-05	0	0	5.51592e-12	4.45809e-08	1.12339e-06	2.37299e-09	5.69995e-07	2.11879e-05	2.69351e-08	2.87172e-06
				73800	0.000126311	0	0		3743.22	970.91	485.48	4346.09	1754.26	1432.91	5546.56	1028.41	605.81			7196.64		2.57799e-05	0	0	4.67609e-12	4.2989e-08	1.09492e-06	2.33094e-09	5.63921e-07	2.11209e-05	2.70861e-08	2.9183e-06
				73900	0	0	0		3932.51	898.62	498.25	4527.84	2029.4	560.06	434.05	1339.31	674.54			7206.42		2.57234e-05	0	0	3.91413e-12	4.14508e-08	1.06712e-06	2.28951e-09	5.57875e-07	2.10525e-05	2.72349e-08	2.96518e-06
				74000	0.000126311	0	0		16415	1470.02	809.79	1857.44	1193.24	539.35	951.83	1477.61	1212.2			7216.19		2.56663e-05	0	0	3.22763e-12	3.99646e-08	1.03997e-06	2.24868e-09	5.51858e-07	2.09825e-05	2.73814e-08	3.01235e-06
									3122.41	1125.86	502.66	2040.71	1055.05	1409.97	1022.41	781	629.07			7225.97		2.56087e-05	0	0	2.61419e-12	3.85282e-08	1.01345e-06	2.20845e-09	5.4587e-07	2.09109e-05	2.75256e-08	3.0598e-06
									10829.6	2245.29	563.26	1163.18	1136.14	497.19	592.58	838.16	465.23			7235.75		2.55506e-05	0	0	2.0714e-12	3.71401e-08	9.87542e-07	2.16881e-09	5.39912e-07	2.08379e-05	2.76675e-08	3.10752e-06
									865.98	4712.31	884.66	2670.49	2005.76	889.56	1064.41	1548.47	876.71			7245.53		2.5492e-05	0	0	1.59686e-12	3.57986e-08	9.62244e-07	2.12977e-09	5.33984e-07	2.07635e-05	2.78071e-08	3.15552e-06
									1173.08	1142.87	679.77	2232.9	1213.07	2378.79	3488.75	1689.31	396.07			7255.31		2.54329e-05	0	0	1.18815e-12	3.45027e-08	9.37537e-07	2.09131e-09	5.28086e-07	2.06876e-05	2.79443e-08	3.20377e-06
									1002.18	1971.63	763.02	1399.47	3289.72	1307.3	1568.33	1254.47	918.31			7265.09		2.53733e-05	0	0	8.42882e-13	3.32508e-08	9.13406e-07	2.05343e-09	5.2222e-07	2.06103e-05	2.80791e-08	3.25226e-06
									2505.71	1435.29	1241.31	1235.12	253.86	965.04	792.26	2670.48	307.48			7274.86		2.53132e-05	0	0	5.58639e-13	3.20419e-08	8.8984e-07	2.01612e-09	5.16385e-07	2.05316e-05	2.82115e-08	3.30101e-06
									13418	1017.07	552.06	4169.86	1300.28	441.47	900.24	1653.91	388.5			7284.64		2.52526e-05	0	0	3.33017e-13	3.08745e-08	8.66827e-07	1.97937e-09	5.10582e-07	2.04516e-05	2.83414e-08	3.34998e-06
									5294.44	3041.47	570.36	2998.99	628.17	810.5	943.67	1650.26	770.02			7294.42		2.51915e-05	0	0	1.6361e-13	2.97475e-08	8.44357e-07	1.94319e-09	5.04811e-07	2.03702e-05	2.84688e-08	3.39918e-06
									1236.46	793.42	1059.75	2316.15	1644.61	1142.99	688.08	1841.62	716.27			7304.2		2.513e-05	0	0	4.80107e-14	2.86595e-08	8.22421e-07	1.90756e-09	4.99072e-07	2.02875e-05	2.85936e-08	3.4486e-06
									1060.04	1630.12	969.75	4996.93	1267.54	782.41	883.74	1693.59	544.51			7313.98		2.5068e-05	0	0	-1.61865e-14	2.76093e-08	8.01007e-07	1.87247e-09	4.93367e-07	2.02035e-05	2.87159e-08	3.49822e-06
									6755.11	1913.94	1263.11	6625.93	1620.98	698.84	1022.11	874.84	1232.76			7323.75		2.50055e-05	0	0	-3.1388e-14	2.65955e-08	7.80105e-07	1.83793e-09	4.87696e-07	2.01183e-05	2.88355e-08	3.54805e-06
									2760.49	845.14	1477.25	3890.31	1151.97	1014.74	1340.3	1076.5	517.78			7333.53		2.49425e-05	0	0	-4.87308e-27	2.56169e-08	7.59706e-07	1.80392e-09	4.82058e-07	2.00318e-05	2.89526e-08	3.59807e-06
									3541.13	1469.72	1527.18	3130.7	601.9	597.6	27633.8	464.61	735.39			7343.31		2.48791e-05	0	0	0	2.46722e-08	7.39799e-07	1.77045e-09	4.76454e-07	1.99442e-05	2.90669e-08	3.64827e-06
									4195.02	1207.86	1225.24	1702.82	2976.99	647.03	2411.1	820.31	489.8			7353.09		2.48152e-05	0	0	0	2.37602e-08	7.20374e-07	1.73749e-09	4.70886e-07	1.98553e-05	2.91786e-08	3.69865e-06
									6006.8	1458.54	814.99	3800.34	1945.29	547.19	3685.53	918.36	463.7			7362.86		2.47509e-05	0	0	0	2.28795e-08	7.01421e-07	1.70506e-09	4.65352e-07	1.97653e-05	2.92876e-08	3.7492e-06
									4031.9	1020.02	886.1	3433.84	1121.63	845.09	598.88	1150.32	457.23			7372.64		2.46862e-05	0	0	0	2.20288e-08	6.82929e-07	1.67314e-09	4.59854e-07	1.96741e-05	2.93939e-08	3.7999e-06
									2592.3	1804.09	630.63	3042.2	1067.65	866.26	3475.06	1174.86	539.78			7382.42		2.4621e-05	0	0	0	2.12071e-08	6.64888e-07	1.64172e-09	4.54393e-07	1.95819e-05	2.94975e-08	3.85076e-06
									2643.64	1506.96	1131.4	4572.08	3647.76	798.26	3240.27	602.21	898.74			7392.2		2.45554e-05	0	0	0	2.04137e-08	6.47288e-07	1.6108e-09	4.48968e-07	1.94885e-05	2.95984e-08	3.90176e-06
									925.5	2406.79	610.8	2136.02	497.14	465.09	27635.5	746.77	380.47			7401.98		2.44893e-05	0	0	0	1.96477e-08	6.30119e-07	1.58038e-09	4.43579e-07	1.93941e-05	2.96966e-08	3.9529e-06
									4265.55	1886.71	1032.61	6750.43	1477.86	1538.3	4411.07	1587.07	543.04			7411.76		2.44229e-05	0	0	0	1.89085e-08	6.13371e-07	1.55044e-09	4.38228e-07	1.92987e-05	2.9792e-08	4.00416e-06
									793.35	2141.5	746.16	4760.27	1861.93	1315.62	3092.73	443.67	268.85			7421.53		2.4356e-05	0	0	0	1.81952e-08	5.97032e-07	1.52099e-09	4.32915e-07	1.92022e-05	2.98848e-08	4.05555e-06
									5331.31	1421.68	507.02	2368.67	2116.41	1120.06	2555.52	1702.21	425.54			7431.31		2.42888e-05	0	0	0	1.75072e-08	5.81094e-07	1.49201e-09	4.2764e-07	1.91048e-05	2.99748e-08	4.10704e-06
									19533.8	5881.64	940.35	4128.53	638.64	950.93	485.81	2605.77	1304.82			7441.09		2.42212e-05	0	0	0	1.68436e-08	5.65546e-07	1.46351e-09	4.22403e-07	1.90064e-05	3.0062e-08	4.15863e-06
									1560.38	1456.81	427.87	6960.69	2539.07	1496.5	2099.75	1914.84	927.89			7450.87		2.41531e-05	0	0	0	1.62037e-08	5.50378e-07	1.43546e-09	4.17205e-07	1.8907e-05	3.01466e-08	4.21032e-06
									8629.76	1671.47	722.08	2804.26	3528.27	877.48	639.33	950.42	525.79			7460.65		2.40847e-05	0	0	0	1.55868e-08	5.35582e-07	1.40788e-09	4.12047e-07	1.88068e-05	3.02283e-08	4.26209e-06
									7781.45	1632.11	977.59	6661.38	697.95	879.07	3477.39	808.5	945.81			7470.42		2.40159e-05	0	0	0	1.49921e-08	5.21152e-07	1.38075e-09	4.06927e-07	1.87057e-05	3.03073e-08	4.31394e-06
									4226.41	4358.3	760.65	441.99	4347.26	916.01	3763.07	624.01	468.87			7480.2		2.39467e-05	0	0	0	1.44189e-08	5.07081e-07	1.35407e-09	4.01847e-07	1.86037e-05	3.03836e-08	4.36584e-06
									3651.44	783.13	1203.68	4081.74	611.34	605.55	659.68	673.34	392.3			7489.98		2.38772e-05	0	0	0	1.38664e-08	4.9336e-07	1.32783e-09	3.96806e-07	1.85009e-05	3.04571e-08	4.4178e-06
									1131.14	1837.39	432.4	1336.49	2253.52	819.74	2961.48	707.54	591.05			7499.76		2.38073e-05	0	0	0	1.33339e-08	4.79984e-07	1.30202e-09	3.91804e-07	1.83972e-05	3.05278e-08	4.46979e-06
									2587.96	1755.16	527.35	3478.05	1597.88	888.82	275.13	684.34	426.16			7509.54		2.37371e-05	0	0	0	1.28206e-08	4.66944e-07	1.27665e-09	3.86842e-07	1.82928e-05	3.05957e-08	4.52181e-06
									2910.76	1118.67	754.24	1155.33	952.78	2207.37	605.04	1033.44	540.65			7519.31		2.36665e-05	0	0	0	1.23258e-08	4.54234e-07	1.25171e-09	3.8192e-07	1.81876e-05	3.06608e-08	4.57385e-06
									1501.5	894.87	538.46	2401.94	983.77	450.51	1093.65	1342.95	436.26			7529.09		2.35956e-05	0	0	0	1.18488e-08	4.41845e-07	1.22718e-09	3.77037e-07	1.80817e-05	3.07231e-08	4.6259e-06
									26659.3	656.14	1002.51	3892.36	706.41	883.67	1687.52	1528.7	521.71			7538.87		2.35244e-05	0	0	0	1.13893e-08	4.29772e-07	1.20307e-09	3.72194e-07	1.79751e-05	3.07826e-08	4.67794e-06
									1171.66	3055.93	427.43	1579.45	1011.79	741.44	3767.29	2047.47	600.34			7548.65		2.34529e-05	0	0	0	1.09466e-08	4.18006e-07	1.17937e-09	3.67391e-07	1.78677e-05	3.08394e-08	4.72997e-06
									2725.68	1843.02	759.8	8192.93	2249.09	680.58	2100.99	1503.2	994.59			7558.43		2.3381e-05	0	0	0	1.05203e-08	4.06541e-07	1.15608e-09	3.62627e-07	1.77598e-05	3.08932e-08	4.78197e-06
									906.55	1299.56	653.12	1847.95	445.64	659.56	3792.04	2023.47	989.87			7568.2		2.33088e-05	0	0	0	1.01097e-08	3.95369e-07	1.13318e-09	3.57904e-07	1.76512e-05	3.09443e-08	4.83394e-06
									8572.28	1610.05	945.96	2405.33	522.57	837.75	590.07	540.2	1011.03			7577.98		2.32363e-05	0	0	0	9.71448e-09	3.84484e-07	1.11068e-09	3.5322e-07	1.7542e-05	3.09926e-08	4.88585e-06
									1357.83	1067.04	1011.94	2919.5	425.61	1251.58	590.68	1300.88	585.13			7587.76		2.31635e-05	0	0	0	9.33397e-09	3.73877e-07	1.08857e-09	3.48577e-07	1.74322e-05	3.1038e-08	4.93771e-06
									23628.1	2746.14	611.77	1221.09	1140.4	465.62	2254.52	1044.46	625.88			7597.54		2.30905e-05	0	0	0	8.96768e-09	3.63542e-07	1.06684e-09	3.43975e-07	1.73218e-05	3.10805e-08	4.9895e-06
									3196.37	2918.64	556.28	3451.82	1740.73	1210.62	26119.5	2268.69	815.11			7607.32		2.30171e-05	0	0	0	8.61509e-09	3.53471e-07	1.04548e-09	3.39412e-07	1.72109e-05	3.11202e-08	5.0412e-06
									4805.27	1377.2	1258.44	3018.04	1233.89	824.47	730.48	1044.16	569.63			7617.09		2.29435e-05	0	0	0	8.27568e-09	3.43657e-07	1.0245e-09	3.3489e-07	1.70995e-05	3.11571e-08	5.09282e-06
									1293.66	1022.11	772.6	4806.96	573.14	484.43	468.31	1555.89	1972.46			7626.87		2.28696e-05	0	0	0	7.9489e-09	3.34094e-07	1.00389e-09	3.30409e-07	1.69876e-05	3.1191e-08	5.14433e-06
									753.79	1539.33	756.81	3262.24	2745.52	577.29	900.27	1447.48	796.08			7636.65		2.27955e-05	0	0	0	7.63425e-09	3.24776e-07	9.83635e-10	3.25968e-07	1.68753e-05	3.12222e-08	5.19573e-06
									17295.5	735.23	537.08	868.96	1586.31	1418.08	1172.14	1622.84	647.67			7646.43		2.27211e-05	0	0	0	7.33119e-09	3.15698e-07	9.63738e-10	3.21568e-07	1.67625e-05	3.12504e-08	5.24701e-06
									7670.33	1064.85	743.64	4210.34	957.1	1537.46	429.9	1089.9	658.61			7656.21		2.26464e-05	0	0	0	7.03919e-09	3.06855e-07	9.4419e-10	3.17208e-07	1.66493e-05	3.12757e-08	5.29815e-06
									5951.61	3685.88	1216.23	2966.97	1775.28	723.25	2453.71	809.71	1156.77			7665.98		2.25716e-05	0	0	0	6.75784e-09	2.98242e-07	9.24988e-10	3.12889e-07	1.65357e-05	3.12982e-08	5.34914e-06
									1117.67	2230.46	409	3077.83	648.36	911.05	11427	1130.52	1031.72			7675.76		2.24965e-05	0	0	0	6.48683e-09	2.89854e-07	9.06127e-10	3.08612e-07	1.64218e-05	3.13178e-08	5.39998e-06
									9922.79	1046.25	694.17	3717.74	2960.95	597.16	560.83	1422.57	710.53			7685.54		2.24211e-05	0	0	0	6.22586e-09	2.81687e-07	8.87602e-10	3.04375e-07	1.63075e-05	3.13346e-08	5.45065e-06
									7477.52	1315.39	411.85	3597.4	1447.52	643.56	4004.5	1272.35	719.05			7695.32		2.23456e-05	0	0	0	5.97467e-09	2.73735e-07	8.69408e-10	3.0018e-07	1.61929e-05	3.13485e-08	5.50114e-06
									989.51	1866.68	461.89	3975.47	380.98	677.62	2295.72	1171.8	882.23			7705.1		2.22698e-05	0	0	0	5.73295e-09	2.65993e-07	8.51542e-10	2.96026e-07	1.60779e-05	3.13596e-08	5.55144e-06
									8211.39	1234.5	479.5	6327.24	2532.81	908.31	1109.46	1096.76	521.7			7714.88		2.21938e-05	0	0	0	5.50041e-09	2.58457e-07	8.33998e-10	2.91912e-07	1.59627e-05	3.13679e-08	5.60154e-06
									1903.23	1546.52	821.47	3037.71	266.27	1184.8	3599.11	393.27	1953.64			7724.65		2.21176e-05	0	0	0	5.27677e-09	2.51122e-07	8.16773e-10	2.87839e-07	1.58472e-05	3.13734e-08	5.65143e-06
									861.31	856.11	522.44	1838.27	447.32	816.6	11996.2	1453.74	552.15			7734.43		2.20412e-05	0	0	0	5.06173e-09	2.43981e-07	7.99861e-10	2.83807e-07	1.57315e-05	3.13762e-08	5.7011e-06
									2684.86	1529.79	306.58	2768.25	1957.63	1035.23	3833.33	891.08	686.9			7744.21		2.19646e-05	0	0	0	4.85501e-09	2.37032e-07	7.83258e-10	2.79816e-07	1.56155e-05	3.13762e-08	5.75053e-06
									824.37	1205.27	549.98	3607.12	787.47	782.44	3141.16	912.48	834.95			7753.99		2.18878e-05	0	0	0	4.65632e-09	2.30268e-07	7.6696e-10	2.75865e-07	1.54994e-05	3.13735e-08	5.79972e-06
									3395.58	1157.27	811.41	1072.4	2685.44	1463.67	5132.98	1005.65	652.75			7763.77		2.18108e-05	0	0	0	4.46537e-09	2.23684e-07	7.50962e-10	2.71954e-07	1.5383e-05	3.13681e-08	5.84865e-06
									856.42	537.59	557.21	3774.34	664.78	1638.11	983.35	1607.49	1067.02			7773.54		2.17336e-05	0	0	0	4.28187e-09	2.17277e-07	7.35259e-10	2.68083e-07	1.52665e-05	3.136e-08	5.89732e-06
									919.35	1227.6	674.86	3141.36	3628.28	533.73	1594.01	548.9	597.55			7783.32		2.16562e-05	0	0	0	4.10553e-09	2.1104e-07	7.19848e-10	2.64252e-07	1.51498e-05	3.13491e-08	5.94572e-06
									4425.58	1135.5	780.49	3104.53	3055.5	588.65	4033.24	901.66	541.86			7793.1		2.15787e-05	0	0	0	3.93605e-09	2.04969e-07	7.04723e-10	2.60461e-07	1.5033e-05	3.13357e-08	5.99382e-06
									2637.37	773.55	936.96	1289.3	3533.11	1602.98	833.18	1284.53	876.85			7802.88		2.15009e-05	0	0	0	3.77317e-09	1.99059e-07	6.8988e-10	2.5671e-07	1.49161e-05	3.13195e-08	6.04163e-06
									18091.2	2033.01	735.07	3663.52	1429.36	661.42	803.46	1220.97	716.97			7812.65		2.1423e-05	0	0	0	3.61666e-09	1.93306e-07	6.75314e-10	2.52998e-07	1.47991e-05	3.13008e-08	6.08912e-06
									3956.81	3342.92	413.31	2547.6	1258.85	643.58	6472.33	1285.45	730.47			7822.43		2.13449e-05	0	0	0	3.46629e-09	1.87708e-07	6.61021e-10	2.49326e-07	1.46821e-05	3.12794e-08	6.13631e-06
									4687.24	1926.37	486.54	1122.58	416.96	768.08	871.42	1053.45	473.02			7832.21		2.12667e-05	0	0	0	3.32185e-09	1.8226e-07	6.46997e-10	2.45693e-07	1.45649e-05	3.12554e-08	6.18317e-06
									4811.55	1271.55	832	9352.07	798.39	513.15	2280.21	730.84	1010.76			7841.99		2.11883e-05	0	0	0	3.18314e-09	1.7696e-07	6.33237e-10	2.42099e-07	1.44478e-05	3.12289e-08	6.22969e-06
									4920.05	2828.41	387.23	1194.43	1719.31	1331.71	758.12	740.99	291.8			7851.77		2.11098e-05	0	0	0	3.04993e-09	1.71804e-07	6.19736e-10	2.38545e-07	1.43306e-05	3.11997e-08	6.27588e-06
									3006.39	1343.2	1386.83	3942.49	2127.26	612.39	607.56	1174.24	769.29			7861.55		2.10311e-05	0	0	0	2.92203e-09	1.66789e-07	6.0649e-10	2.35029e-07	1.42135e-05	3.11681e-08	6.32172e-06
									17809.8	658.27	1053.45	6509.4	1070	1347.34	383.38	738.25	694.96			7871.32		2.09524e-05	0	0	0	2.7992e-09	1.61911e-07	5.93494e-10	2.31552e-07	1.40963e-05	3.11338e-08	6.3672e-06
									939.73	1573.74	929.92	4536.68	1346.44	556.98	1872.47	1072.23	715.01			7881.1		2.08735e-05	0	0	0	2.68125e-09	1.57168e-07	5.80745e-10	2.28113e-07	1.39793e-05	3.10971e-08	6.41232e-06
									5362.72	1027.18	635.72	4573.84	403.04	2382.01	234.08	881.08	1678.53			7890.88		2.07945e-05	0	0	0	2.56796e-09	1.52556e-07	5.68239e-10	2.24714e-07	1.38623e-05	3.10579e-08	6.45706e-06
									2974.54	1946.96	678.57	4447.81	1783.36	709.73	3743.09	1587.83	382.31			7900.66		2.07154e-05	0	0	0	2.45911e-09	1.48072e-07	5.55972e-10	2.21352e-07	1.37454e-05	3.10162e-08	6.50143e-06
									2774.4	4421.81	1173.21	582.95	1139.83	855.19	943.77	1167.74	571.56			7910.44		2.06362e-05	0	0	0	2.35449e-09	1.43712e-07	5.43942e-10	2.18029e-07	1.36285e-05	3.0972e-08	6.5454e-06
									1106.62	1042.11	491.29	1510.79	1369.97	1932.08	937.62	777.41	1011.89			7920.21		2.05569e-05	0	0	0	2.25389e-09	1.39474e-07	5.32143e-10	2.14744e-07	1.35119e-05	3.09254e-08	6.58897e-06
									4535.77	721.27	1002.71	935.49	1205.72	939.22	1340.77	1074.57	433.22			7929.99		2.04776e-05	0	0	0	2.1571e-09	1.35353e-07	5.20573e-10	2.11496e-07	1.33953e-05	3.08763e-08	6.63214e-06
									2189.8	1144.18	778.77	4774.92	1482.6	1122.56	4102.88	735.86	901.35			7939.77		2.03982e-05	0	0	0	2.0639e-09	1.31347e-07	5.09229e-10	2.08287e-07	1.32789e-05	3.08248e-08	6.6749e-06
									34237.9	834.1	650.88	3879.05	1146.27	465.32	3311.95	413.66	637.8			7949.55		2.03188e-05	0	0	0	1.97416e-09	1.27453e-07	4.98106e-10	2.05116e-07	1.31628e-05	3.07709e-08	6.71723e-06
									7513.08	1657.68	964.39	1874.29	1626.45	499.7	2466.06	1193.4	831.01			7959.33		2.02393e-05	0	0	0	1.88778e-09	1.23666e-07	4.87202e-10	2.01981e-07	1.30468e-05	3.07147e-08	6.75913e-06
									2755.46	1236.19	886.27	3454.27	1827.93	1065.36	7506.17	1040.11	586.3			7969.1		2.01597e-05	0	0	0	1.80473e-09	1.19984e-07	4.76512e-10	1.98884e-07	1.2931e-05	3.0656e-08	6.80059e-06
									7917.26	1206.6	679.52	610.25	782.52	1078.89	9002.28	1580.33	336.95			7978.88		2.00801e-05	0	0	0	1.72492e-09	1.16404e-07	4.66033e-10	1.95824e-07	1.28154e-05	3.0595e-08	6.84161e-06
									64323.4	3698.15	680.89	4002.24	701.18	1652.84	782.78	1473.13	984.21			7988.66		2.00004e-05	0	0	0	1.6483e-09	1.12923e-07	4.55763e-10	1.92801e-07	1.27001e-05	3.05317e-08	6.88216e-06
									7424.86	599.65	431.52	1428.54	1653.63	1281.82	1047.19	2498.5	781.34			7998.44		1.99207e-05	0	0	0	1.57481e-09	1.09538e-07	4.45696e-10	1.89813e-07	1.25851e-05	3.04661e-08	6.92226e-06
									1003.66	2134.05	1314.66	3255.22	2179.76	755.44	869.26	569.23	698.42			8008.22		1.98409e-05	0	0	0	1.50438e-09	1.06249e-07	4.35829e-10	1.86863e-07	1.24702e-05	3.03982e-08	6.96188e-06
									19058.8	1331.53	430.42	5694.48	923.55	902.59	9188.44	493.8	571.75			8017.99		1.9761e-05	0	0	0	1.43694e-09	1.03052e-07	4.2616e-10	1.83948e-07	1.23557e-05	3.03281e-08	7.00102e-06
									2720.4	3541.44	726.3	9384.43	789.49	803.86	402.34	1848.58	1266.62			8027.77		1.96812e-05	0	0	0	1.37244e-09	9.99448e-08	4.16684e-10	1.81068e-07	1.22414e-05	3.02558e-08	7.03967e-06
									886.84	1575.03	663.95	387.78	309.22	861.73	3236.32	807.12	408.27			8037.55		1.96013e-05	0	0	0	1.31081e-09	9.69264e-08	4.07398e-10	1.78225e-07	1.21274e-05	3.01813e-08	7.07783e-06
									8475.74	1283.71	436.16	4134.31	1731.9	634.32	3148.2	542.69	705.78			8047.33		1.95213e-05	0	0	0	1.25199e-09	9.3994e-08	3.98299e-10	1.75416e-07	1.20138e-05	3.01046e-08	7.11548e-06
									3184.59	1443.22	824.25	3894.41	1920.25	1659.52	3052.38	1597.65	570.58			8057.11		1.94413e-05	0	0	0	1.19591e-09	9.11455e-08	3.89383e-10	1.72642e-07	1.19004e-05	3.00258e-08	7.15262e-06
									3753.32	3183.76	594.02	1013.99	735.68	833.94	1175.16	509.65	636.14			8066.88		1.93613e-05	0	0	0	1.14251e-09	8.83788e-08	3.80645e-10	1.69903e-07	1.17874e-05	2.9945e-08	7.18923e-06
									3577.65	717.9	511.61	868.34	1152.94	1222.8	668.93	1235.34	690.13			8076.66		1.92812e-05	0	0	0	1.09173e-09	8.56916e-08	3.72084e-10	1.67199e-07	1.16748e-05	2.9862e-08	7.22532e-06
									3511.05	2283.23	1357.31	4408.86	2443.96	545.79	743.09	2190.13	854.78			8086.44		1.92011e-05	0	0	0	1.04349e-09	8.30819e-08	3.63695e-10	1.64529e-07	1.15624e-05	2.9777e-08	7.26086e-06
									5274.78	516.87	944.71	3442.63	1586.39	424.25	8895.4	2086.51	721.4			8096.22		1.9121e-05	0	0	0	9.97672e-10	8.05474e-08	3.55476e-10	1.61892e-07	1.14505e-05	2.969e-08	7.29586e-06
									4004.39	1005.79	349.96	4776.32	819.02	830.74	984.32	1156.58	635.92			8106		1.90409e-05	0	0	0	9.54143e-10	7.8086e-08	3.47424e-10	1.5929e-07	1.13389e-05	2.96011e-08	7.33031e-06
									4985.07	769.55	465.4	2107.91	402.76	515.86	4451.17	1243.44	625.39			8115.77		1.89607e-05	0	0	0	9.12764e-10	7.56956e-08	3.39536e-10	1.56721e-07	1.12278e-05	2.95101e-08	7.36419e-06
									4232.28	1131.7	586.34	9575.06	399.86	657.66	1454.76	1377.51	963.72			8125.55		1.88805e-05	0	0	0	8.73397e-10	7.33739e-08	3.3181e-10	1.54185e-07	1.1117e-05	2.94173e-08	7.3975e-06
									902.1	1012.34	529.25	3524.48	618.98	682.37	745.13	666.81	1172.82			8135.33		1.88003e-05	0	0	0	8.35907e-10	7.11188e-08	3.24243e-10	1.51682e-07	1.10067e-05	2.93225e-08	7.43023e-06
									2719.48	3171.11	996.82	4209.76	1315.88	872.08	716.43	1906.3	674.44			8145.11		1.872e-05	0	0	0	8.00156e-10	6.89282e-08	3.16832e-10	1.49212e-07	1.08967e-05	2.92259e-08	7.46238e-06
									3416.29	1829.58	593.39	3869.93	1710.26	636.96	4843.14	624.1	448.03			8154.89		1.86397e-05	0	0	0	7.66009e-10	6.67998e-08	3.09575e-10	1.46774e-07	1.07873e-05	2.91275e-08	7.49393e-06
									5190.09	1817.29	680.28	5884.39	794.69	427.12	1949.24	651.18	480.06			8164.66		1.85595e-05	0	0	0	7.33327e-10	6.47322e-08	3.0247e-10	1.44368e-07	1.06782e-05	2.90272e-08	7.52487e-06
									3685.8	962.2	378.36	5418.93	1726.86	815.53	1445.03	956.56	354.38			8174.44		1.84792e-05	0	0	0	7.01975e-10	6.27239e-08	2.95513e-10	1.41995e-07	1.05697e-05	2.89252e-08	7.55522e-06
									1965.19	1454.69	884.7	9185.22	20644.2	1024.05	1013.74	880.85	420.57			8184.22		1.83989e-05	0	0	0	6.71815e-10	6.07736e-08	2.88702e-10	1.39653e-07	1.04616e-05	2.88215e-08	7.58496e-06
									5990.13	2813.47	581.64	3400.16	577.83	719.42	435.53	2006.13	349.28			8194		1.83187e-05	0	0	0	6.42712e-10	5.88799e-08	2.82034e-10	1.37343e-07	1.0354e-05	2.8716e-08	7.61409e-06
									1180.31	784.11	920.85	364.27	360.05	767.03	402.12	1453.44	358.22			8203.78		1.82384e-05	0	0	0	6.14528e-10	5.70416e-08	2.75507e-10	1.35064e-07	1.0247e-05	2.86088e-08	7.64261e-06
									4711.02	2828.72	1274.7	8160.74	1803.97	752.59	530.39	1115.85	327.97			8213.56		1.81582e-05	0	0	0	5.87126e-10	5.52573e-08	2.69118e-10	1.32816e-07	1.01404e-05	2.84999e-08	7.67052e-06
									4821.43	3067.63	858.81	4299.42	523.31	1106	886.62	2381.34	916.99			8223.33		1.80781e-05	0	0	0	5.60372e-10	5.35256e-08	2.62865e-10	1.30599e-07	1.00344e-05	2.83894e-08	7.69782e-06
									925.15	2199.66	1574.78	1921.77	682.41	1542.39	516.42	716.33	306.22			8233.11		1.79979e-05	0	0	0	5.34205e-10	5.18452e-08	2.56745e-10	1.28412e-07	9.92889e-06	2.82773e-08	7.72449e-06
									25037.2	1793.46	696.03	1283.8	1545.5	557.97	12326.9	1392.68	600.45			8242.89		1.79179e-05	0	0	0	5.08654e-10	5.02149e-08	2.50754e-10	1.26255e-07	9.82394e-06	2.81637e-08	7.75055e-06
									1252.61	1378.67	399.06	3796.46	1049.97	1473.3	6146.06	578.03	674.96			8252.67		1.78379e-05	0	0	0	4.83753e-10	4.86332e-08	2.44892e-10	1.24127e-07	9.71954e-06	2.80484e-08	7.77599e-06
									3866.51	1400.8	426.5	6992.78	559.3	1086.97	4541.03	834.59	495.68			8262.44		1.77579e-05	0	0	0	4.59536e-10	4.70988e-08	2.39154e-10	1.2203e-07	9.6157e-06	2.79317e-08	7.8008e-06
									4563.67	2650.12	424.58	3667.74	1346.32	590.28	2064.1	1332.92	949.74			8272.22		1.7678e-05	0	0	0	4.36038e-10	4.56104e-08	2.33539e-10	1.19962e-07	9.51241e-06	2.78135e-08	7.82499e-06
									1085.6	1004.21	443.98	550.46	1643.76	693.71	4235.23	1740.8	1189.84			8282		1.75981e-05	0	0	0	4.13293e-10	4.41667e-08	2.28043e-10	1.17923e-07	9.40969e-06	2.76938e-08	7.84854e-06
									6020.8	1364.97	542.05	1494.85	825.65	3407.27	5090.83	758.16	753.55			8291.78		1.75183e-05	0	0	0	3.91337e-10	4.27663e-08	2.22665e-10	1.15912e-07	9.30754e-06	2.75727e-08	7.87147e-06
									3972.36	1674.63	905.09	1679.14	1441.14	1076.51	2252.68	2270.14	720.69			8301.56		1.74385e-05	0	0	0	3.70202e-10	4.14078e-08	2.17401e-10	1.1393e-07	9.20596e-06	2.74501e-08	7.89376e-06
									4194.11	1518.18	1067.49	1145.58	1163.83	1055.03	864.72	907.11	440.1			8311.33		1.73589e-05	0	0	0	3.49925e-10	4.009e-08	2.1225e-10	1.11976e-07	9.10496e-06	2.73262e-08	7.91541e-06
									680.17	1473.16	679.89	3280	1380.94	1114.48	2300.25	468.38	537.92			8321.11		1.72792e-05	0	0	0	3.30539e-10	3.88115e-08	2.0721e-10	1.1005e-07	9.00455e-06	2.7201e-08	7.93643e-06
									4464.57	1033.23	997.93	3268.07	3088.17	1392.15	21656.4	2369.78	1107.54			8330.89		1.71997e-05	0	0	0	3.12078e-10	3.75711e-08	2.02279e-10	1.08152e-07	8.90473e-06	2.70744e-08	7.95681e-06
									1068.12	1825.71	654.27	1572.05	1761.26	997.83	6535.06	1375.97	712.44			8340.67		1.71201e-05	0	0	0	2.94578e-10	3.63675e-08	1.97455e-10	1.06281e-07	8.80551e-06	2.69466e-08	7.97654e-06
									3100.99	1112.55	1122.71	596.43	968.96	1725.63	483.36	1038.57	554.78			8350.45		1.70407e-05	0	0	0	2.78072e-10	3.52e-08	1.92736e-10	1.04437e-07	8.70688e-06	2.68175e-08	7.99562e-06
									5298.85	2662.11	829.68	4031.04	1196.31	640.91	2490.29	722.21	806.76			8360.23		1.69614e-05	0	0	0	2.62596e-10	3.40676e-08	1.88121e-10	1.02619e-07	8.60886e-06	2.66872e-08	8.01406e-06
									3021.19	1752.15	687.99	2351.42	645.63	691.05	610.74	657.35	725.27			8370		1.68821e-05	0	0	0	2.4817e-10	3.29697e-08	1.83607e-10	1.00829e-07	8.51146e-06	2.65556e-08	8.03185e-06
									4291.47	1831.26	604.75	4978.87	940.76	848.28	4209.18	1318.77	439.43			8379.78		1.68029e-05	0	0	0	2.34753e-10	3.19052e-08	1.79194e-10	9.90642e-08	8.41467e-06	2.64229e-08	8.04898e-06
									4944.96	1967.68	1025.34	3464.66	1007.07	795.16	717.06	613.77	1020.14			8389.56		1.67237e-05	0	0	0	2.22283e-10	3.08733e-08	1.74877e-10	9.73257e-08	8.3185e-06	2.62891e-08	8.06546e-06
									765.53	1328.57	615.56	521.09	367.33	533.43	671.66	1105.64	698.23			8399.34		1.66446e-05	0	0	0	2.10697e-10	2.98733e-08	1.70657e-10	9.56128e-08	8.22296e-06	2.61542e-08	8.08128e-06
									969.08	1498.92	593	3050.04	611.17	498.2	893.03	1519.46	284.71			8409.11		1.65657e-05	0	0	0	1.99935e-10	2.89041e-08	1.66531e-10	9.39253e-08	8.12805e-06	2.60182e-08	8.09645e-06
									3290.93	1152.28	743.19	2591.93	946.02	1620.17	3797.7	468.08	443.37			8418.89		1.64868e-05	0	0	0	1.89934e-10	2.7965e-08	1.62497e-10	9.2263e-08	8.03378e-06	2.58811e-08	8.11095e-06
									875.26	2213.07	709.05	970.08	1198.2	673.8	1217.86	1121.18	593.6			8428.67		1.6408e-05	0	0	0	1.80632e-10	2.70552e-08	1.58554e-10	9.06255e-08	7.94015e-06	2.5743e-08	8.12478e-06
									1592.5	732.05	377.09	2599.47	382.64	435.18	661.79	1977.93	830.64			8438.45		1.63293e-05	0	0	0	1.71968e-10	2.61737e-08	1.54699e-10	8.90125e-08	7.84718e-06	2.56039e-08	8.13795e-06
									2509.84	2681.78	589.3	419.76	836.37	698.79	6746.04	2032.01	489.3			8448.23		1.62506e-05	0	0	0	1.63879e-10	2.53197e-08	1.5093e-10	8.74238e-08	7.75485e-06	2.54639e-08	8.15044e-06
									9781.99	1372.8	769.92	2961.91	535.48	857.2	435.27	1317.82	947.5			8458.01		1.61721e-05	0	0	0	1.56303e-10	2.44923e-08	1.47247e-10	8.58592e-08	7.66318e-06	2.5323e-08	8.16227e-06
									4659.82	617.15	436.02	5562.51	1688.43	761.86	661.29	727.95	487.35			8467.78		1.60937e-05	0	0	0	1.4918e-10	2.36908e-08	1.43646e-10	8.43183e-08	7.57218e-06	2.51811e-08	8.17342e-06
									3850.45	929.69	1302.33	1838.12	885	776.28	842.81	1174.16	676.82			8477.56		1.60153e-05	0	0	0	1.42446e-10	2.29142e-08	1.40126e-10	8.2801e-08	7.48185e-06	2.50384e-08	8.18389e-06
									751.97	1196.68	874.05	2506.25	1243.94	1000.64	306.9	1258.61	726.09			8487.34		1.59371e-05	0	0	0	1.3604e-10	2.21617e-08	1.36686e-10	8.13069e-08	7.39219e-06	2.48948e-08	8.19369e-06
									2446.58	1818.98	1088.98	3570.49	3982.85	531.05	1218.52	1073.74	593.68			8497.12		1.58589e-05	0	0	0	1.299e-10	2.14324e-08	1.33323e-10	7.98358e-08	7.30321e-06	2.47504e-08	8.2028e-06
									1763.67	957.91	683.99	4516.48	800.48	882.91	6672.4	1318.77	773.1			8506.9		1.57809e-05	0	0	0	1.23966e-10	2.07255e-08	1.30035e-10	7.83875e-08	7.21491e-06	2.46053e-08	8.21123e-06
									596.26	896.32	657.11	3399.33	1003.55	1092.94	3567.01	749.38	346.34			8516.67		1.5703e-05	0	0	0	1.18203e-10	2.00403e-08	1.26821e-10	7.69617e-08	7.12731e-06	2.44594e-08	8.21898e-06
									6915.09	1405.8	542.33	4207.75	1499.2	559.96	5498.37	1057.22	557.76			8526.45		1.56252e-05	0	0	0	1.12611e-10	1.93762e-08	1.2368e-10	7.55581e-08	7.04039e-06	2.43127e-08	8.22604e-06
									9001.86	1774.72	589.19	3530.91	443.66	467.63	1755.8	1389.97	368			8536.23		1.55475e-05	0	0	0	1.07191e-10	1.87328e-08	1.20609e-10	7.41764e-08	6.95416e-06	2.41654e-08	8.23243e-06
									3679.95	642.18	963.26	3929.82	1146.51	709.27	768.9	2945.55	811.47			8546.01		1.54699e-05	0	0	0	1.01946e-10	1.81096e-08	1.17609e-10	7.28165e-08	6.86861e-06	2.40174e-08	8.23814e-06
									3354.15	2275.53	1061.46	2554.48	368.59	715.07	922.52	1253.81	904.98			8555.79		1.53924e-05	0	0	0	9.68749e-11	1.7506e-08	1.14678e-10	7.1478e-08	6.78376e-06	2.38688e-08	8.24319e-06
									2471.25	1160.19	639.2	2539.17	1016.58	589.17	2761.87	1403.25	640.44			8565.56		1.53151e-05	0	0	0	9.19807e-11	1.69215e-08	1.11814e-10	7.01607e-08	6.69959e-06	2.37196e-08	8.24756e-06
									11505.5	2393.55	321.35	3295.34	1096.36	931.05	777.78	955.71	572.12			8575.34		1.52379e-05	0	0	0	8.72641e-11	1.63556e-08	1.09017e-10	6.88643e-08	6.61611e-06	2.35698e-08	8.25127e-06
									3219.73	1708.28	903.22	3303.9	1012.58	494.1	1326.04	1847.08	387.84			8585.12		1.51608e-05	0	0	0	8.27266e-11	1.58078e-08	1.06284e-10	6.75886e-08	6.53331e-06	2.34194e-08	8.25432e-06
									13386.5	2351.32	878.29	2627.57	1006.91	1293.45	10726.9	2137.89	595.65			8594.9		1.50838e-05	0	0	0	7.83695e-11	1.52776e-08	1.03615e-10	6.63334e-08	6.45121e-06	2.32686e-08	8.25672e-06
									3022	1494.52	1064.77	2049.83	1646.27	593.53	3981.75	1213.43	631.75			8604.68		1.5007e-05	0	0	0	7.4194e-11	1.47645e-08	1.01008e-10	6.50983e-08	6.36979e-06	2.31173e-08	8.25845e-06
									1674.22	2959.57	419.02	1156.71	2085.53	2042.5	1778.65	1292.82	592.94			8614.45		1.49303e-05	0	0	0	7.02015e-11	1.42679e-08	9.84626e-11	6.38831e-08	6.28906e-06	2.29655e-08	8.25954e-06
									2079.98	3267.52	789.2	1059.19	710.88	812.76	1119.39	997.82	326.35			8624.23		1.48538e-05	0	0	0	6.63934e-11	1.37874e-08	9.59769e-11	6.26875e-08	6.20902e-06	2.28132e-08	8.25998e-06
									1088.32	1546.3	570.04	4507.11	577.95	1075.63	347.58	1068.06	400.89			8634.01		1.47774e-05	0	0	0	6.27709e-11	1.33225e-08	9.35498e-11	6.15113e-08	6.12966e-06	2.26606e-08	8.25977e-06
									3751.53	1618.6	1408.41	2960.24	527.47	460.38	3461.59	938.54	352.34			8643.79		1.47011e-05	0	0	0	5.93354e-11	1.28725e-08	9.11799e-11	6.03543e-08	6.05099e-06	2.25076e-08	8.25893e-06
									5970.01	1352.59	688.69	6125.53	1677.25	407.36	1006.94	1192.2	1029.38			8653.57		1.4625e-05	0	0	0	5.60868e-11	1.24372e-08	8.88661e-11	5.92161e-08	5.97301e-06	2.23542e-08	8.25744e-06
									3576.9	1914.48	390.24	3312.88	3293.19	763.34	603.7	1416.25	940.19			8663.34		1.45491e-05	0	0	0	5.30187e-11	1.20158e-08	8.66071e-11	5.80965e-08	5.89572e-06	2.22005e-08	8.25532e-06
									1084.38	1259.11	729.26	8635.25	1054.1	582.57	1745.29	66937	627.58			8673.12		1.44733e-05	0	0	0	5.01227e-11	1.16079e-08	8.44015e-11	5.69953e-08	5.81911e-06	2.20465e-08	8.25257e-06
									4231.13	2366.07	523.31	4467.48	365.73	1398.58	4098.92	1863.29	613.2			8682.9		1.43976e-05	0	0	0	4.73905e-11	1.12131e-08	8.22481e-11	5.59122e-08	5.7432e-06	2.18922e-08	8.24919e-06
									1155.69	1858.35	654.97	7719.86	395.21	760.39	963.76	2321.53	858.19			8692.68		1.43222e-05	0	0	0	4.48137e-11	1.08308e-08	8.01456e-11	5.48469e-08	5.66796e-06	2.17376e-08	8.24518e-06
									4395.93	1360.58	491.08	4452.41	1919.84	530.75	3866.74	1360.49	520.1			8702.46		1.42468e-05	0	0	0	4.23839e-11	1.04607e-08	7.80929e-11	5.37992e-08	5.59342e-06	2.15827e-08	8.24055e-06
									3882.13	1594.98	703.96	2093.9	1148.3	496.2	3829.04	1672.78	701.26			8712.24		1.41717e-05	0	0	0	4.00927e-11	1.01026e-08	7.60885e-11	5.2769e-08	5.51957e-06	2.14277e-08	8.2353e-06
									4483.26	1352.85	1054.12	4417.27	2306.7	770.43	4227.87	1791.13	941.13			8722.01		1.40967e-05	0	0	0	3.79319e-11	9.75602e-09	7.41313e-11	5.1756e-08	5.4464e-06	2.12724e-08	8.22944e-06
									27799.5	1564.78	429.31	1177.21	1247.73	441.41	1824.08	871.42	1308.11			8731.79		1.40219e-05	0	0	0	3.58929e-11	9.42076e-09	7.22202e-11	5.07599e-08	5.37391e-06	2.1117e-08	8.22297e-06
									4422.98	1757.4	756.25	968.72	445.83	898.96	2389.78	1456.1	351.59			8741.57		1.39473e-05	0	0	0	3.39675e-11	9.09647e-09	7.03544e-11	4.97807e-08	5.30212e-06	2.09614e-08	8.21589e-06
									4841.98	3791.4	553.66	332.07	620.65	857.43	2974.82	862.61	340.05			8751.35		1.38728e-05	0	0	0	3.21474e-11	8.78284e-09	6.85331e-11	4.88179e-08	5.23101e-06	2.08057e-08	8.2082e-06
									2891.63	1572.41	614.16	5300.95	351.18	607.63	509.48	1235.34	497.52			8761.12		1.37986e-05	0	0	0	3.0424e-11	8.47955e-09	6.67554e-11	4.78716e-08	5.16059e-06	2.06499e-08	8.19991e-06
									1962.33	1445.74	575.43	4609.38	1870.65	739.16	70695	1043.44	715.55			8770.9		1.37245e-05	0	0	0	2.87891e-11	8.18629e-09	6.50206e-11	4.69413e-08	5.09086e-06	2.0494e-08	8.19102e-06
									3982.57	1009.44	743.6	4880.69	528.38	641.61	440.89	761.48	561.24			8780.68		1.36506e-05	0	0	0	2.72343e-11	7.90274e-09	6.33277e-11	4.6027e-08	5.02182e-06	2.0338e-08	8.18153e-06
									956.3	1067.39	667.34	3874.97	355.47	801.48	1945.67	1062.15	446.27			8790.46		1.35769e-05	0	0	0	2.57514e-11	7.62858e-09	6.16759e-11	4.51284e-08	4.95346e-06	2.0182e-08	8.17145e-06
									3822.24	1058.25	712.66	3281.38	1045.35	391.55	1233.53	1182.42	623.04			8800.24		1.35034e-05	0	0	0	2.43349e-11	7.36351e-09	6.00644e-11	4.42453e-08	4.88579e-06	2.0026e-08	8.16079e-06
									4243.89	1124.05	946.9	3764.73	471.56	1041.75	980.57	969	637.4			8810.02		1.343e-05	0	0	0	2.29827e-11	7.1072e-09	5.84924e-11	4.33774e-08	4.8188e-06	1.98699e-08	8.14953e-06
									2446.99	1464.03	1183.63	3743.3	1376.83	652.75	3018.39	726.12	1435.12			8819.79		1.33569e-05	0	0	0	2.16931e-11	6.85934e-09	5.69589e-11	4.25246e-08	4.75248e-06	1.9714e-08	8.1377e-06
									5491.71	1172	439.95	2271.8	1213.27	1108.32	842.98	1773.1	863.35			8829.57		1.3284e-05	0	0	0	2.04641e-11	6.61962e-09	5.54632e-11	4.16866e-08	4.68685e-06	1.9558e-08	8.12528e-06
									3013.21	1153.41	826.47	3283.68	2117.16	1135.03	476.87	606.94	1073.07			8839.35		1.32112e-05	0	0	0	1.92939e-11	6.38772e-09	5.40045e-11	4.08633e-08	4.62189e-06	1.94021e-08	8.11229e-06
									861.44	724.16	911.74	1407.61	847.78	1112.64	5009.52	1109.1	1572.72			8849.13		1.31387e-05	0	0	0	1.81804e-11	6.16333e-09	5.25819e-11	4.00543e-08	4.5576e-06	1.92464e-08	8.09873e-06
									3723.86	4943.67	778.6	3237.18	470.25	887.15	876.58	345.53	1245.95			8858.91		1.30663e-05	0	0	0	1.71219e-11	5.94612e-09	5.11945e-11	3.92596e-08	4.49398e-06	1.90907e-08	8.08459e-06
									7414.53	2721.9	935.53	1085.54	1127.33	539.08	2019.72	469.69	369.45			8868.68		1.29941e-05	0	0	0	1.61165e-11	5.73584e-09	4.98415e-11	3.84788e-08	4.43102e-06	1.89352e-08	8.06989e-06
									631.82	976.73	501.57	2906.42	898.6	495.66	827.37	2578.3	923.22			8878.46		1.29222e-05	0	0	0	1.51623e-11	5.5323e-09	4.85221e-11	3.77119e-08	4.36872e-06	1.87799e-08	8.05463e-06
									3453.18	1268.13	854.88	498.86	1473.83	1169.8	754.61	901.55	707.12			8888.24		1.28504e-05	0	0	0	1.42573e-11	5.33536e-09	4.72354e-11	3.69584e-08	4.30708e-06	1.86248e-08	8.03882e-06
									3682.72	1348.8	690.21	829.16	1918.7	518.83	2564.89	548.1	770.32			8898.02		1.27788e-05	0	0	0	1.33998e-11	5.14485e-09	4.59807e-11	3.62183e-08	4.24609e-06	1.84698e-08	8.02246e-06
									1185.56	1939.99	609.13	1016.9	440.6	541.62	4254.52	1049.15	860.24			8907.8		1.27074e-05	0	0	0	1.25877e-11	4.96062e-09	4.4757e-11	3.54914e-08	4.18575e-06	1.83151e-08	8.00556e-06
									3295.34	2114.27	732.25	5928.94	393.41	456.39	2699.23	929.66	479.79			8917.57		1.26363e-05	0	0	0	1.18193e-11	4.78251e-09	4.35635e-11	3.47773e-08	4.12607e-06	1.81607e-08	7.98813e-06
									3081.2	1566.93	946.65	3393.8	1516.99	685.57	4045.58	728.26	429.45			8927.35		1.25653e-05	0	0	0	1.10927e-11	4.61037e-09	4.23995e-11	3.40759e-08	4.06703e-06	1.80065e-08	7.97017e-06
									1012.18	590.81	931.24	5094.94	2056.22	593.41	620.21	882.21	1017.06			8937.13		1.24946e-05	0	0	0	1.04059e-11	4.44402e-09	4.1264e-11	3.3387e-08	4.00863e-06	1.78527e-08	7.95169e-06
									16895.9	3659.36	582	3778.99	2370.33	844.85	412.02	1542.51	1014.59			8946.91		1.2424e-05	0	0	0	9.7574e-12	4.28333e-09	4.01565e-11	3.27104e-08	3.95086e-06	1.76992e-08	7.9327e-06
									3392.4	1502.47	1232.27	3308.75	1532.82	781.99	3260.87	1510.19	334.04			8956.69		1.23537e-05	0	0	0	9.14556e-12	4.12812e-09	3.90765e-11	3.2046e-08	3.89374e-06	1.75459e-08	7.91319e-06
									16204.9	1560.53	915.82	4912.2	1438.25	575.19	3196.52	1073.26	623.93			8966.46		1.22836e-05	0	0	0	8.56882e-12	3.97825e-09	3.80235e-11	3.13936e-08	3.83725e-06	1.73931e-08	7.89319e-06
									2300.31	1289.49	455.04	3022	1741.16	722.71	238.84	972.74	769.04			8976.24		1.22138e-05	0	0	0	8.02557e-12	3.83355e-09	3.69968e-11	3.0753e-08	3.78139e-06	1.72406e-08	7.87269e-06
									6006.26	1275.42	1168	3406.57	1174.54	1103.69	920.77	1137.66	431.88			8986.02		1.21441e-05	0	0	0	7.51424e-12	3.69387e-09	3.5996e-11	3.0124e-08	3.72615e-06	1.70885e-08	7.8517e-06
									2261.19	1450.41	487.94	11682.8	851.87	878.8	3892.09	1115.47	336.38			8995.8		1.20747e-05	0	0	0	7.03324e-12	3.55905e-09	3.50206e-11	2.95065e-08	3.67154e-06	1.69367e-08	7.83023e-06
									15084.6	2360.06	685.49	1017.93	826.06	702.32	3734.96	520.17	823			9005.58		1.20056e-05	0	0	0	6.58098e-12	3.42893e-09	3.407e-11	2.89003e-08	3.61754e-06	1.67854e-08	7.80828e-06
									2038.66	3034.08	1217.84	10404	1502.76	749.62	833.94	922.76	369.2			9015.35		1.19366e-05	0	0	0	6.15589e-12	3.30336e-09	3.31436e-11	2.83053e-08	3.56417e-06	1.66344e-08	7.78586e-06
									3458.06	1668.92	771.86	2836.37	1658.48	878.91	1119.22	661.12	507.11			9025.13		1.18679e-05	0	0	0	5.75637e-12	3.18218e-09	3.22411e-11	2.77213e-08	3.51141e-06	1.64839e-08	7.76298e-06
									9935.73	1207.99	721.17	3403.67	684.94	1401	379.94	2220.31	692.02			9034.91		1.17995e-05	0	0	0	5.38084e-12	3.06523e-09	3.13617e-11	2.71482e-08	3.45926e-06	1.63339e-08	7.73965e-06
									1833.32	1199.77	706.39	3082.58	1188.02	695.83	3663.29	1322.3	834.07			9044.69		1.17313e-05	0	0	0	5.02772e-12	2.95236e-09	3.0505e-11	2.65857e-08	3.40772e-06	1.61842e-08	7.71586e-06
									4611.32	1712.88	680.19	4352.65	2215.43	1156.16	3393.87	1199	520.04			9054.47		1.16633e-05	0	0	0	4.69542e-12	2.84345e-09	2.96705e-11	2.60336e-08	3.35678e-06	1.60351e-08	7.69163e-06
									1225.67	1312	1107.73	3148.14	609.29	1054.73	2814.51	850.24	396.14			9064.24		1.15956e-05	0	0	0	4.38235e-12	2.7384e-09	2.88576e-11	2.5492e-08	3.30644e-06	1.58864e-08	7.66696e-06
									38541.7	1332.13	549.04	3823.83	614.64	968.89	3180.5	1065.37	412.4			9074.02		1.15282e-05	0	0	0	4.08694e-12	2.6371e-09	2.80658e-11	2.49605e-08	3.2567e-06	1.57382e-08	7.64186e-06
									3265.58	1918.77	469.42	2580.91	1025.41	1160.87	2253.36	1300.59	594.91			9083.8		1.1461e-05	0	0	0	3.80808e-12	2.53942e-09	2.72945e-11	2.4439e-08	3.20756e-06	1.55905e-08	7.61634e-06
									3893.07	1090.44	1064.74	6423.69	1695.67	924.9	3717.27	992.13	939.81			9093.58		1.1394e-05	0	0	0	3.54511e-12	2.44527e-09	2.65433e-11	2.39273e-08	3.15901e-06	1.54434e-08	7.59039e-06
									2509.13	1242.82	516.56	631.58	871.05	730.65	3058.24	1209.49	867.02			9103.36		1.13274e-05	0	0	0	3.29742e-12	2.35452e-09	2.58116e-11	2.34253e-08	3.11104e-06	1.52967e-08	7.56404e-06
									868.4	1072.14	569.09	2334.97	583.19	803.5	3029.64	1117.25	595.08			9113.14		1.12609e-05	0	0	0	3.0644e-12	2.26707e-09	2.50988e-11	2.29329e-08	3.06366e-06	1.51507e-08	7.53728e-06
									2715.6	3273.67	555.21	2900.5	545.56	629.05	3734.42	888.56	631.55			9122.91		1.11948e-05	0	0	0	2.84542e-12	2.1828e-09	2.44045e-11	2.24498e-08	3.01685e-06	1.50051e-08	7.51012e-06
									772.69	4254.05	950.96	2030.67	985.35	1025.67	986.66	1227.83	592.34			9132.69		1.11289e-05	0	0	0	2.63987e-12	2.10161e-09	2.3728e-11	2.19758e-08	2.97061e-06	1.48602e-08	7.48257e-06
									1202.16	1096.11	403.17	2916.54	2853.19	1703.38	1087.14	1105.88	786.42			9142.47		1.10633e-05	0	0	0	2.44714e-12	2.02338e-09	2.3069e-11	2.15109e-08	2.92495e-06	1.47158e-08	7.45463e-06
									5132.12	2332.99	570.4	5995.45	839.04	1138.24	838.7	1684.32	568.94			9152.25		1.0998e-05	0	0	0	2.2666e-12	1.948e-09	2.24268e-11	2.10549e-08	2.87985e-06	1.4572e-08	7.42631e-06
									924.67	542.17	617.61	4678.91	435.99	660.24	608.78	1050.35	486.64			9162.02		1.09329e-05	0	0	0	2.09763e-12	1.87536e-09	2.18012e-11	2.06075e-08	2.8353e-06	1.44289e-08	7.39762e-06
									22299	742.98	1182.04	4091.44	1339.17	1269.04	6883.6	1605.44	356.28			9171.8		1.08681e-05	0	0	0	1.93963e-12	1.80535e-09	2.11918e-11	2.01687e-08	2.79132e-06	1.42863e-08	7.36856e-06
									4639.04	1248.12	600.07	4360.51	1401.62	742.06	299.96	1713.58	387.99			9181.58		1.08036e-05	0	0	0	1.79198e-12	1.73785e-09	2.05983e-11	1.97382e-08	2.74788e-06	1.41444e-08	7.33915e-06
									2263.76	1852.22	613.85	2849.09	1747.21	618.71	9603.98	517.2	254.79			9191.36		1.07393e-05	0	0	0	1.65406e-12	1.67276e-09	2.00203e-11	1.93159e-08	2.70499e-06	1.40032e-08	7.30937e-06
									6257.43	3654.78	422.88	629.83	485.38	463.66	3628.92	1219.65	562.62			9201.14		1.06754e-05	0	0	0	1.52524e-12	1.60996e-09	1.94576e-11	1.89018e-08	2.66265e-06	1.38626e-08	7.27925e-06
									3723.06	1578.66	482.96	2591.91	1396.73	403.55	3316.73	1130.99	420.21			9210.92		1.06117e-05	0	0	0	1.40492e-12	1.54934e-09	1.89098e-11	1.84956e-08	2.62084e-06	1.37227e-08	7.24879e-06
									2418.02	1443.04	610.08	2361.3	936.41	1010.55	961.79	1600.22	1018.06			9220.69		1.05483e-05	0	0	0	1.29252e-12	1.4908e-09	1.83765e-11	1.80973e-08	2.57956e-06	1.35835e-08	7.218e-06
									2543.1	2183	629.9	5154.41	677.3	1169.82	1366.82	1183.86	290.13			9230.47		1.04852e-05	0	0	0	1.18765e-12	1.43429e-09	1.78575e-11	1.77068e-08	2.53882e-06	1.3445e-08	7.18687e-06
									2087.63	838.94	596.24	868.78	453.45	475.82	1010.42	4183.62	374.01			9240.25		1.04223e-05	0	0	0	1.08998e-12	1.37974e-09	1.73524e-11	1.73239e-08	2.4986e-06	1.33072e-08	7.15543e-06
									4936.81	1242.67	663.77	2937.65	568.57	608.1	1320.16	3030.73	407.55			9250.03		1.03598e-05	0	0	0	9.99169e-13	1.32712e-09	1.68609e-11	1.69485e-08	2.4589e-06	1.31702e-08	7.12367e-06
									489.08	1035.1	566.92	651.38	2148.62	2311.52	3174.8	1361.56	456.82			9259.81		1.02975e-05	0	0	0	9.14877e-13	1.27638e-09	1.63826e-11	1.65805e-08	2.41971e-06	1.30338e-08	7.09159e-06
									5525.35	1231.67	1240.17	3019.36	1402.88	931.17	1392.98	903.87	492.29			9269.58		1.02356e-05	0	0	0	8.36769e-13	1.22747e-09	1.59172e-11	1.62198e-08	2.38104e-06	1.28983e-08	7.05923e-06
									4429.22	1518.59	1193.68	5406.52	965.23	1341.91	3107.85	957.81	319.57			9279.36		1.01739e-05	0	0	0	7.64507e-13	1.18034e-09	1.54645e-11	1.58662e-08	2.34287e-06	1.27635e-08	7.02656e-06
									4154.11	850.88	779.66	3287.49	507.72	431.93	1090.88	1448.54	726.78			9289.14		1.01125e-05	0	0	0	6.97756e-13	1.13495e-09	1.50239e-11	1.55197e-08	2.30521e-06	1.26294e-08	6.99361e-06
									1153.42	3573.03	538.52	2493.49	464.79	486.7	489.23	661.17	839.8			9298.92		1.00514e-05	0	0	0	6.36177e-13	1.09125e-09	1.45953e-11	1.51801e-08	2.26805e-06	1.24961e-08	6.96037e-06
									1516.6	809.21	562.06	515.44	520.04	1168.71	7637.47	346.97	338.94			9308.69		9.99059e-06	0	0	0	5.79433e-13	1.04919e-09	1.41783e-11	1.48473e-08	2.23138e-06	1.23636e-08	6.92686e-06
									3966.45	2695.95	381.1	2437.26	689.64	1413.12	526.31	1323.26	389.52			9318.47		9.93009e-06	0	0	0	5.27187e-13	1.00872e-09	1.37726e-11	1.45211e-08	2.1952e-06	1.22318e-08	6.89309e-06
									1661.02	1362.86	961.32	980.57	888.02	992.11	9032.41	437.85	1262.82			9328.25		9.86987e-06	0	0	0	4.79103e-13	9.69795e-10	1.33778e-11	1.42016e-08	2.15951e-06	1.21008e-08	6.85905e-06
									2792.9	705.32	584.75	2776.49	1533.99	587.19	916.49	1824.13	905.92			9338.03		9.80996e-06	0	0	0	4.34843e-13	9.3237e-10	1.29936e-11	1.38885e-08	2.1243e-06	1.19706e-08	6.82476e-06
									4276.82	984.29	390.78	979.47	1234.88	2005.59	5453.05	1056.77	462.15			9347.81		9.75034e-06	0	0	0	3.94069e-13	8.96395e-10	1.26197e-11	1.35818e-08	2.08956e-06	1.18412e-08	6.79022e-06
									2830.95	1422.05	775.47	3846.66	453.67	527.01	1354.24	1154.46	506.28			9357.59		9.69102e-06	0	0	0	3.56449e-13	8.61823e-10	1.22558e-11	1.32812e-08	2.0553e-06	1.17125e-08	6.75544e-06
									3969.77	2259.47	505.1	1742.24	669.95	787.29	1990.61	1351.76	553.05			9367.36		9.63201e-06	0	0	0	3.21738e-13	8.28607e-10	1.19015e-11	1.29868e-08	2.0215e-06	1.15847e-08	6.72042e-06
									3011.86	1178.28	796.76	1414.04	537.18	1110.31	472.15	915.46	590			9377.14		9.57329e-06	0	0	0	2.89788e-13	7.967e-10	1.15567e-11	1.26983e-08	1.98817e-06	1.14577e-08	6.68518e-06
									5011.74	1374.81	865.38	572.94	923.15	1094.71	887.26	775.6	809.22			9386.92		9.51488e-06	0	0	0	2.60454e-13	7.66053e-10	1.12212e-11	1.24157e-08	1.9553e-06	1.13314e-08	6.64972e-06
									697.7	783.03	642.81	3891.98	513.66	1753.28	291.73	1616.61	755.15			9396.7		9.45677e-06	0	0	0	2.33594e-13	7.36619e-10	1.08948e-11	1.21388e-08	1.92289e-06	1.1206e-08	6.61404e-06
									862.22	795.97	770.96	1082.62	1966.38	550.53	791.95	1443.75	789.09			9406.48		9.39897e-06	0	0	0	2.09062e-13	7.08354e-10	1.05773e-11	1.18675e-08	1.89092e-06	1.10813e-08	6.57815e-06
									5875.84	3459.38	449.74	3918.19	1749.49	926.46	62382.5	1160.34	506.39			9416.25		9.34148e-06	0	0	0	1.86714e-13	6.81215e-10	1.02686e-11	1.16018e-08	1.8594e-06	1.09575e-08	6.54206e-06
									2711.07	1007.19	392.36	502.48	562.26	465.58	3043.88	1090.77	643.15			9426.03		9.28429e-06	0	0	0	1.66407e-13	6.55157e-10	9.96828e-12	1.13414e-08	1.82832e-06	1.08345e-08	6.50578e-06
									963.22	600.94	377.65	3603.99	1081.43	1261.19	16272.7	1660.2	1155.91			9435.81		9.22742e-06	0	0	0	1.47997e-13	6.30136e-10	9.67633e-12	1.10863e-08	1.79768e-06	1.07124e-08	6.46932e-06
									6450.9	1754.08	835.87	882.54	516.43	1011.53	2981.38	1465.28	916.12			9445.59		9.17085e-06	0	0	0	1.31338e-13	6.0611e-10	9.3925e-12	1.08364e-08	1.76748e-06	1.0591e-08	6.43267e-06
									16875.8	1622.78	941.98	3279.52	377.99	1127.8	928.64	614.15	515.11			9455.37		9.1146e-06	0	0	0	1.16288e-13	5.83033e-10	9.11661e-12	1.05916e-08	1.7377e-06	1.04705e-08	6.39584e-06
									983.82	1787.58	775.78	3670.46	1082.03	388.26	992.77	855.82	644.97			9465.15		9.05866e-06	0	0	0	1.02703e-13	5.60863e-10	8.84845e-12	1.03519e-08	1.70834e-06	1.03509e-08	6.35885e-06
									3277.77	2334.24	918.28	3451.31	1400.7	728.36	1458.99	1487.65	848.58			9474.92		9.00303e-06	0	0	0	9.0437e-14	5.39556e-10	8.58784e-12	1.01171e-08	1.67941e-06	1.0232e-08	6.3217e-06
									8484.84	1588.97	906.97	6762.66	369.1	382.66	5095.61	605.66	862.83			9484.7		8.94773e-06	0	0	0	7.93474e-14	5.19067e-10	8.33457e-12	9.88719e-09	1.65089e-06	1.01141e-08	6.2844e-06
									3383.99	873.79	922.23	1624.15	1183.21	667.76	1159.49	4517.4	872.75			9494.48		8.89273e-06	0	0	0	6.92898e-14	4.99354e-10	8.08846e-12	9.66206e-09	1.62278e-06	9.99695e-09	6.24694e-06
									3729.49	1969	867.16	2895.58	430.06	627.28	622.13	501.36	577.19			9504.26		8.83806e-06	0	0	0	6.01367e-14	4.80372e-10	7.84931e-12	9.44165e-09	1.59508e-06	9.88069e-09	6.20935e-06
									2872.32	1825.85	920.33	2347.97	1763.22	1248.62	7062.16	1310.75	359.65			9514.03		8.78371e-06	0	0	0	5.18297e-14	4.62078e-10	7.61692e-12	9.22587e-09	1.56779e-06	9.76529e-09	6.17163e-06
									4441.67	571.27	790.91	427.98	2404.77	643.3	813.44	572.3	725.57			9523.81		8.72968e-06	0	0	0	4.43285e-14	4.44428e-10	7.3911e-12	9.01464e-09	1.54089e-06	9.65075e-09	6.13377e-06
									1284.92	1619.65	557.28	2954.12	722.09	883.24	752.79	707.41	1033.4			9533.59		8.67598e-06	0	0	0	3.75927e-14	4.27378e-10	7.17166e-12	8.80788e-09	1.51438e-06	9.53709e-09	6.0958e-06
									1055.72	6071.34	603.83	2590.53	996.26	590.61	717.78	1021.56	552.97			9543.37		8.62259e-06	0	0	0	3.1582e-14	4.10885e-10	6.9584e-12	8.60552e-09	1.48826e-06	9.42431e-09	6.05771e-06
									1599.46	1012.93	1135.84	793.34	1462.24	525.04	420.89	1041.38	333.5			9553.15		8.56954e-06	0	0	0	2.62561e-14	3.94904e-10	6.75112e-12	8.40746e-09	1.46253e-06	9.3124e-09	6.01951e-06
									5635.4	1719.85	829.02	3679.63	1136.51	550.24	507.73	418.03	430.42			9562.92		8.51681e-06	0	0	0	2.15747e-14	3.79393e-10	6.54964e-12	8.21363e-09	1.43718e-06	9.20138e-09	5.98122e-06
									1279.12	2257.76	1013.37	1948.53	911.08	1159.19	3950.82	849.65	249.21			9572.7		8.4644e-06	0	0	0	1.74973e-14	3.64309e-10	6.35376e-12	8.02395e-09	1.41221e-06	9.09125e-09	5.94283e-06
									56095.4	1848.68	907.31	576.08	1415.68	1180.45	3454.94	721.55	704.03			9582.48		8.41233e-06	0	0	0	1.39838e-14	3.49639e-10	6.16335e-12	7.83833e-09	1.3876e-06	8.98201e-09	5.90435e-06
									4460.62	1183.64	512.54	6806.44	472.84	618.66	675.38	1076.81	483.57			9592.26		8.36058e-06	0	0	0	1.09937e-14	3.35382e-10	5.97828e-12	7.65671e-09	1.36337e-06	8.87365e-09	5.8658e-06
									917.88	1941.82	571.25	9180.16	2105.98	561.57	5372.44	592.44	453.38			9602.04		8.30917e-06	0	0	0	8.48673e-15	3.21536e-10	5.79843e-12	7.47899e-09	1.33949e-06	8.76618e-09	5.82716e-06
									2618.62	697.13	546.31	2768.05	601.67	729.75	3939.72	1323.49	308.62			9611.81		8.25808e-06	0	0	0	6.42256e-15	3.08101e-10	5.6237e-12	7.3051e-09	1.31598e-06	8.6596e-09	5.78845e-06
									1153.55	4027.04	347.57	2773.51	398.48	496.06	1115.47	383.95	578.14			9621.59		8.20731e-06	0	0	0	4.76087e-15	2.95077e-10	5.45396e-12	7.13495e-09	1.29282e-06	8.55391e-09	5.74967e-06
									749.14	888.97	808.18	569.99	332.23	1051.37	4762.26	1193.75	515.94			9631.37		8.15688e-06	0	0	0	3.46131e-15	2.82462e-10	5.28909e-12	6.96847e-09	1.27001e-06	8.44909e-09	5.71082e-06
									994.15	994.82	516.34	3817.26	1849.5	531.56	2874.94	1002.84	681.69			9641.15		8.10677e-06	0	0	0	2.48356e-15	2.70256e-10	5.12899e-12	6.80558e-09	1.24755e-06	8.34516e-09	5.67192e-06
									3398.82	2806.93	1027.29	3578.17	755.66	736.61	2923.57	1457.4	975.33			9650.93		8.05698e-06	0	0	0	1.78728e-15	2.58458e-10	4.97353e-12	6.64619e-09	1.22543e-06	8.2421e-09	5.63297e-06
									6197.51	1259.36	491.76	4049.44	880.29	512.32	2772.75	1078.55	702.05			9660.7		8.00752e-06	0	0	0	1.33216e-15	2.47068e-10	4.8226e-12	6.49022e-09	1.20364e-06	8.13993e-09	5.59397e-06
									3634.77	1588.17	1167.78	1766.89	1133.91	680.38	7907.66	1214.48	543.41			9670.48		7.9584e-06	0	0	0	1.07785e-15	2.36084e-10	4.67608e-12	6.3376e-09	1.18219e-06	8.03863e-09	5.55493e-06
									5576.71	1748.17	355.03	884.92	487.72	732.34	627.58	1408.23	293.14			9680.26		7.90959e-06	0	0	0	9.84026e-16	2.25506e-10	4.53385e-12	6.18824e-09	1.16107e-06	7.93821e-09	5.51585e-06
									5484.8	1783.6	473.56	2875.97	1853.29	813.68	872.66	1162.54	497.3			9690.04		7.86112e-06	0	0	0	1.01036e-15	2.15333e-10	4.3958e-12	6.04209e-09	1.14028e-06	7.83866e-09	5.47674e-06
									10392.5	1930.32	776.92	3958.38	1561.46	910.86	892.94	2498.43	1161.87			9699.82		7.81297e-06	0	0	0	1.11652e-15	2.05564e-10	4.2618e-12	5.89909e-09	1.1198e-06	7.73998e-09	5.4376e-06
									5773.62	1604.49	850.96	3977.73	747.07	612.82	1931.34	1180.51	585.28			9709.59		7.76515e-06	0	0	0	1.26219e-15	1.96199e-10	4.13175e-12	5.7592e-09	1.09965e-06	7.64217e-09	5.39843e-06
									6125.07	1033.31	626.23	2793.11	1260.22	673.55	2879.87	643	797.38			9719.37		7.71765e-06	0	0	0	1.40701e-15	1.87237e-10	4.00553e-12	5.62235e-09	1.07982e-06	7.54524e-09	5.35925e-06
									1712.59	2146.04	694.24	6669.18	1885.67	732.29	698.18	602.02	579.96			9729.15		7.67048e-06	0	0	0	1.51068e-15	1.78677e-10	3.88301e-12	5.48851e-09	1.06029e-06	7.44917e-09	5.32006e-06
									3395.23	932.91	340.05	1172.93	1463.46	706.16	563.15	1256.86	828.08			9738.93		7.62364e-06	0	0	0	1.53285e-15	1.70518e-10	3.76409e-12	5.35761e-09	1.04108e-06	7.35396e-09	5.28086e-06
									7358.16	1163.82	878.59	795.86	312.22	727.18	667.96	1901.8	359.72			9748.71		7.57711e-06	0	0	0	1.4332e-15	1.6276e-10	3.64864e-12	5.2296e-09	1.02216e-06	7.25963e-09	5.24166e-06
									3825.32	1573.28	731.28	2843.84	2215.87	602.37	3916.39	1450.34	350.02			9758.49		7.53091e-06	0	0	0	1.17139e-15	1.55391e-10	3.53655e-12	5.10444e-09	1.00355e-06	7.16616e-09	5.20246e-06
									6166.69	1754.61	436.53	1820.09	438.85	705.96	1297.31	796.86	499.41			9768.26		7.48504e-06	0	0	0	7.07102e-16	1.48397e-10	3.42771e-12	4.98206e-09	9.85236e-07	7.07354e-09	5.16327e-06
									16219.3	1554.7	578.16	3111.07	500.13	772.1	2171.25	1664.64	467.06			9778.04		7.43948e-06	0	0	0	1.58053e-28	1.4176e-10	3.32199e-12	4.86242e-09	9.67214e-07	6.98179e-09	5.12409e-06
									3668.29	1290.77	406.33	3705.98	1711.46	815.16	3532.79	1165.77	743.56			9787.82		7.39425e-06	0	0	0	0	1.35465e-10	3.21928e-12	4.74547e-09	9.49481e-07	6.8909e-09	5.08493e-06
									4071.46	3037.65	865.93	433.57	1507.07	771.14	634.96	654.63	374.21			9797.6		7.34934e-06	0	0	0	0	1.29496e-10	3.11952e-12	4.63115e-09	9.32034e-07	6.80087e-09	5.04579e-06
									656.06	831.65	1119.4	4354.7	1855.35	1710.88	1696.56	933.68	870.21			9807.38		7.30475e-06	0	0	0	0	1.23835e-10	3.02264e-12	4.51941e-09	9.14869e-07	6.7117e-09	5.00668e-06
									2498.52	910.91	773.06	3126.97	594.32	1380.77	2446.08	810.51	309.23			9817.15		7.26048e-06	0	0	0	0	1.18467e-10	2.92857e-12	4.4102e-09	8.97982e-07	6.62337e-09	4.96761e-06
									53286.8	1977.25	614.52	4320.33	1019.33	475.36	485.34	1941.73	394.99			9826.93		7.21653e-06	0	0	0	0	1.13376e-10	2.83725e-12	4.30346e-09	8.81369e-07	6.53591e-09	4.92857e-06
									3381.77	1861.23	873.85	638.37	1870.7	548.68	547.14	1252.35	935.61			9836.71		7.1729e-06	0	0	0	0	1.08546e-10	2.74861e-12	4.19915e-09	8.65027e-07	6.44929e-09	4.88957e-06
									2202.89	1430.54	341.21	5549.01	1598.78	587.16	2424.92	629.44	547.99			9846.49		7.1296e-06	0	0	0	0	1.0396e-10	2.66259e-12	4.09721e-09	8.48952e-07	6.36353e-09	4.85062e-06
									2916.23	1875.02	739.14	3725.29	725.57	593.51	1209.13	1150.83	475.6			9856.27		7.08661e-06	0	0	0	0	9.96012e-11	2.57912e-12	3.99759e-09	8.33141e-07	6.27861e-09	4.81173e-06
									1960.95	1647.07	595.73	4761.16	632.13	811.8	581.5	1238.12	700.79			9866.04		7.04394e-06	0	0	0	0	9.54548e-11	2.49814e-12	3.90023e-09	8.17588e-07	6.19454e-09	4.7729e-06
									1080.93	1609.1	676.4	3461.21	1176.91	381.13	217.24	869.11	663.27			9875.82		7.00159e-06	0	0	0	0	9.15038e-11	2.41959e-12	3.80509e-09	8.02292e-07	6.11132e-09	4.73412e-06
									3572.31	1369.14	1124.3	6770.77	433.05	1157.44	3657.29	583.97	763.83			9885.6		6.95955e-06	0	0	0	0	8.77322e-11	2.34339e-12	3.71212e-09	7.87248e-07	6.02895e-09	4.69542e-06
									2455.6	934.75	825.48	440.25	2302.15	923.92	5528.08	2362.18	754.91			9895.38		6.91784e-06	0	0	0	0	8.41237e-11	2.26949e-12	3.62125e-09	7.72452e-07	5.94742e-09	4.65679e-06
									1939.28	1285.17	1414.36	1911.45	649.8	1366.95	477.17	1033.33	1227.94			9905.16		6.87644e-06	0	0	0	0	8.0662e-11	2.19781e-12	3.53245e-09	7.579e-07	5.86672e-09	4.61824e-06
									5225.42	1552.76	830.25	8519.01	3572.41	895.22	718.54	964.23	1003.3			9914.93		6.83536e-06	0	0	0	0	7.7331e-11	2.12829e-12	3.44565e-09	7.4359e-07	5.78686e-09	4.57977e-06
									950.37	2164.88	1225.34	655.07	1996.79	450.02	399.91	1654.39	752.29			9924.71		6.7946e-06	0	0	0	0	7.41148e-11	2.06088e-12	3.3608e-09	7.29516e-07	5.70783e-09	4.54139e-06
									3414.34	2218.81	400.24	1525.75	1324.59	725.4	3037.98	514.35	628.32			9934.49		6.75415e-06	0	0	0	0	7.10044e-11	1.99549e-12	3.27786e-09	7.15677e-07	5.62962e-09	4.50311e-06
									3427.92	1059.06	779.97	5345.02	779.2	526.54	3838.66	1751.38	518.95			9944.27		6.71402e-06	0	0	0	0	6.79976e-11	1.93207e-12	3.19681e-09	7.02068e-07	5.55224e-09	4.46491e-06
									1792.03	1566.07	743.66	524.93	1408.43	797.7	658.83	1379.78	399.11			9954.05		6.6742e-06	0	0	0	0	6.50928e-11	1.87056e-12	3.1176e-09	6.88688e-07	5.47567e-09	4.42682e-06
									4588.28	1727.3	1322.24	5066.24	379.42	866.89	2761.43	528.75	889.63			9963.82		6.63469e-06	0	0	0	0	6.2288e-11	1.81088e-12	3.04021e-09	6.75533e-07	5.39991e-09	4.38883e-06
									2329.18	2104.44	660.48	2602.19	2367.49	411.96	3161.85	1081.28	668.63			9973.6		6.5955e-06	0	0	0	0	5.95816e-11	1.75298e-12	2.96459e-09	6.626e-07	5.32495e-09	4.35094e-06
									2711.25	1021.25	296.37	2441.93	524.56	611.34	5101.65	1602.91	548.96			9983.38		6.5566e-06	0	0	0	0	5.69716e-11	1.69678e-12	2.89073e-09	6.49887e-07	5.2508e-09	4.31316e-06
									874.14	1031.14	558.86	2139.59	1532.16	558.18	3436.1	493.7	744.18			9993.16		6.51802e-06	0	0	0	0	5.44563e-11	1.64223e-12	2.81859e-09	6.37391e-07	5.17745e-09	4.27548e-06
									5887.75	2688.64	408.7	3741.63	570.01	1535.35	1223.02	1121.89	556.21			10002.9		6.47973e-06	0	0	0	0	5.20338e-11	1.58926e-12	2.74813e-09	6.25109e-07	5.10489e-09	4.23792e-06
									10781.3	1279.2	665.12	611.41	617.5	763.61	805.8	1205.34	575.47			10012.7		6.44175e-06	0	0	0	0	4.97024e-11	1.53785e-12	2.67932e-09	6.13037e-07	5.03311e-09	4.20047e-06
									2801.12	1449.47	940	6396.79	1147.68	902.76	734.27	870.62	650.12			10022.5		6.40407e-06	0	0	0	0	4.74603e-11	1.48797e-12	2.61213e-09	6.01174e-07	4.96212e-09	4.16314e-06
									2453.6	1641.97	692.51	5731.44	1942.52	468.54	820.6	1004.56	351.89			10032.3		6.36669e-06	0	0	0	0	4.53055e-11	1.43958e-12	2.54652e-09	5.89517e-07	4.89191e-09	4.12593e-06
									5696.37	2810.05	377.4	4002.56	399.53	515.52	8673.37	787.7	823.55			10042		6.3296e-06	0	0	0	0	4.32364e-11	1.39266e-12	2.48248e-09	5.78061e-07	4.82248e-09	4.08884e-06
									2694.66	600.37	855.43	2473.58	1027.27	1508.41	4855.63	1270.71	384.84			10051.8		6.29281e-06	0	0	0	0	4.12512e-11	1.34717e-12	2.41995e-09	5.66805e-07	4.75381e-09	4.05188e-06
									25935.8	1381.56	800.54	580.31	1721.29	1120.35	425.03	1749.41	911.06			10061.6		6.25631e-06	0	0	0	0	3.93479e-11	1.30308e-12	2.35892e-09	5.55747e-07	4.68591e-09	4.01504e-06
									3445.14	1606.02	1440.73	696.07	2509.83	610.51	3112.56	1405.03	824.65			10071.4		6.22011e-06	0	0	0	0	3.75248e-11	1.26038e-12	2.29934e-09	5.44881e-07	4.61877e-09	3.97834e-06
									2342.84	1940.42	624.59	4262.75	683.03	958.08	2934.28	1687.85	290.08			10081.2		6.18419e-06	0	0	0	0	3.57802e-11	1.21901e-12	2.24118e-09	5.34207e-07	4.55239e-09	3.94177e-06
									1944.88	1560.16	301.46	3647.95	3423.88	1154.09	556.28	1143.29	720.48			10090.9		6.14856e-06	0	0	0	0	3.41121e-11	1.17896e-12	2.18442e-09	5.23722e-07	4.48675e-09	3.90533e-06
									987.86	1934.11	524.52	4078.68	672.35	526.95	3772.18	1912.27	508.06			10100.7		6.11322e-06	0	0	0	0	3.25188e-11	1.14019e-12	2.12902e-09	5.13421e-07	4.42187e-09	3.86904e-06
									3569.97	1462.65	720.34	6729.81	306.75	782.26	3670.51	706.39	1189.23			10110.5		6.07816e-06	0	0	0	0	3.09981e-11	1.10267e-12	2.07494e-09	5.03303e-07	4.35773e-09	3.83288e-06
									2574.64	735.68	720.63	604.9	1090.98	919.95	11055.7	537.22	762.99			10120.3		6.04339e-06	0	0	0	0	2.95476e-11	1.06638e-12	2.02217e-09	4.93365e-07	4.29432e-09	3.79687e-06
									1055.34	1476.01	467.77	6634.2	2609.33	642.56	8721.53	2428.77	383.71			10130		6.00889e-06	0	0	0	0	2.81647e-11	1.03128e-12	1.97065e-09	4.83603e-07	4.23165e-09	3.76101e-06
									4329.69	806.1	791.03	4531.04	1081.28	667.2	886.35	1464.05	787.33			10139.8		5.97468e-06	0	0	0	0	2.68468e-11	9.97339e-13	1.92036e-09	4.74015e-07	4.1697e-09	3.7253e-06
									9374.07	1056.28	689.59	3763.53	925.48	687.98	67753.2	878.29	1648.53			10149.6		5.94074e-06	0	0	0	0	2.55913e-11	9.64531e-13	1.87127e-09	4.64599e-07	4.10848e-09	3.68974e-06
									3434.92	1037.16	902.29	3337.46	2115.51	1377.68	996.98	792.49	411.54			10159.4		5.90708e-06	0	0	0	0	2.43959e-11	9.32826e-13	1.82335e-09	4.55351e-07	4.04798e-09	3.65433e-06
									3232.35	1041.68	935.97	2377.23	844.84	817.02	674.77	352.8	2004.18			10169.2		5.87369e-06	0	0	0	0	2.32578e-11	9.02191e-13	1.77655e-09	4.46268e-07	3.9882e-09	3.61909e-06
									841.64	1183.08	410.74	1036.97	457.37	508.55	5144.72	895.98	404.44			10178.9		5.84057e-06	0	0	0	0	2.21745e-11	8.72598e-13	1.73087e-09	4.37347e-07	3.92912e-09	3.584e-06
									38245.9	1126.34	462.2	3158.86	1301.83	832.06	465.63	1289.09	432.82			10188.7		5.80772e-06	0	0	0	0	2.11436e-11	8.44015e-13	1.68626e-09	4.28586e-07	3.87075e-09	3.54907e-06
									2600.84	1538.17	750.79	3009.44	4026.93	1586.94	3192.6	1086.24	385.76			10198.5		5.77514e-06	0	0	0	0	2.01623e-11	8.16412e-13	1.64272e-09	4.19982e-07	3.81308e-09	3.51432e-06
									7400.39	840.17	827.57	2380.11	1217.15	626.7	537.3	775.56	254.45			10208.3		5.74283e-06	0	0	0	0	1.92283e-11	7.89759e-13	1.60022e-09	4.11532e-07	3.75611e-09	3.47973e-06
									6805.42	1554.87	354.51	4145.35	670.56	1255.3	844.37	1184.86	312.15			10218		5.71079e-06	0	0	0	0	1.83389e-11	7.64027e-13	1.55874e-09	4.03233e-07	3.69983e-09	3.44532e-06
									1678.72	1849.12	1017.61	2030.18	729.83	756	821.02	1407.43	619.57			10227.8		5.679e-06	0	0	0	0	1.74916e-11	7.39187e-13	1.51827e-09	3.95084e-07	3.64424e-09	3.41107e-06
									555.98	2148.43	539.39	529.83	3784.16	794.49	867.86	1680.32	571.46			10237.6		5.64748e-06	0	0	0	0	1.66839e-11	7.15212e-13	1.47878e-09	3.87083e-07	3.58933e-09	3.37701e-06
									1081.14	1545.2	932.98	627.92	2996.17	796.31	4456.52	964.01	749.75			10247.4		5.61623e-06	0	0	0	0	1.59132e-11	6.92073e-13	1.44026e-09	3.79227e-07	3.53509e-09	3.34312e-06
									3861.6	1441.68	577.74	2482.13	2471.16	1380.58	2501.25	897.14	347.5			10257.2		5.58523e-06	0	0	0	0	1.51769e-11	6.69741e-13	1.40269e-09	3.71514e-07	3.48152e-09	3.30942e-06
									3753.89	1595.35	672.21	3114.73	341.05	442.83	699.03	423.45	291.15			10266.9		5.5545e-06	0	0	0	0	1.44725e-11	6.48189e-13	1.36604e-09	3.63943e-07	3.42861e-09	3.27591e-06
									9487.14	904.17	1542.68	590.63	1673.76	652.67	780.68	912.44	1140.18			10276.7		5.52403e-06	0	0	0	0	1.37974e-11	6.27387e-13	1.3303e-09	3.56511e-07	3.37637e-09	3.24258e-06
									1707.54	3080.6	1370.12	11218.9	757.51	691.79	583.98	1205.64	519			10286.5		5.49382e-06	0	0	0	0	1.31498e-11	6.07309e-13	1.29545e-09	3.49217e-07	3.32477e-09	3.20944e-06
									4709.88	1238.06	388.31	4796.46	1031.38	781.61	1291.49	2294.78	568.95			10296.3		5.46386e-06	0	0	0	0	1.25288e-11	5.87926e-13	1.26147e-09	3.42058e-07	3.27383e-09	3.17649e-06
									2552.37	810.69	1240.71	6613.21	1950.99	486.53	3515.68	1534.97	935.4			10306.1		5.43416e-06	0	0	0	0	1.19335e-11	5.69209e-13	1.22833e-09	3.35033e-07	3.22353e-09	3.14373e-06
									6113.63	1105.84	803.99	708.11	1013.08	679.61	332.16	416.61	557.79			10315.8		5.40471e-06	0	0	0	0	1.13634e-11	5.5113e-13	1.19602e-09	3.28139e-07	3.17386e-09	3.11117e-06
									1685.92	1039.35	903.42	11739.6	618.42	626.85	1130.63	1499.77	955.68			10325.6		5.37551e-06	0	0	0	0	1.08175e-11	5.33661e-13	1.16453e-09	3.21374e-07	3.12483e-09	3.0788e-06
									814.98	1560.47	372.21	2552.33	558.26	846.79	9886.96	892.3	359.56			10335.4		5.34656e-06	0	0	0	0	1.02953e-11	5.16773e-13	1.13382e-09	3.14736e-07	3.07642e-09	3.04662e-06
									2330.38	824.72	416.38	710.56	816.84	468	926.93	1587.08	675.35			10345.2		5.31784e-06	0	0	0	0	9.79593e-12	5.00439e-13	1.10389e-09	3.08224e-07	3.02864e-09	3.01464e-06
									21886.3	1394.59	561.22	4807.21	645.48	708.55	909.04	1684.63	602.51			10355		5.28937e-06	0	0	0	0	9.31866e-12	4.84631e-13	1.0747e-09	3.01835e-07	2.98147e-09	2.98285e-06
									2303.18	881.06	2314.46	795.15	1502.97	610.6	2648.15	971.52	778.28			10364.7		5.26114e-06	0	0	0	0	8.86276e-12	4.69319e-13	1.04625e-09	2.95568e-07	2.9349e-09	2.95126e-06
									2960.08	1409.37	608.4	4341.43	877.26	1007.83	605.28	1026.28	1117.43			10374.5		5.23314e-06	0	0	0	0	8.42749e-12	4.54475e-13	1.01851e-09	2.89419e-07	2.88895e-09	2.91986e-06
									3845.99	1377.06	933.51	6280.32	503.68	1310.12	661.94	789.63	1175.39			10384.3		5.20537e-06	0	0	0	0	8.01211e-12	4.40072e-13	9.91468e-10	2.83388e-07	2.84359e-09	2.88867e-06
									3060.28	1114.1	709.84	4269.33	1615.01	1011	5191.13	1186.34	455.54			10394.1		5.17783e-06	0	0	0	0	7.61588e-12	4.26082e-13	9.65095e-10	2.77473e-07	2.79882e-09	2.85767e-06
									645.89	1112.99	542.2	540.82	902.16	1002.53	4630.59	1580.88	641.29			10403.8		5.15052e-06	0	0	0	0	7.23805e-12	4.12475e-13	9.39377e-10	2.7167e-07	2.75465e-09	2.82687e-06
									964.84	3472.84	1216.84	1444.98	706.4	897.44	9220.99	942.19	296.77			10413.6		5.12344e-06	0	0	0	0	6.87788e-12	3.99223e-13	9.14293e-10	2.65979e-07	2.71105e-09	2.79626e-06
									3868.98	1927.78	659.18	1265.31	307.25	1064.79	607.68	767.75	416.49			10423.4		5.09657e-06	0	0	0	0	6.53464e-12	3.86301e-13	8.89825e-10	2.60396e-07	2.66803e-09	2.76586e-06
									8060.75	1018.86	1733.2	4099.68	870.61	834.3	597.35	791.88	315.53			10433.2		5.06992e-06	0	0	0	0	6.20758e-12	3.73698e-13	8.65959e-10	2.54921e-07	2.62559e-09	2.73566e-06
									674.86	980.02	978.55	2882.32	1574.16	997.13	966.15	587.11	735.24			10443		5.04349e-06	0	0	0	0	5.89597e-12	3.6141e-13	8.42685e-10	2.49552e-07	2.58371e-09	2.70566e-06
									3074.78	1241.52	822.38	3016.6	2224.61	704.09	801.61	1199.35	721.85			10452.7		5.01727e-06	0	0	0	0	5.59905e-12	3.49434e-13	8.1999e-10	2.44285e-07	2.54239e-09	2.67586e-06
									1835.68	1867.16	1228.2	1289.99	1590.93	1726.58	700.84	1312.2	523			10462.5		4.99126e-06	0	0	0	0	5.31615e-12	3.37768e-13	7.97864e-10	2.39119e-07	2.50162e-09	2.64627e-06
									3745.53	1040.19	573.23	4087.18	1237.36	543.9	478.02	769.95	708.42			10472.3		4.96546e-06	0	0	0	0	5.04677e-12	3.26406e-13	7.76297e-10	2.34053e-07	2.46141e-09	2.61688e-06
									956.75	1956.15	566.61	4171.22	2159.15	547.46	3871.49	2467.33	326.1			10482.1		4.93987e-06	0	0	0	0	4.79043e-12	3.15347e-13	7.55276e-10	2.29083e-07	2.42174e-09	2.58769e-06
									3635.88	964.87	1049.69	4816.35	1269.68	1320.18	857.37	397.95	358.43			10491.8		4.91447e-06	0	0	0	0	4.54663e-12	3.04587e-13	7.34791e-10	2.24209e-07	2.38261e-09	2.55871e-06
									3582.35	1268.78	867.11	2993.49	534.39	875.93	721.72	1554.56	796.04			10501.6		4.88927e-06	0	0	0	0	4.31489e-12	2.94123e-13	7.14831e-10	2.19428e-07	2.34401e-09	2.52993e-06
									2364.06	1959.67	735.63	1764.83	963.58	492.28	846.9	826.17	721.76			10511.4		4.86428e-06	0	0	0	0	4.09474e-12	2.83951e-13	6.95385e-10	2.14739e-07	2.30594e-09	2.50136e-06
									1489.04	573.41	520.95	3482.74	1051.96	745.4	668.43	732.76	829.15			10521.2		4.83947e-06	0	0	0	0	3.88568e-12	2.74069e-13	6.76441e-10	2.10141e-07	2.26839e-09	2.473e-06
									9094.4	1212.45	703.78	1038.48	1986.31	696.7	9153.66	876.69	405.82			10531		4.81487e-06	0	0	0	0	3.68723e-12	2.64472e-13	6.57988e-10	2.05633e-07	2.23136e-09	2.44485e-06
									3058.89	934.51	883.65	1999.31	3617.89	813.9	680.79	1226.94	492.79			10540.7		4.79045e-06	0	0	0	0	3.49891e-12	2.55158e-13	6.40016e-10	2.01212e-07	2.19485e-09	2.4169e-06
									5006.92	2118.88	838.04	3728.69	1346.98	561.37	12041.2	883.32	1071.78			10550.5		4.76622e-06	0	0	0	0	3.32023e-12	2.46123e-13	6.22514e-10	1.96879e-07	2.15884e-09	2.38916e-06
									6978.43	725.82	647.97	3127.95	1659.79	942.56	5054.35	1747.59	295.65			10560.3		4.74218e-06	0	0	0	0	3.15071e-12	2.37365e-13	6.0547e-10	1.9263e-07	2.12333e-09	2.36164e-06
									3350	1456.35	1013.22	3084.2	1014.84	1111.15	5875.96	1588.66	974.49			10570.1		4.71833e-06	0	0	0	0	2.98987e-12	2.28879e-13	5.88873e-10	1.88466e-07	2.08832e-09	2.33432e-06
									9189.63	2783.84	509.52	6954.54	390.14	987.39	976.76	2464.83	699.64			10579.8		4.69465e-06	0	0	0	0	2.83722e-12	2.20663e-13	5.72712e-10	1.84384e-07	2.0538e-09	2.30721e-06
									2963.91	3364.27	720.11	1934.21	1002.24	637.18	416.2	573.07	337.27			10589.6		4.67116e-06	0	0	0	0	2.69228e-12	2.12714e-13	5.56977e-10	1.80384e-07	2.01976e-09	2.28032e-06
									5802.23	1308.27	538.03	3042.44	3274.44	606.59	62943.6	724.91	863.36			10599.4		4.64785e-06	0	0	0	0	2.55456e-12	2.05027e-13	5.41655e-10	1.76464e-07	1.98621e-09	2.25364e-06
									3103.66	1855.14	963.79	3505.33	559.16	866.5	394.31	1411.93	544.29			10609.2		4.62471e-06	0	0	0	0	2.42358e-12	1.976e-13	5.26737e-10	1.72623e-07	1.95314e-09	2.22717e-06
									6703.06	1098.2	802.04	6168.92	1297.94	844.46	5725.68	2080.96	765.23			10619		4.60175e-06	0	0	0	0	2.29886e-12	1.9043e-13	5.1221e-10	1.6886e-07	1.92054e-09	2.20092e-06
									39297.3	2520.82	1428.18	3209.26	382.7	494.32	8817	1511.59	340.37			10628.7		4.57897e-06	0	0	0	0	2.17991e-12	1.83513e-13	4.98064e-10	1.65172e-07	1.88841e-09	2.17488e-06
									826.29	605.17	885.56	4390.89	2841.71	687.53	1069.85	456.52	1147.27			10638.5		4.55636e-06	0	0	0	0	2.06632e-12	1.76845e-13	4.84289e-10	1.61559e-07	1.85674e-09	2.14906e-06
									2717.21	722.02	646.97	631.77	712.93	742.68	618.84	981.01	842.04			10648.3		4.53392e-06	0	0	0	0	1.95787e-12	1.7042e-13	4.70871e-10	1.58019e-07	1.82552e-09	2.12345e-06
									3220.69	1342.17	1167.93	3210.72	821.06	898.66	898.35	1146.3	840.63			10658.1		4.51165e-06	0	0	0	0	1.85441e-12	1.64231e-13	4.57802e-10	1.54552e-07	1.79476e-09	2.09806e-06
									2149.81	3601.17	635.7	2662.05	1182.12	1454.16	791.66	1427.37	1107.72			10667.8		4.48955e-06	0	0	0	0	1.75579e-12	1.5827e-13	4.45069e-10	1.51155e-07	1.76445e-09	2.07288e-06
									1010.9	941.3	421.55	3220.15	1059.98	870.27	5601.21	742.01	685.06			10677.6		4.46761e-06	0	0	0	0	1.66186e-12	1.52531e-13	4.32664e-10	1.47828e-07	1.73458e-09	2.04792e-06
									49657.9	1619.87	1498.5	1077.38	1007.84	476.55	994.72	582.05	1399.25			10687.4		4.44583e-06	0	0	0	0	1.57245e-12	1.47006e-13	4.2058e-10	1.44569e-07	1.70515e-09	2.02316e-06
									4182.49	1142.32	813.44	3266.84	720.73	896.29	58986.8	1445	553.56			10697.2		4.42421e-06	0	0	0	0	1.48741e-12	1.41689e-13	4.08811e-10	1.41377e-07	1.67615e-09	1.99862e-06
									3602.77	1257.15	1066.67	5620.91	454.32	1057.83	6640.59	1301.5	764.02			10707		4.40275e-06	0	0	0	0	1.40659e-12	1.36573e-13	3.9735e-10	1.3825e-07	1.64757e-09	1.97429e-06
									746.55	979.97	740.39	4936.59	1438.77	879.81	7879.55	1620.27	727.78			10716.7		4.38145e-06	0	0	0	0	1.32983e-12	1.31649e-13	3.86193e-10	1.35187e-07	1.61942e-09	1.95017e-06
									2300.18	757	967.64	1112.22	1733.76	614.96	267.85	1096.51	734.3			10726.5		4.36029e-06	0	0	0	0	1.25699e-12	1.26913e-13	3.75331e-10	1.32187e-07	1.59169e-09	1.92626e-06
									5160.95	3942.58	1145.99	1006.17	625.92	514.45	3690.36	652.23	329			10736.3		4.33929e-06	0	0	0	0	1.18789e-12	1.22355e-13	3.6476e-10	1.29248e-07	1.56437e-09	1.90256e-06
									2689.51	1728.53	1055.7	3752.22	1630.46	1107.09	759.66	2699.38	771.61			10746.1		4.31843e-06	0	0	0	0	1.12239e-12	1.1797e-13	3.54472e-10	1.2637e-07	1.53746e-09	1.87907e-06
									840.99	945.96	779.89	3829.67	516.73	762.25	1082.64	536.45	661.38			10755.9		4.29772e-06	0	0	0	0	1.06033e-12	1.1375e-13	3.44461e-10	1.2355e-07	1.51095e-09	1.85579e-06
									2828.04	2197.95	669.96	330.19	1657.37	775.64	8553.38	468.6	418.45			10765.6		4.27715e-06	0	0	0	0	1.00156e-12	1.09688e-13	3.34722e-10	1.20788e-07	1.48484e-09	1.83271e-06
									3462.97	1629.69	468.87	4119.19	542.14	1349.44	760.86	790.24	648.79			10775.4		4.25672e-06	0	0	0	0	9.45919e-13	1.05777e-13	3.25247e-10	1.18081e-07	1.45912e-09	1.80984e-06
									4625.22	1004.05	806.21	3688.35	1444.66	1469.23	2665.64	788.05	636.78			10785.2		4.23643e-06	0	0	0	0	8.93257e-13	1.02011e-13	3.16031e-10	1.1543e-07	1.43379e-09	1.78718e-06
									446.43	2126.53	1127.6	4829.53	1844.56	906.9	2723.69	1726.32	697.67			10795		4.21627e-06	0	0	0	0	8.43416e-13	9.83809e-14	3.07067e-10	1.12833e-07	1.40885e-09	1.76473e-06
									2748.94	674.76	514.53	3377.76	1704.7	1403.16	638.74	1148.31	611.1			10804.7		4.19625e-06	0	0	0	0	7.96243e-13	9.48813e-14	2.9835e-10	1.1029e-07	1.38428e-09	1.74248e-06
									3513.82	1478.69	391.83	6222.32	394.36	565.41	1205.73	1161.97	358.35			10814.5		4.17636e-06	0	0	0	0	7.51589e-13	9.15045e-14	2.89872e-10	1.07798e-07	1.36008e-09	1.72043e-06
									7596.46	2857.82	552.2	352.81	1060.5	642.54	1625.88	1056.52	614.86			10824.3		4.15661e-06	0	0	0	0	7.09347e-13	8.82436e-14	2.81628e-10	1.05359e-07	1.33625e-09	1.69859e-06
									1045.3	1096.62	614.33	3356.81	2851.07	686.86	1052.51	862.98	610.11			10834.1		4.13698e-06	0	0	0	0	6.6942e-13	8.50915e-14	2.73611e-10	1.02971e-07	1.31279e-09	1.67695e-06
									5071.09	1831.23	537.41	1320.95	595.2	664.54	2966.99	839.11	1032.57			10843.9		4.11748e-06	0	0	0	0	6.31712e-13	8.20412e-14	2.65815e-10	1.00632e-07	1.28968e-09	1.65552e-06
									13439.1	969.29	601.93	1482.3	510.03	539.31	1525.9	1687.65	560.19			10853.6		4.0981e-06	0	0	0	0	5.96128e-13	7.90874e-14	2.58233e-10	9.83429e-08	1.26693e-09	1.63428e-06
									5784.91	1103.64	1097.03	4003.67	488.76	745.88	2830.29	1578.22	475.3			10863.4		4.07885e-06	0	0	0	0	5.62571e-13	7.62278e-14	2.5086e-10	9.61021e-08	1.24452e-09	1.61325e-06
									4122.62	2843.61	968.58	4396.81	1977.98	1048.35	4183.59	703.31	700.63			10873.2		4.05972e-06	0	0	0	0	5.30945e-13	7.34603e-14	2.4369e-10	9.39087e-08	1.22247e-09	1.59243e-06
									2832.09	795.06	585.45	3981.32	675.97	669.93	948.9	2111.41	439.6			10883		4.0407e-06	0	0	0	0	5.01155e-13	7.07828e-14	2.36715e-10	9.17621e-08	1.20075e-09	1.5718e-06
									939.72	1458.93	1007.16	2223.78	1312.32	502.5	207.88	471.66	536.84			10892.7		4.02181e-06	0	0	0	0	4.73104e-13	6.81932e-14	2.2993e-10	8.96613e-08	1.17937e-09	1.55137e-06
									814.44	794.02	707.64	4681.13	1754.28	1155.9	15737.5	1108.45	624.2			10902.5		4.00303e-06	0	0	0	0	4.46696e-13	6.56895e-14	2.23328e-10	8.76056e-08	1.15833e-09	1.53114e-06
									4302.43	1399.36	1845.32	4091.1	346.86	922.53	695.27	966.42	291.9			10912.3		3.98436e-06	0	0	0	0	4.21836e-13	6.32695e-14	2.16903e-10	8.55941e-08	1.13761e-09	1.51111e-06
									3736.16	1986.02	499.99	1097.52	576.83	781.32	1245.51	1788.53	1019.69			10922.1		3.96581e-06	0	0	0	0	3.98426e-13	6.09313e-14	2.1065e-10	8.3626e-08	1.11723e-09	1.49127e-06
									2243.18	1009.1	984.14	807.63	1663.03	1841.11	6391.64	697.57	607.51			10931.9		3.94737e-06	0	0	0	0	3.76372e-13	5.86727e-14	2.04565e-10	8.17004e-08	1.09716e-09	1.47164e-06
									68109.9	1776.6	415.79	2850.43	2819.03	1062.87	679.9	1334.6	1168.73			10941.6		3.92904e-06	0	0	0	0	3.55577e-13	5.64916e-14	1.98643e-10	7.98165e-08	1.07741e-09	1.4522e-06
									3207.2	2379.15	629.03	3665.35	1330.04	954.37	885.19	999.41	290.83			10951.4		3.91081e-06	0	0	0	0	3.35945e-13	5.4386e-14	1.92883e-10	7.79734e-08	1.05798e-09	1.43296e-06
									4412.43	1019.16	508.45	5360.9	2013.55	583.53	1123.7	835.5	302.12			10961.2		3.89269e-06	0	0	0	0	3.1738e-13	5.23537e-14	1.8728e-10	7.61705e-08	1.03886e-09	1.41391e-06
									1342.15	1011.46	299.99	3489.9	1347.27	543.56	618.6	1328.31	428.84			10971		3.87467e-06	0	0	0	0	2.99786e-13	5.03928e-14	1.81831e-10	7.44067e-08	1.02004e-09	1.39506e-06
									3430.01	1125.02	1011.68	3684.5	3147.22	1045.92	2111.54	748.8	1160.08			10980.7		3.85675e-06	0	0	0	0	2.83068e-13	4.85012e-14	1.76533e-10	7.26813e-08	1.00153e-09	1.37641e-06
									4356.96	1565.11	735.27	4108.34	996.94	1319.87	2681.27	837.59	794.23			10990.5		3.83893e-06	0	0	0	0	2.67135e-13	4.66766e-14	1.71383e-10	7.09934e-08	9.83317e-10	1.35794e-06
									2803.31	938.91	676.47	3547.23	1544.07	1094.73	10804.2	1492.94	952.48			11000.3		3.82121e-06	0	0	0	0	2.51944e-13	4.49172e-14	1.66376e-10	6.93422e-08	9.65399e-10	1.33968e-06
									1670.04	1768.5	711.92	4660.72	927.06	1023.1	512.12	1220.27	406.7			11010.1		3.80358e-06	0	0	0	0	2.37475e-13	4.32208e-14	1.6151e-10	6.7727e-08	9.47771e-10	1.3216e-06
									1892.53	1827.26	1125.47	3292.74	1871.76	724.3	5082.33	3574.7	874.97			11019.9		3.78604e-06	0	0	0	0	2.23703e-13	4.15853e-14	1.56782e-10	6.61467e-08	9.30431e-10	1.30371e-06
									3717.01	623.88	385.51	4914.08	1867.69	441.25	4571.19	924.03	548.02			11029.6		3.76859e-06	0	0	0	0	2.10608e-13	4.00086e-14	1.52187e-10	6.46007e-08	9.13373e-10	1.28601e-06
									5827.88	613.47	1064.15	1851.46	624.99	2065.01	678.29	1747.61	1154.32			11039.4		3.75123e-06	0	0	0	0	1.98166e-13	3.84887e-14	1.47724e-10	6.3088e-08	8.96596e-10	1.2685e-06
									3853.83	1655.72	671.12	2085.71	838.27	373.78	1105.75	1130.91	735.68			11049.2		3.73396e-06	0	0	0	0	1.86356e-13	3.70236e-14	1.43387e-10	6.16079e-08	8.80093e-10	1.25118e-06
									28724.2	1865.78	480.21	2202.4	2061.05	491.34	464.04	1159.62	492.46			11059		3.71676e-06	0	0	0	0	1.75156e-13	3.5611e-14	1.39174e-10	6.01595e-08	8.63863e-10	1.23404e-06
									3883.69	2253.05	522.19	5085.2	735.86	510.6	1363.05	783.92	381.95			11068.7		3.69965e-06	0	0	0	0	1.64542e-13	3.42494e-14	1.35081e-10	5.87422e-08	8.479e-10	1.21709e-06
									3380.84	959.88	790.1	683.87	267.39	662.49	2424.12	1787.3	519.69			11078.5		3.68262e-06	0	0	0	0	1.54493e-13	3.29374e-14	1.31106e-10	5.73554e-08	8.32201e-10	1.20032e-06
									3382.49	1970.78	644.45	4263.86	2478.57	707.63	890.16	958.83	447.55			11088.3		3.66567e-06	0	0	0	0	1.44986e-13	3.16736e-14	1.27244e-10	5.59987e-08	8.16761e-10	1.18374e-06
									4590.1	952.69	749.77	930	491.45	843.85	1046.72	676.92	913.52			11098.1		3.64879e-06	0	0	0	0	1.36e-13	3.04567e-14	1.23493e-10	5.46716e-08	8.01578e-10	1.16733e-06
									3610.92	507.14	1424.99	3702.94	614.34	445.78	673.96	1716.6	560.77			11107.9		3.63199e-06	0	0	0	0	1.27512e-13	2.92852e-14	1.19848e-10	5.33736e-08	7.86647e-10	1.15111e-06
									3304.5	1779.79	1823.18	4396.38	1386.27	1063.37	3190.5	2772.8	398.6			11117.6		3.61527e-06	0	0	0	0	1.19499e-13	2.81578e-14	1.16308e-10	5.21042e-08	7.71963e-10	1.13506e-06
									3570.64	1427.25	569.4	453.77	424.94	847.13	477.33	1745.74	672.99			11127.4		3.59862e-06	0	0	0	0	1.1194e-13	2.70731e-14	1.12867e-10	5.08629e-08	7.57525e-10	1.11919e-06
									4552.64	2292.63	608.5	4136.04	341.82	633.67	1084.97	1490.19	633.36			11137.2		3.58204e-06	0	0	0	0	1.04811e-13	2.60299e-14	1.09523e-10	4.96492e-08	7.43326e-10	1.1035e-06
									4574	1006.77	687.34	2325.66	1686.68	780.54	596.15	1453.55	500.67			11147		3.56554e-06	0	0	0	0	9.8092e-14	2.50266e-14	1.06273e-10	4.84626e-08	7.29364e-10	1.08798e-06
									2455.19	687.38	522.02	4031.65	993.21	1275.82	2722.94	3683.92	1215.6			11156.8		3.54911e-06	0	0	0	0	9.17592e-14	2.40619e-14	1.03113e-10	4.73026e-08	7.15635e-10	1.07264e-06
									2918.74	1948.37	500.83	2195.99	435.27	1082.78	543.32	715.26	462.57			11166.5		3.53275e-06	0	0	0	0	8.57913e-14	2.31345e-14	1.0004e-10	4.61688e-08	7.02134e-10	1.05747e-06
									5010.41	910.5	1054.66	8400.46	3320.14	1267.82	846.2	1253.04	701.95			11176.3		3.51646e-06	0	0	0	0	8.01714e-14	2.2243e-14	9.70509e-11	4.50606e-08	6.88859e-10	1.04247e-06
									4781.05	2450.47	849.23	2104.71	780.4	1152.76	3086.93	2563.54	880.61			11186.1		3.50024e-06	0	0	0	0	7.48856e-14	2.13861e-14	9.4145e-11	4.39776e-08	6.75807e-10	1.02765e-06
									9115.38	2857.52	812.55	876.1	1588.55	440.09	4141.14	1560.79	953.75			11195.9		3.48408e-06	0	0	0	0	6.992e-14	2.05623e-14	9.13203e-11	4.29191e-08	6.62975e-10	1.01299e-06
									4373.4	2215.82	2151.73	3061.19	2402.93	1067.5	5387.29	1522.9	909.21			11205.6		3.468e-06	0	0	0	0	6.52607e-14	1.97702e-14	8.8575e-11	4.18849e-08	6.5036e-10	9.98498e-07
									1311.97	5940.38	798.64	4104.73	1825.26	773.82	1264.97	828.63	367.85			11215.4		3.45198e-06	0	0	0	0	6.08941e-14	1.90086e-14	8.59074e-11	4.08743e-08	6.37959e-10	9.84175e-07
									11483.2	1274.22	691.78	3500.88	542.42	794.31	2723.97	2211.51	582.1			11225.2		3.43602e-06	0	0	0	0	5.68061e-14	1.82761e-14	8.33159e-11	3.98869e-08	6.25771e-10	9.70018e-07
									2111.37	1878.62	978.51	4457.93	1538.81	1006.97	776.2	1438.86	627.98			11235		3.42013e-06	0	0	0	0	5.29829e-14	1.75712e-14	8.07988e-11	3.89221e-08	6.13791e-10	9.56026e-07
									2770.76	2966.98	624.1	1049.43	1410.65	500.82	8657.93	1035.24	591.15			11244.8		3.4043e-06	0	0	0	0	4.94107e-14	1.68927e-14	7.83543e-11	3.79796e-08	6.02018e-10	9.42197e-07
									15203.3	1634.46	596.45	3854.72	670.31	528.23	3138.46	1322.51	561.12			11254.5		3.38854e-06	0	0	0	0	4.60757e-14	1.62391e-14	7.59807e-11	3.70587e-08	5.90448e-10	9.2853e-07
									495.85	1517.82	825.65	1969.81	730.5	813.96	178.76	1866.25	656.43			11264.3		3.37283e-06	0	0	0	0	4.2964e-14	1.56091e-14	7.36764e-11	3.6159e-08	5.79078e-10	9.15025e-07
									2773.08	953.89	767.66	3510.28	968.49	788.16	215.3	896.04	228.86			11274.1		3.35719e-06	0	0	0	0	4.00617e-14	1.50014e-14	7.14397e-11	3.528e-08	5.67907e-10	9.0168e-07
									4378.54	597.69	633.86	3998.63	562.97	861.3	599.34	474.72	544.78			11283.9		3.3416e-06	0	0	0	0	3.73549e-14	1.44152e-14	6.92688e-11	3.44212e-08	5.56931e-10	8.88493e-07
									1177.73	1919.61	430.42	7180.1	1624.39	692.51	274.12	946.6	759.72			11293.6		3.32608e-06	0	0	0	0	3.483e-14	1.385e-14	6.71621e-11	3.35821e-08	5.46147e-10	8.75465e-07
									3944.69	843.2	374.07	3826.4	432.56	546.81	3818.18	473.51	558.25			11303.4		3.31061e-06	0	0	0	0	3.24729e-14	1.33052e-14	6.51178e-11	3.27622e-08	5.35553e-10	8.62592e-07
									2419.89	1367.56	715.19	4560.14	475.63	1033.31	424.64	1592.89	999.79			11313.2		3.29519e-06	0	0	0	0	3.02699e-14	1.27803e-14	6.31343e-11	3.19611e-08	5.25146e-10	8.49875e-07
									5574.73	1741.21	563.17	4718.14	5482.39	717.47	1070.22	1530.6	1000.61			11323		3.27984e-06	0	0	0	0	2.8207e-14	1.22748e-14	6.12099e-11	3.11782e-08	5.14923e-10	8.37312e-07
									2907.74	439.3	371.21	2726.47	1359.02	919.03	668.04	1021.36	1028.38			11332.8		3.26453e-06	0	0	0	0	2.62705e-14	1.17881e-14	5.93428e-11	3.0413e-08	5.04882e-10	8.24902e-07
									371.55	1219.82	344.56	3156.14	974.18	802.44	711.14	1195.24	834.08			11342.5		3.24928e-06	0	0	0	0	2.44468e-14	1.13197e-14	5.75314e-11	2.96651e-08	4.95019e-10	8.12644e-07
									2972.92	610.77	541.25	5805.59	820.63	895.3	1580.16	1602.11	432.11			11352.3		3.23408e-06	0	0	0	0	2.27277e-14	1.08689e-14	5.57739e-11	2.8934e-08	4.85332e-10	8.00536e-07
									3155.26	2262.62	633.22	2369.67	1883.03	434.31	1925.07	1999.26	281.96			11362.1		3.21894e-06	0	0	0	0	2.11092e-14	1.04354e-14	5.40688e-11	2.82195e-08	4.75818e-10	7.88578e-07
									4545.76	1205.4	509.9	2918.96	914.5	820.24	1388.62	904.41	716.69			11371.9		3.20384e-06	0	0	0	0	1.95876e-14	1.00184e-14	5.24142e-11	2.75214e-08	4.66474e-10	7.76767e-07
									3494.78	932.27	729.8	2667.62	679.48	519.37	736.13	718.59	1220.17			11381.6		3.1888e-06	0	0	0	0	1.81589e-14	9.61762e-15	5.08085e-11	2.68392e-08	4.57298e-10	7.65104e-07
									3155.27	1155.79	1163.64	3759.71	1524.02	1000.33	3398.35	2318.11	739.38			11391.4		3.1738e-06	0	0	0	0	1.68194e-14	9.23233e-15	4.92499e-11	2.61729e-08	4.48287e-10	7.53586e-07
									3175.68	1702.51	328.91	3019.08	838.87	572.92	726.22	1207.11	618.58			11401.2		3.15885e-06	0	0	0	0	1.55652e-14	8.86204e-15	4.77368e-11	2.55219e-08	4.39438e-10	7.42212e-07
									2187.19	2831.68	1084.37	8889.12	1973.57	446.17	3372.78	1785.27	904.35			11411		3.14395e-06	0	0	0	0	1.43926e-14	8.50621e-15	4.62675e-11	2.48862e-08	4.30748e-10	7.30982e-07
									69256.5	1200.34	1008.08	741.12	1066.2	865.9	765.99	1534.53	283.03			11420.8		3.1291e-06	0	0	0	0	1.32977e-14	8.16429e-15	4.48406e-11	2.42653e-08	4.22215e-10	7.19893e-07
									4360.12	1522.44	833.93	4453.84	757.61	1745.7	2316.25	793.67	579.65			11430.5		3.11429e-06	0	0	0	0	1.22766e-14	7.83574e-15	4.34552e-11	2.36591e-08	4.13835e-10	7.08945e-07
									8459.23	2122.78	1167.03	4211.3	648.97	663.73	677.13	1125.43	911.36			11440.3		3.09952e-06	0	0	0	0	1.13256e-14	7.52002e-15	4.21102e-11	2.30671e-08	4.05606e-10	6.98137e-07
									2650.37	2408.97	540.66	3139.88	1358.23	894.18	2488.33	600.77	542.55			11450.1		3.0848e-06	0	0	0	0	1.04409e-14	7.21658e-15	4.08048e-11	2.24893e-08	3.97526e-10	6.87466e-07
									3380.95	1895.75	805.63	5079.55	702.72	386.85	1104.7	1518.31	1225.77			11459.9		3.07013e-06	0	0	0	0	9.61851e-15	6.92487e-15	3.95381e-11	2.19252e-08	3.89591e-10	6.76932e-07
									9741.26	1247.71	785.66	1150.46	359.87	702.96	3385.37	1646.78	886.16			11469.6		3.05549e-06	0	0	0	0	8.85475e-15	6.64436e-15	3.83091e-11	2.13746e-08	3.81799e-10	6.66534e-07
									9003.57	2462.1	562.47	10558.8	1412.23	742.71	564.63	1636.11	841.52			11479.4		3.0409e-06	0	0	0	0	8.14576e-15	6.3745e-15	3.7117e-11	2.08372e-08	3.74147e-10	6.56271e-07
									12460.3	1261.36	970.8	4479.56	670.67	1635.42	1377.51	371.06	332.88			11489.2		3.02634e-06	0	0	0	0	7.48771e-15	6.1148e-15	3.59608e-11	2.03127e-08	3.66632e-10	6.46141e-07
									2925.42	787.65	349.55	1394.33	1162.9	534.11	2174.85	2306.79	801.83			11499		3.01183e-06	0	0	0	0	6.87679e-15	5.86496e-15	3.48395e-11	1.98009e-08	3.59253e-10	6.36142e-07
									3208.62	2010.41	1055.35	2573.54	945.71	781.55	719.92	2241.44	559.01			11508.8		2.99735e-06	0	0	0	0	6.30918e-15	5.62471e-15	3.37524e-11	1.93014e-08	3.52008e-10	6.26274e-07
									3879.75	2601	625.4	4363.75	840.96	389.87	359.57	2320.81	1106.16			11518.5		2.98291e-06	0	0	0	0	5.78107e-15	5.39377e-15	3.26985e-11	1.88139e-08	3.44894e-10	6.16536e-07
									4172.89	1363	385.6	4274.56	547.11	1181.78	2023.03	1430.1	488.16			11528.3		2.96851e-06	0	0	0	0	5.28973e-15	5.17186e-15	3.16767e-11	1.83383e-08	3.3791e-10	6.06926e-07
									5622.69	1053.06	948.01	12167.6	1185.07	1332.81	9959.61	1035.83	463.01			11538.1		2.95415e-06	0	0	0	0	4.83348e-15	4.95873e-15	3.06864e-11	1.78742e-08	3.31055e-10	5.97442e-07
									5240.09	2565.62	659.13	812.02	359.03	508.63	4687.4	988.75	913.45			11547.9		2.93982e-06	0	0	0	0	4.41075e-15	4.75408e-15	2.97264e-11	1.74213e-08	3.24326e-10	5.88085e-07
									7166.3	1458.46	463	4293.65	980.02	650.73	5284.45	1149.12	946.38			11557.6		2.92553e-06	0	0	0	0	4.01996e-15	4.55766e-15	2.87959e-11	1.69794e-08	3.17722e-10	5.78852e-07
									899.78	464.68	1343.08	2633.88	1074.36	735.96	2886.48	1270.29	360.62			11567.4		2.91128e-06	0	0	0	0	3.6595e-15	4.36919e-15	2.7894e-11	1.65481e-08	3.11241e-10	5.69742e-07
									3220.86	1149.12	762.67	2913.83	785.09	944.18	921.11	656.13	373.75			11577.2		2.89706e-06	0	0	0	0	3.3278e-15	4.18839e-15	2.70198e-11	1.61272e-08	3.0488e-10	5.60755e-07
									1975.63	2033.18	1290.14	4065.21	933.32	1151.18	4676.61	627.98	528.9			11587		2.88288e-06	0	0	0	0	3.02326e-15	4.01499e-15	2.61723e-11	1.57164e-08	2.98639e-10	5.51887e-07
									915.56	1033.15	635.94	2231.03	570.57	850.61	16860.7	1718.3	296.48			11596.8		2.86873e-06	0	0	0	0	2.74429e-15	3.84873e-15	2.53506e-11	1.53154e-08	2.92516e-10	5.4314e-07
									3812.95	1383.79	640.83	2974.73	1462.45	490.39	1855.12	2751.97	755.87			11606.5		2.85462e-06	0	0	0	0	2.48932e-15	3.68932e-15	2.45539e-11	1.4924e-08	2.86508e-10	5.34511e-07
									8019.24	1047.46	1258.02	777.71	522.49	671.23	803.79	1936.47	680.14			11616.3		2.84055e-06	0	0	0	0	2.25674e-15	3.53649e-15	2.37811e-11	1.45418e-08	2.80614e-10	5.25998e-07
									3419.52	2264.64	891.48	4390.33	1091.19	543.58	1197.89	562.68	360.65			11626.1		2.82651e-06	0	0	0	0	2.04498e-15	3.38998e-15	2.30315e-11	1.41686e-08	2.74832e-10	5.17602e-07
									3872.01	1371.65	657.42	2374.77	1544.14	582.61	3117.45	7295.03	758.95			11635.9		2.81251e-06	0	0	0	0	1.85244e-15	3.24951e-15	2.23039e-11	1.38042e-08	2.6916e-10	5.0932e-07
									6748.26	1050.94	826.99	4913.96	1236.95	678.67	5929.14	3051.03	753.56			11645.6		2.79854e-06	0	0	0	0	1.67753e-15	3.11481e-15	2.15976e-11	1.34483e-08	2.63597e-10	5.01151e-07
									2855	956.11	1249.16	738.52	1986.61	679.03	257.92	1895.1	550.42			11655.4		2.7846e-06	0	0	0	0	1.51867e-15	2.9856e-15	2.09117e-11	1.3101e-08	2.5814e-10	4.93095e-07
									19228.5	1192.5	389.93	1209.79	1251.14	549.77	4121.66	427.7	652.88			11665.2		2.7707e-06	0	0	0	0	1.37428e-15	2.86161e-15	2.02452e-11	1.27619e-08	2.52788e-10	4.85149e-07
									4369.72	3519.94	542.03	4674.58	2188.81	522.19	1447.08	1032.04	431.29			11675		2.75684e-06	0	0	0	0	1.24275e-15	2.74257e-15	1.95977e-11	1.2431e-08	2.47539e-10	4.77313e-07
									1337.88	1460.56	615.3	2243.6	1099.23	409.83	803	1050.59	669.65			11684.8		2.74301e-06	0	0	0	0	1.1225e-15	2.6282e-15	1.89688e-11	1.21082e-08	2.42392e-10	4.69585e-07
									4071.64	2017.61	702.07	3137.27	1372.27	666.93	617.37	1366.58	377.09			11694.5		2.72921e-06	0	0	0	0	1.01195e-15	2.51824e-15	1.83581e-11	1.17932e-08	2.37344e-10	4.61965e-07
									2338.39	1093.13	826.15	2286.3	809.62	470.99	968.83	1930.8	750.14			11704.3		2.71546e-06	0	0	0	0	9.09984e-16	2.41248e-15	1.77652e-11	1.14859e-08	2.32393e-10	4.5445e-07
									3478.1	1372.59	609.21	1358.22	6453.93	1085.11	4767.75	1825.86	573.9			11714.1		2.70173e-06	0	0	0	0	8.16149e-16	2.31079e-15	1.71898e-11	1.11861e-08	2.27538e-10	4.4704e-07
									4930.93	1991.04	585.5	3048.49	411.79	620.74	840.17	865.04	642.14			11723.9		2.68804e-06	0	0	0	0	7.30055e-16	2.21305e-15	1.66313e-11	1.08938e-08	2.22778e-10	4.39734e-07
									3497.33	705.61	5507.25	1274.78	1434.94	993.58	628.79	1602.95	847.25			11733.6		2.67439e-06	0	0	0	0	6.51315e-16	2.11917e-15	1.60895e-11	1.06088e-08	2.18109e-10	4.32531e-07
									926.67	1565.49	659.35	3749.76	1129.67	672.68	2054.41	614.68	361.68			11743.4		2.66077e-06	0	0	0	0	5.79536e-16	2.02902e-15	1.55639e-11	1.03309e-08	2.13531e-10	4.25429e-07
									5542.21	995.67	2088.16	1087.81	1721.1	649.12	1371.8	1003.27	846.47			11753.2		2.64718e-06	0	0	0	0	5.14329e-16	1.94249e-15	1.50541e-11	1.00599e-08	2.09041e-10	4.18429e-07
									835.69	1262.01	788.3	4723.07	1764.96	580.08	3783.79	1448.26	552.29			11763		2.63363e-06	0	0	0	0	4.55304e-16	1.85947e-15	1.45597e-11	9.7957e-09	2.04639e-10	4.11528e-07
									6277.28	2343.03	1608.98	4096.62	1339.41	456.65	941.69	1270.85	702.11			11772.8		2.62012e-06	0	0	0	0	4.02071e-16	1.77984e-15	1.40804e-11	9.5382e-09	2.00321e-10	4.04725e-07
									4110.73	1252.03	408.26	3777.57	449.13	880.95	2104.01	1764.42	591.83			11782.5		2.60664e-06	0	0	0	0	3.5424e-16	1.7035e-15	1.36158e-11	9.2872e-09	1.96086e-10	3.9802e-07
									4424.65	1057.1	661.22	828.07	1297.88	435.11	17130.9	1654.95	330.81			11792.3		2.5932e-06	0	0	0	0	3.11421e-16	1.63033e-15	1.31654e-11	9.04257e-09	1.91933e-10	3.91412e-07
									1185.84	583.34	1048.71	1215.62	2702.98	428.02	1036.51	773.9	606.9			11802.1		2.5798e-06	0	0	0	0	2.73224e-16	1.56021e-15	1.27288e-11	8.80414e-09	1.8786e-10	3.849e-07
									7902.6	4518.54	883.32	3054.35	966.74	654.81	2516.54	1371.49	408.34			11811.9		2.56643e-06	0	0	0	0	2.39258e-16	1.49304e-15	1.23057e-11	8.57177e-09	1.83865e-10	3.78481e-07
									3236.91	2340.16	1285.92	5291.55	1571.04	515.55	1115.86	1757.84	483.7			11821.6		2.5531e-06	0	0	0	0	2.09134e-16	1.42869e-15	1.18956e-11	8.34532e-09	1.79946e-10	3.72157e-07
									16919.5	1875	1255.82	3515.17	888.63	538.49	606.99	1190.5	816.42			11831.4		2.5398e-06	0	0	0	0	1.82461e-16	1.36707e-15	1.14983e-11	8.12461e-09	1.76104e-10	3.65924e-07
									9639.16	2224.84	801.85	3095.89	1305.98	1275.95	845.54	794.84	324.08			11841.2		2.52654e-06	0	0	0	0	1.5885e-16	1.30805e-15	1.11132e-11	7.90952e-09	1.72336e-10	3.59783e-07
									1654.08	599.43	551.34	4990.07	1082.38	474.55	811.64	768.35	829.78			11851		2.51332e-06	0	0	0	0	1.3791e-16	1.25152e-15	1.07399e-11	7.69988e-09	1.68642e-10	3.53733e-07
									5107.72	2228.12	698.72	3121.99	792.81	1466.56	403.52	1245.66	1004.9			11860.8		2.50013e-06	0	0	0	0	1.19251e-16	1.19737e-15	1.03782e-11	7.49556e-09	1.65021e-10	3.47771e-07
									2854.26	1578.61	855.85	4048.33	1919.45	1202.64	2897.98	3188.59	984.02			11870.5		2.48698e-06	0	0	0	0	1.02485e-16	1.14548e-15	1.00275e-11	7.29638e-09	1.61471e-10	3.41898e-07
									2251.21	1767.48	610.29	816.65	413.85	682.32	428.33	2012.86	362.53			11880.3		2.47387e-06	0	0	0	0	8.73174e-17	1.09575e-15	9.6875e-12	7.10222e-09	1.57992e-10	3.36112e-07
									4381.63	2126.52	645.42	2971.53	1175.93	1214.29	874.52	1943.74	968.36			11890.1		2.46079e-06	0	0	0	0	7.36548e-17	1.04806e-15	9.35781e-12	6.9129e-09	1.54582e-10	3.30413e-07
									3408.25	1085.99	1246.85	327.86	1058.44	891.91	565.42	852.23	359.88			11899.9		2.44775e-06	0	0	0	0	6.14261e-17	1.00229e-15	9.03802e-12	6.7283e-09	1.5124e-10	3.24798e-07
									3460.71	2009.87	907.14	1959.37	640.94	1024.48	831.68	1122.66	649.97			11909.6		2.43475e-06	0	0	0	0	5.05609e-17	9.58338e-16	8.72773e-12	6.54825e-09	1.47965e-10	3.19268e-07
									66274.3	797.34	571.88	1174.13	1050.83	838.83	2723.57	762.9	1009.22			11919.4		2.42179e-06	0	0	0	0	4.09883e-17	9.16129e-16	8.42669e-12	6.37264e-09	1.44757e-10	3.1382e-07
									3411.92	1716.7	1059.89	962.78	679.85	836.42	1888.91	1365.05	962.72			11929.2		2.40887e-06	0	0	0	0	3.26378e-17	8.75611e-16	8.13471e-12	6.20141e-09	1.41613e-10	3.08455e-07
									3131.71	2638.85	527.09	4031.96	1028.22	994.17	1122.99	1644.65	965.05			11939		2.39598e-06	0	0	0	0	2.54386e-17	8.36739e-16	7.85162e-12	6.03446e-09	1.38533e-10	3.0317e-07
									3576.73	633.18	571.47	4790.4	894.69	804.66	2777.56	420.16	773.35			11948.8		2.38313e-06	0	0	0	0	1.93203e-17	7.99463e-16	7.57724e-12	5.87172e-09	1.35516e-10	2.97965e-07
									4713.07	2146.28	824.24	344.98	1248.73	853.41	2431.51	1150.2	1084.67			11958.5		2.37031e-06	0	0	0	0	1.42121e-17	7.63736e-16	7.31139e-12	5.7131e-09	1.32561e-10	2.9284e-07
									3413.59	931.63	913.8	3520.23	1108.19	844.9	1519.96	858.26	1683.04			11968.3		2.35754e-06	0	0	0	0	1.00434e-17	7.2951e-16	7.05391e-12	5.55853e-09	1.29666e-10	2.87792e-07
									2830.8	1794.72	1574.52	1250.98	878.72	951.34	629.55	2683.83	846.62			11978.1		2.3448e-06	0	0	0	0	6.74359e-18	6.96737e-16	6.80462e-12	5.40792e-09	1.26831e-10	2.82821e-07
									2883.16	1714.58	543.93	603.43	1314.97	1062.87	830.59	1425.63	326.81			11987.9		2.3321e-06	0	0	0	0	4.24196e-18	6.65369e-16	6.56333e-12	5.2612e-09	1.24054e-10	2.77926e-07
									2468.87	1481.13	920.14	1178.4	1361.19	514.55	493.49	700.7	737.69			11997.7		2.31944e-06	0	0	0	0	2.4679e-18	6.35359e-16	6.32988e-12	5.11828e-09	1.21334e-10	2.73105e-07
									3468.75	1608.64	457.85	2606.49	350.38	876.44	919.72	1399.42	903.26			12007.4		2.30682e-06	0	0	0	0	1.35077e-18	6.06658e-16	6.10408e-12	4.97909e-09	1.1867e-10	2.68359e-07
									9739.71	1353.61	766.71	2592.33	592.44	969.35	414.4	1079.08	392.5			12017.2		2.29424e-06	0	0	0	0	8.19933e-19	5.79218e-16	5.88577e-12	4.84354e-09	1.16061e-10	2.63684e-07
									3596.47	1089.12	710	2995.6	2313.1	707.52	652.14	1951.99	615.33			12027		2.28169e-06	0	0	0	0	8.04744e-19	5.52992e-16	5.67477e-12	4.71156e-09	1.13506e-10	2.59082e-07
									581.73	1366.52	867.23	2478.35	638.46	469.47	758.16	2090.4	636.88			12036.8		2.26919e-06	0	0	0	0	1.23456e-18	5.27931e-16	5.47089e-12	4.58306e-09	1.11005e-10	2.5455e-07
									1369.07	6884.86	649.41	3587.13	3120.95	769.1	900.64	382.15	648.58			12046.5		2.25672e-06	0	0	0	0	2.03875e-18	5.03989e-16	5.27397e-12	4.45797e-09	1.08555e-10	2.50088e-07
									3895.72	1917.53	994.4	3537.89	846.37	1795.29	1930.09	1054.92	753.59			12056.3		2.24429e-06	0	0	0	0	3.14666e-18	4.81116e-16	5.08384e-12	4.3362e-09	1.06155e-10	2.45694e-07
									1436.25	1225.25	516.12	2585.48	397.54	1501.84	2185.55	765.31	783.38			12066.1		2.2319e-06	0	0	0	0	4.48765e-18	4.59266e-16	4.9003e-12	4.21767e-09	1.03805e-10	2.41367e-07
									4113.88	2558.18	400.64	4603.82	819.01	1153.94	1174.23	1299.6	749.49			12075.9		2.21956e-06	0	0	0	0	5.99109e-18	4.3839e-16	4.7232e-12	4.1023e-09	1.01504e-10	2.37108e-07
									1175.52	2233.29	577.9	7151.05	779.85	484.62	2106.95	1846.62	640.8			12085.7		2.20725e-06	0	0	0	0	7.58633e-18	4.1844e-16	4.55234e-12	3.99002e-09	9.92494e-11	2.32916e-07
									2781.97	1338.55	610.43	2608.87	1554.15	1002.86	855.24	757.69	558.59			12095.4		2.19498e-06	0	0	0	0	9.20274e-18	3.99369e-16	4.38757e-12	3.88074e-09	9.70416e-11	2.28788e-07
									1701.12	2375.53	685.68	4954.14	1827.84	826.23	8279.06	961.6	559.15			12105.2		2.18275e-06	0	0	0	0	1.07697e-17	3.81128e-16	4.22869e-12	3.77438e-09	9.48788e-11	2.24726e-07
									5382.04	1135.4	651.72	3951.84	1493.6	730.64	3369.19	933.06	324.96			12115		2.17057e-06	0	0	0	0	1.22165e-17	3.6367e-16	4.07554e-12	3.67087e-09	9.27601e-11	2.20727e-07
									5081.85	596	618.05	3087.31	1051.44	766.7	993.25	1366.08	888.83			12124.8		2.15843e-06	0	0	0	0	1.34725e-17	3.4695e-16	3.92794e-12	3.57012e-09	9.06845e-11	2.16792e-07
									2635.86	1617.23	843.03	6481.74	767.89	1159.09	3521.94	706.58	1199.72			12134.5		2.14633e-06	0	0	0	0	1.44671e-17	3.3094e-16	3.78571e-12	3.47205e-09	8.86511e-11	2.12919e-07
									11350.4	1258.26	399.61	8913.85	1718.34	938.29	5768.58	881	447.51			12144.3		2.13427e-06	0	0	0	0	1.51297e-17	3.15619e-16	3.64868e-12	3.37658e-09	8.66593e-11	2.09108e-07
									8321.6	663.44	634.32	954.57	769.58	915.61	10324.8	2124.45	772.35			12154.1		2.12225e-06	0	0	0	0	1.53897e-17	3.00964e-16	3.51668e-12	3.28363e-09	8.47085e-11	2.05357e-07
									4737.65	1240.39	397.88	3282.65	506.74	862.35	1096.84	975.97	394.3			12163.9		2.11028e-06	0	0	0	0	1.51762e-17	2.86957e-16	3.38953e-12	3.19312e-09	8.27981e-11	2.01667e-07
									3360.49	1414.82	556.13	4537.59	1169.21	1040.83	2354.63	1151.52	1026.48			12173.7		2.09835e-06	0	0	0	0	1.44188e-17	2.73574e-16	3.26711e-12	3.10497e-09	8.09275e-11	1.98037e-07
									713.55	1168.99	482.77	1245.16	1062.49	853.48	2749.28	949.47	225.19			12183.4		2.08646e-06	0	0	0	0	1.30469e-17	2.60794e-16	3.14927e-12	3.01911e-09	7.90959e-11	1.94465e-07
									3957.78	1395.62	881.11	3091.46	1777.03	689.5	848.29	856.59	774.66			12193.2		2.07462e-06	0	0	0	0	1.09896e-17	2.48597e-16	3.03589e-12	2.93544e-09	7.73028e-11	1.90951e-07
									904.17	775.5	892.76	5574.53	685.8	628.78	4434.21	2461.27	688.8			12203		2.06283e-06	0	0	0	0	8.17649e-18	2.36961e-16	2.92682e-12	2.85392e-09	7.55476e-11	1.87494e-07
									3706.98	1350.39	584.96	4181.46	385.49	804.11	3779.18	588.54	937.06			12212.8		2.05108e-06	0	0	0	0	4.53683e-18	2.25864e-16	2.82194e-12	2.77451e-09	7.38296e-11	1.84094e-07
									1743.18	2560.56	1070.98	4222.99	1657.03	605.45	3226.85	1402.26	1208.79			12222.5		2.03937e-06	0	0	0	0	9.28117e-31	2.15286e-16	2.7211e-12	2.69716e-09	7.21482e-11	1.80749e-07
									376.69	624.56	670.11	4612.72	3722	738.99	4408.09	716.06	1020			12232.3		2.02771e-06	0	0	0	0	0	2.05205e-16	2.62418e-12	2.62184e-09	7.05027e-11	1.77459e-07
									2411.91	2181.65	399.75	2939.76	1170.8	741.77	3181.14	357.72	854.64			12242.1		2.01609e-06	0	0	0	0	0	1.95599e-16	2.53103e-12	2.54849e-09	6.88926e-11	1.74223e-07
									6531.14	1175.4	639.27	616.41	343.11	1608.8	3875.3	1079.78	448.72			12251.9		2.00453e-06	0	0	0	0	0	1.86448e-16	2.44153e-12	2.47709e-09	6.73171e-11	1.71041e-07
									6818.18	2205.64	875.92	2303.16	1129.4	925.13	929.85	1030.24	988.8			12261.7		1.993e-06	0	0	0	0	0	1.7773e-16	2.35554e-12	2.40759e-09	6.57757e-11	1.67911e-07
									6986.47	3915.36	542.44	891.08	1273.27	747.53	959.49	1234.8	398.31			12271.4		1.98153e-06	0	0	0	0	0	1.69424e-16	2.27292e-12	2.33996e-09	6.42677e-11	1.64833e-07
									1354.88	2029.84	986.06	4779.47	1020.5	455.49	40361.3	1462.89	1305.85			12281.2		1.9701e-06	0	0	0	0	0	1.61509e-16	2.19354e-12	2.27415e-09	6.27926e-11	1.61807e-07
									4542.27	1054.67	1193.44	4206.2	405.73	1025.8	713.82	1714.42	619.83			12291		1.95873e-06	0	0	0	0	0	1.53962e-16	2.11726e-12	2.21011e-09	6.13496e-11	1.5883e-07
									3150.15	3507.07	667.04	3020.64	2082.63	508.03	2019.69	1217.74	651.79			12300.8		1.94739e-06	0	0	0	0	0	1.46764e-16	2.04396e-12	2.14782e-09	5.99381e-11	1.55904e-07
									1857.98	881.75	318.74	1336.48	530.67	536.62	922.14	802.32	555.54			12310.5		1.93611e-06	0	0	0	0	0	1.39892e-16	1.97348e-12	2.08723e-09	5.85576e-11	1.53026e-07
									928.24	2111.67	423.85	3070.13	1129.39	668.44	653.3	1169.4	1117.35			12320.3		1.92488e-06	0	0	0	0	0	1.33325e-16	1.90571e-12	2.0283e-09	5.72073e-11	1.50196e-07
									3588.77	1556.69	1147.1	2751.06	2003.7	568.98	4023.92	2117.79	336.84			12330.1		1.9137e-06	0	0	0	0	0	1.27043e-16	1.8405e-12	1.97099e-09	5.58867e-11	1.47414e-07
									772.16	796.4	764.75	423.46	535.78	880.3	846.26	762.06	485.81			12339.9		1.90257e-06	0	0	0	0	0	1.21026e-16	1.77772e-12	1.91526e-09	5.45951e-11	1.44678e-07
									4423.99	1907.61	395.53	3316.94	1325.75	1249.76	2193.82	625.21	397.61			12349.7		1.89148e-06	0	0	0	0	0	1.15266e-16	1.71724e-12	1.86107e-09	5.33318e-11	1.41988e-07
									3675.47	859.18	1712.43	1332.21	1800.66	1002.81	722.88	1459.09	1089.92			12359.4		1.88045e-06	0	0	0	0	0	1.09756e-16	1.65892e-12	1.80837e-09	5.20963e-11	1.39343e-07
									3322.42	1094.11	929.49	2067.59	1843.08	592.58	563.29	866.08	599.73			12369.2		1.86947e-06	0	0	0	0	0	1.04487e-16	1.60262e-12	1.75714e-09	5.0888e-11	1.36742e-07
									4353.24	1152.58	883.9	2580.29	435.11	998.8	4412.5	758.76	797.36			12379		1.85854e-06	0	0	0	0	0	9.94528e-17	1.54821e-12	1.70732e-09	4.97061e-11	1.34185e-07
									2671.74	1780.3	972.52	4259.95	373.42	665.47	3867.97	522.21	705.38			12388.8		1.84766e-06	0	0	0	0	0	9.46449e-17	1.49556e-12	1.65888e-09	4.85501e-11	1.3167e-07
									3646.72	860.16	729.7	2899.95	1984.88	1139.17	401.99	1008.54	527.13			12398.6		1.83684e-06	0	0	0	0	0	9.00559e-17	1.44453e-12	1.61178e-09	4.74193e-11	1.29198e-07
									3316.65	1558.19	819.03	609.87	1610.45	1175.29	757.26	834.92	801.31			12408.3		1.82606e-06	0	0	0	0	0	8.56783e-17	1.395e-12	1.56597e-09	4.63131e-11	1.26767e-07
									1270.1	1478.53	754.76	3708.34	1234.47	578.23	3091.87	1430.29	306.39			12418.1		1.81534e-06	0	0	0	0	0	8.15045e-17	1.34691e-12	1.52142e-09	4.52309e-11	1.24377e-07
									1482.22	1211.68	350.57	547.5	2008.49	605.23	917.86	535.76	815.43			12427.9		1.80468e-06	0	0	0	0	0	7.75268e-17	1.30024e-12	1.47809e-09	4.4172e-11	1.22027e-07
									2487.28	1180.56	517.11	4967.06	1056.89	1041.02	812.41	1394.89	546.23			12437.7		1.79406e-06	0	0	0	0	0	7.37378e-17	1.25497e-12	1.43593e-09	4.31359e-11	1.19716e-07
									4355.12	619.03	1105.1	3941.03	456.55	451.28	449.99	1442.4	374.37			12447.5		1.7835e-06	0	0	0	0	0	7.01298e-17	1.21106e-12	1.39491e-09	4.21219e-11	1.17445e-07
									3233.48	606.24	492.77	2470.26	1720.88	906.28	1201.43	1291.9	744.23			12457.2		1.773e-06	0	0	0	0	0	6.66953e-17	1.16848e-12	1.35498e-09	4.11297e-11	1.15213e-07
									529.32	983.73	328.69	1808.02	1094.43	742.54	542.6	1945.18	536.64			12467		1.76255e-06	0	0	0	0	0	6.34266e-17	1.12721e-12	1.3161e-09	4.01589e-11	1.13019e-07
									3448.26	716.75	737.18	4428.18	3110.68	1035.58	1647.69	812.32	1200.77			12476.8		1.75215e-06	0	0	0	0	0	6.03161e-17	1.08723e-12	1.27824e-09	3.92093e-11	1.10863e-07
									4115.12	916.02	477.27	3870.81	3274.87	622.1	1438.63	855.32	383.58			12486.6		1.74181e-06	0	0	0	0	0	5.73563e-17	1.04849e-12	1.24137e-09	3.82804e-11	1.08744e-07
									3166.18	1059.45	416.91	9884.66	1377.69	739.59	2719.61	340.44	415.98			12496.3		1.73153e-06	0	0	0	0	0	5.45396e-17	1.01099e-12	1.20547e-09	3.7372e-11	1.06662e-07
									2334.18	1570.4	816.03	4467.19	854.52	1272.21	3919.19	1158.46	906.17			12506.1		1.7213e-06	0	0	0	0	0	5.18584e-17	9.74683e-13	1.17052e-09	3.64837e-11	1.04616e-07
									2882.93	1822.85	850.14	886.83	1008.35	656.5	3029.23	2431.21	1013.07			12515.9		1.71113e-06	0	0	0	0	0	4.93051e-17	9.39549e-13	1.1365e-09	3.56151e-11	1.02606e-07
									3757.46	1695.84	1063.11	1519.13	1452.35	405.78	1114.99	2172.54	526.4			12525.7		1.70101e-06	0	0	0	0	0	4.68722e-17	9.05559e-13	1.1034e-09	3.47659e-11	1.00631e-07
									4301.72	1808.54	1316.06	4322.87	1408.53	808.49	735.49	1710.29	634.91			12535.5		1.69096e-06	0	0	0	0	0	4.45519e-17	8.72685e-13	1.0712e-09	3.39358e-11	9.86908e-08
									8065.59	1606.01	889.59	597.83	1160.43	785.12	728.07	1125.36	320.78			12545.2		1.68095e-06	0	0	0	0	0	4.23369e-17	8.40901e-13	1.03987e-09	3.31244e-11	9.6785e-08
									8321.76	2960.36	671.94	2746.17	1474.85	861.96	521.6	885.52	882.38			12555		1.67101e-06	0	0	0	0	0	4.02214e-17	8.10179e-13	1.0094e-09	3.23314e-11	9.4913e-08
									6526.27	1149.48	1027.42	2576.95	917.9	395.87	618.22	995.28	871.25			12564.8		1.66112e-06	0	0	0	0	0	3.82021e-17	7.80491e-13	9.79783e-10	3.15564e-11	9.30743e-08
									521.71	1180.14	1063.13	831.35	1093.13	573.07	3209.38	1675.47	440.21			12574.6		1.65129e-06	0	0	0	0	0	3.62761e-17	7.5181e-13	9.50985e-10	3.0799e-11	9.12684e-08
									7017.26	937.17	932.17	4078.46	951.91	820.53	1592.06	706.26	338.59			12584.3		1.64152e-06	0	0	0	0	0	3.44403e-17	7.24109e-13	9.22993e-10	3.00591e-11	8.94948e-08
									2761.77	2310.37	658.01	3716.45	1288.36	835.68	1063.75	1686.62	622.56			12594.1		1.6318e-06	0	0	0	0	0	3.26917e-17	6.9736e-13	8.9579e-10	2.93361e-11	8.7753e-08
									4511.1	740.79	900.51	9451.24	511.43	597.83	4577.91	1524.85	831.04			12603.9		1.62214e-06	0	0	0	0	0	3.10272e-17	6.71536e-13	8.69357e-10	2.86298e-11	8.60425e-08
									876.98	1245.63	634.72	5202.14	1507.68	795.53	905.22	999.25	1150.35			12613.7		1.61254e-06	0	0	0	0	0	2.94438e-17	6.46608e-13	8.43676e-10	2.79398e-11	8.43629e-08
									1212.33	1543.15	609.91	1239.07	724.93	1083	5703.78	600.56	598.13			12623.5		1.60301e-06	0	0	0	0	0	2.79384e-17	6.22551e-13	8.18729e-10	2.72657e-11	8.27135e-08
									3523.48	1940.77	586.96	1800.12	476.54	684.23	364.55	938.95	1087.3			12633.2		1.59352e-06	0	0	0	0	0	2.65081e-17	5.99335e-13	7.94498e-10	2.66073e-11	8.1094e-08
									12399.5	1119.59	607.25	2509.01	1200.42	1048.09	1048.17	672.4	1232.96			12643		1.5841e-06	0	0	0	0	0	2.51496e-17	5.76935e-13	7.70964e-10	2.59642e-11	7.95037e-08
									4459.39	655.11	738.14	5121	2270.41	952.51	691.66	1638.87	1663.44			12652.8		1.57474e-06	0	0	0	0	0	2.38601e-17	5.55322e-13	7.4811e-10	2.5336e-11	7.79423e-08
									3383.03	1160.86	815.97	2837.29	464.37	1421.39	3365.31	1763.76	736.56			12662.6		1.56544e-06	0	0	0	0	0	2.26365e-17	5.34474e-13	7.25917e-10	2.47224e-11	7.64093e-08
									2038.71	1208.78	778.17	3940.68	1602.37	610.6	660.18	864.44	395.96			12672.3		1.5562e-06	0	0	0	0	0	2.14757e-17	5.1437e-13	7.04368e-10	2.4123e-11	7.4904e-08
									3457.87	3359.67	355.01	853.51	2130.27	1191.69	8001.45	2107.71	416.59			12682.1		1.54701e-06	0	0	0	0	0	2.03746e-17	4.94992e-13	6.83443e-10	2.35376e-11	7.34261e-08
									2928.54	911.34	923.97	2389.8	650.56	1007.73	1052.77	1650.96	329.84			12691.9		1.53789e-06	0	0	0	0	0	1.93303e-17	4.76319e-13	6.63126e-10	2.29658e-11	7.1975e-08
									2696.01	1471.71	815.61	4219.98	1289.11	623.12	536.76	582.01	792.19			12701.7		1.52883e-06	0	0	0	0	0	1.83398e-17	4.58333e-13	6.43398e-10	2.24071e-11	7.05503e-08
									3943.89	1103.2	626.41	2116.84	1111.19	918.65	1329.37	909.07	618.96			12711.5		1.51982e-06	0	0	0	0	0	1.73998e-17	4.41013e-13	6.2424e-10	2.18613e-11	6.91513e-08
									4766.2	3159.37	919.64	3169.45	1499.91	1055.71	5489.13	972.38	1450.41			12721.2		1.51088e-06	0	0	0	0	0	1.65075e-17	4.24341e-13	6.05634e-10	2.13281e-11	6.77778e-08
									8015.93	3045.57	785.29	4270.46	1430.47	548.59	1539.56	2063.7	355.23			12731		1.502e-06	0	0	0	0	0	1.56598e-17	4.08297e-13	5.87564e-10	2.08071e-11	6.64291e-08
									3453.13	815.48	1022.49	2547.42	1569.52	575.85	623.56	523.43	432.88			12740.8		1.49317e-06	0	0	0	0	0	1.48536e-17	3.92862e-13	5.7001e-10	2.02979e-11	6.51047e-08
									2655.2	4308.12	383.43	1083.91	2593.89	868.37	3458.82	907.51	883.11			12750.6		1.48441e-06	0	0	0	0	0	1.40858e-17	3.78015e-13	5.52953e-10	1.98002e-11	6.38042e-08
									2388.71	1215.9	743.27	4464.98	1651.76	610.61	936.68	361.62	405.78			12760.3		1.4757e-06	0	0	0	0	0	1.33537e-17	3.63739e-13	5.36378e-10	1.93137e-11	6.2527e-08
									11795.6	1035.96	563.96	601.39	329.05	549.37	5318.16	535.19	435.1			12770.1		1.46706e-06	0	0	0	0	0	1.26552e-17	3.50012e-13	5.2027e-10	1.88382e-11	6.12728e-08
									2256.31	1072.64	804.98	2239.84	1717.51	514.68	19575.5	645.38	869.39			12779.9		1.45848e-06	0	0	0	0	0	1.19894e-17	3.36817e-13	5.04619e-10	1.83733e-11	6.00414e-08
									9509.37	1920.89	1231.68	1861.39	576.83	411.9	639.48	697.23	870.67			12789.7		1.44995e-06	0	0	0	0	0	1.13552e-17	3.24132e-13	4.89416e-10	1.79191e-11	5.88323e-08
									3072.3	1404.73	774.01	2838.17	826.63	518.82	2118.09	1047.08	428.77			12799.5		1.44149e-06	0	0	0	0	0	1.07517e-17	3.1194e-13	4.74652e-10	1.74752e-11	5.76453e-08
									2613.17	1154.61	760.36	4171.92	913.97	1178.43	3123.45	466.54	279.83			12809.2		1.43309e-06	0	0	0	0	0	1.01776e-17	3.0022e-13	4.60316e-10	1.70416e-11	5.64801e-08
									41427.7	1511.5	512.8	4327.41	1573.59	648.21	553.91	1849.9	445.28			12819		1.42475e-06	0	0	0	0	0	9.63211e-18	2.88953e-13	4.46398e-10	1.6618e-11	5.53363e-08
									2061.6	1388.41	289.72	2294.17	3026.8	1254.13	1118.72	2298.72	846.08			12828.8		1.41648e-06	0	0	0	0	0	9.11405e-18	2.78119e-13	4.3289e-10	1.62043e-11	5.42138e-08
									639.73	1436.96	370.4	4343.51	1227.94	913.58	4132.65	456.56	745.89			12838.6		1.40826e-06	0	0	0	0	0	8.62242e-18	2.677e-13	4.1978e-10	1.58002e-11	5.31121e-08
									3189.62	2553.01	1328.36	3680.3	808.93	1760.61	1866.25	2347.4	287.09			12848.4		1.40011e-06	0	0	0	0	0	8.15618e-18	2.57675e-13	4.0706e-10	1.54057e-11	5.2031e-08
									3435.48	1706.42	515.24	3207.49	553.23	1128.15	1555.79	931.27	452.36			12858.1		1.39202e-06	0	0	0	0	0	7.71428e-18	2.48026e-13	3.94719e-10	1.50205e-11	5.09702e-08
									7306.6	1602.94	686.76	4549.56	915.28	946.89	6495.93	1029.89	544.65			12867.9		1.38399e-06	0	0	0	0	0	7.29568e-18	2.38732e-13	3.82748e-10	1.46445e-11	4.99294e-08
									5273.16	1535.71	473.67	995.86	1519.65	957.6	844.85	852.63	505.27			12877.7		1.37603e-06	0	0	0	0	0	6.89935e-18	2.29775e-13	3.71137e-10	1.42775e-11	4.89083e-08
									5294.97	1583.8	727.38	4010.08	1044.18	1223.04	834.19	1705.41	522.55			12887.5		1.36812e-06	0	0	0	0	0	6.52424e-18	2.21134e-13	3.59877e-10	1.39192e-11	4.79066e-08
									3535.68	1246.51	323.73	3716.07	1265.11	803.63	3144.17	771.12	1112.91			12897.2		1.36028e-06	0	0	0	0	0	6.16931e-18	2.12791e-13	3.48957e-10	1.35696e-11	4.69239e-08
									58214.8	1189.49	514.03	4332.65	570.94	781.19	1639.21	674.85	1027.94			12907		1.35251e-06	0	0	0	0	0	5.83353e-18	2.04729e-13	3.38367e-10	1.32284e-11	4.596e-08
									11634.5	2635.76	637.87	4477.74	749.97	1039.47	7005.39	1196.48	1040.74			12916.8		1.3448e-06	0	0	0	0	0	5.51585e-18	1.96941e-13	3.28099e-10	1.28955e-11	4.50146e-08
									61807.1	949.46	732.39	1850.45	748.69	1259.33	606.62	1402.42	781.83			12926.6		1.33715e-06	0	0	0	0	0	5.21523e-18	1.8942e-13	3.18142e-10	1.25707e-11	4.40874e-08
									3843.16	1219.29	530.9	5083.94	397.23	746.28	3222.16	623.58	463.73			12936.4		1.32956e-06	0	0	0	0	0	4.93063e-18	1.82159e-13	3.08486e-10	1.22538e-11	4.31781e-08
									3764.56	2914.62	686.81	2510.26	938.02	1909.73	749.06	2929.66	491.79			12946.1		1.32203e-06	0	0	0	0	0	4.66101e-18	1.75153e-13	2.99122e-10	1.19447e-11	4.22864e-08
									4393.3	1365.77	481.21	1902.82	1041.13	483.42	4848.99	1600.77	714.99			12955.9		1.31457e-06	0	0	0	0	0	4.40534e-18	1.68396e-13	2.9004e-10	1.16431e-11	4.14119e-08
									1337.63	2373.71	1014.88	648.62	1380.38	696.57	3523.97	1175.16	457.11			12965.7		1.30717e-06	0	0	0	0	0	4.16256e-18	1.6188e-13	2.8123e-10	1.13489e-11	4.05544e-08
									692.3	1354.46	656.74	3627.98	1660.88	466.89	2331.66	991.05	621.92			12975.5		1.29983e-06	0	0	0	0	0	3.93173e-18	1.55599e-13	2.72683e-10	1.10619e-11	3.97136e-08
									4156.81	1259.04	911.94	7706.77	423.89	525.74	2358.05	964.28	783.98			12985.2		1.29256e-06	0	0	0	0	0	3.71232e-18	1.49546e-13	2.64388e-10	1.0782e-11	3.88892e-08
									17400.9	571.27	650.47	2310.97	1058.63	1020.77	4202.49	2767.94	435.08			12995		1.28534e-06	0	0	0	0	0	3.50395e-18	1.43716e-13	2.56336e-10	1.05089e-11	3.80809e-08
									4017.31	994.79	825.13	3729.76	1358.5	618.67	713.87	1727.45	905.18			13004.8		1.27818e-06	0	0	0	0	0	3.30626e-18	1.38102e-13	2.48517e-10	1.02425e-11	3.72883e-08
									13105.7	3281.59	459.78	1089.56	534.81	462.68	6956.93	1410.72	1116.14			13014.6		1.27109e-06	0	0	0	0	0	3.11886e-18	1.32698e-13	2.40922e-10	9.98253e-12	3.65112e-08
									7529.87	2354.93	1017.68	5849.38	1814.1	626.79	752.9	794.9	295.75			13024.4		1.26406e-06	0	0	0	0	0	2.94137e-18	1.27497e-13	2.3354e-10	9.72894e-12	3.57493e-08
									5052.36	4613.5	628.98	2565.79	442.74	712	3495.38	1303.61	273.12			13034.1		1.25709e-06	0	0	0	0	0	2.77341e-18	1.22492e-13	2.26362e-10	9.48149e-12	3.50023e-08
									3390.96	1270.72	1381.44	4039.8	964.64	534.18	6724.93	1507.52	1246.05			13043.9		1.25017e-06	0	0	0	0	0	2.61461e-18	1.17678e-13	2.19379e-10	9.24001e-12	3.42699e-08
									36824.7	1331.36	1409.59	3830.76	2130.31	616.02	7340.77	824.63	325.4			13053.7		1.24332e-06	0	0	0	0	0	2.4646e-18	1.13048e-13	2.12584e-10	9.00432e-12	3.35517e-08
									3376.92	1251.35	727.24	3699.46	3771.42	1170.33	2023.48	884.14	569.17			13063.5		1.23653e-06	0	0	0	0	0	2.32298e-18	1.08595e-13	2.05974e-10	8.77425e-12	3.28475e-08
									5644.96	1649.61	375.16	2097.6	377.22	695.16	5508.66	2155.43	482.58			13073.2		1.22979e-06	0	0	0	0	0	2.18939e-18	1.04313e-13	1.99545e-10	8.54962e-12	3.2157e-08
									870.72	1145.07	1285.77	13204	1278.5	890.07	4016.75	815.64	302.24			13083		1.22312e-06	0	0	0	0	0	2.06345e-18	1.00196e-13	1.93295e-10	8.33026e-12	3.14799e-08
									877.33	368.49	434.01	610.01	796.66	805.45	8054.25	965.78	645.5			13092.8		1.2165e-06	0	0	0	0	0	1.94478e-18	9.62376e-14	1.87218e-10	8.11609e-12	3.08159e-08
									7674.14	1054.36	416.2	449.12	683.34	830.65	735.88	736.47	1267.61			13102.6		1.20995e-06	0	0	0	0	0	1.83299e-18	9.24308e-14	1.81313e-10	7.907e-12	3.01646e-08
									2929.82	2435.41	857.27	3492.1	744.6	636.16	1349.95	582.44	310.76			13112.4		1.20345e-06	0	0	0	0	0	1.72772e-18	8.87694e-14	1.75575e-10	7.7029e-12	2.95258e-08
									4199.93	655.93	759.64	3679.15	616.63	716.92	1656.25	1358.16	709.89			13122.1		1.19701e-06	0	0	0	0	0	1.62859e-18	8.52472e-14	1.70001e-10	7.50373e-12	2.88992e-08
									33427.3	1264.97	573.94	600.7	1256.94	588.91	18307.7	1466.87	954.24			13131.9		1.19063e-06	0	0	0	0	0	1.53521e-18	8.18575e-14	1.64588e-10	7.30937e-12	2.82847e-08
									5058.34	1362.86	596.45	4542.42	1043.57	1032.22	2012.72	1052.09	691.95			13141.7		1.1843e-06	0	0	0	0	0	1.44722e-18	7.85941e-14	1.59331e-10	7.11975e-12	2.76821e-08
									3929.42	3214.7	474.99	4217.44	498.37	795.43	3599.92	669.38	496.67			13151.5		1.17804e-06	0	0	0	0	0	1.36423e-18	7.54509e-14	1.54228e-10	6.93478e-12	2.70913e-08
									1126.24	1577.53	715.47	3330.77	796.81	1559.54	3656.55	1198.95	489.34			13161.2		1.17183e-06	0	0	0	0	0	1.28586e-18	7.24238e-14	1.49274e-10	6.75436e-12	2.6512e-08
									4567.9	3156.66	866.97	4191.46	1892.02	1123.89	982.59	1524.42	887.14			13171		1.16568e-06	0	0	0	0	0	1.21174e-18	6.95098e-14	1.44467e-10	6.57841e-12	2.5944e-08
									3936.86	1284.86	1203.57	3000.48	489.81	631.21	3458.89	1198.44	582.61			13180.8		1.15959e-06	0	0	0	0	0	1.14149e-18	6.67059e-14	1.39802e-10	6.40684e-12	2.53873e-08
									2905.45	904.44	659.97	3943.78	1511.43	883.74	1663.52	1238.42	449.04			13190.6		1.15356e-06	0	0	0	0	0	1.0748e-18	6.40092e-14	1.35277e-10	6.23957e-12	2.48416e-08
									3511.12	1348.72	828.78	3613.1	1329.26	2000.32	3794.57	609	1325.47			13200.4		1.14759e-06	0	0	0	0	0	1.01154e-18	6.14166e-14	1.30888e-10	6.07649e-12	2.43069e-08
									5251.35	573.83	970.14	4612.91	1097.34	591.74	1147.85	1015.74	670.48			13210.1		1.14167e-06	0	0	0	0	0	9.51577e-19	5.89251e-14	1.2663e-10	5.91754e-12	2.37828e-08
									7539.7	815.37	578.58	4328.73	561.86	584.21	2824.39	1100.17	605.03			13219.9		1.13581e-06	0	0	0	0	0	8.94806e-19	5.65317e-14	1.22502e-10	5.76261e-12	2.32693e-08
									4132.2	835.88	831.93	2882.18	1764.58	904.56	1371.25	1835.49	384.67			13229.7		1.13001e-06	0	0	0	0	0	8.41109e-19	5.42334e-14	1.18499e-10	5.61162e-12	2.27661e-08
									4261.73	1670.3	765.75	3667.93	1484.16	682	1476.09	2393.44	1415.53			13239.5		1.12427e-06	0	0	0	0	0	7.9037e-19	5.20272e-14	1.14617e-10	5.46448e-12	2.22732e-08
									2152.33	1724.49	356.89	3371.17	1103.8	602.29	837.78	695.96	384.38			13249.2		1.11858e-06	0	0	0	0	0	7.42474e-19	4.99101e-14	1.10854e-10	5.3211e-12	2.17903e-08
									767.08	1889.53	963.06	5203.29	3408.89	646.92	827.55	606.34	1045.44			13259		1.11295e-06	0	0	0	0	0	6.97303e-19	4.78791e-14	1.07205e-10	5.18139e-12	2.13172e-08
									5287.61	1888.6	754.41	3737.14	3303.14	906.08	3902.24	3043.13	1443.67			13268.8		1.10738e-06	0	0	0	0	0	6.54743e-19	4.59311e-14	1.03667e-10	5.04527e-12	2.08539e-08
									7560.68	2705.41	300.45	3917.97	1164.29	798.7	4242.05	2680.59	612.24			13278.6		1.10186e-06	0	0	0	0	0	6.14677e-19	4.40632e-14	1.00237e-10	4.91264e-12	2.04e-08
									3522.94	1317.05	865.27	4134.83	1705.19	593.36	7776.35	2007.01	872.16			13288.4		1.0964e-06	0	0	0	0	0	5.7699e-19	4.22724e-14	9.69117e-11	4.78343e-12	1.99556e-08
									1503.07	3131.72	759.56	4289.22	1315.83	631.01	4872.7	1839.28	1274.45			13298.1		1.091e-06	0	0	0	0	0	5.41565e-19	4.05557e-14	9.36866e-11	4.65753e-12	1.95203e-08
									4539.57	1322.84	1241.23	4742.2	368.07	1579.91	30363.7	972.45	393.51			13307.9		1.08565e-06	0	0	0	0	0	5.08287e-19	3.891e-14	9.05585e-11	4.53486e-12	1.90941e-08
									3152.05	1277.07	611.57	3197.05	392.11	498.35	7635.75	989.88	354.4			13317.7		1.08036e-06	0	0	0	0	0	4.77041e-19	3.73323e-14	8.7524e-11	4.41534e-12	1.86767e-08
									4318.36	2790.72	681.37	1180.12	2517.79	614.37	1470.41	1068.63	1638.83			13327.5		1.07513e-06	0	0	0	0	0	4.47709e-19	3.58197e-14	8.45797e-11	4.29886e-12	1.8268e-08
									4415.6	1679.2	883.95	3106.81	4887.17	634.78	935.95	489.59	891.7			13337.2		1.06995e-06	0	0	0	0	0	4.20177e-19	3.43691e-14	8.17232e-11	4.18536e-12	1.78678e-08
									3428.51	1420.15	869.06	1885.46	491.1	398.49	4732.48	861.65	629.13			13347		1.06483e-06	0	0	0	0	0	3.94328e-19	3.29776e-14	7.89526e-11	4.07473e-12	1.74759e-08
									4810.53	1190.15	414.84	3400.62	436.96	444.17	823.03	1056.98				13356.8		1.05976e-06	0	0	0	0	0	3.70046e-19	3.16421e-14	7.62664e-11	3.96689e-12	1.70922e-08
									829.62	1429.94	322.33	5326.3	424.49	1043.82	55759.3	1170.01				13366.6		1.05475e-06	0	0	0	0	0	3.47216e-19	3.03596e-14	7.36628e-11	3.86175e-12	1.67166e-08
									9120.96	2311.04	1143.96	3007.27	481.02	1064.11	9342.06	1798.45				13376.4		1.04979e-06	0	0	0	0	0	3.25721e-19	2.91271e-14	7.11399e-11	3.75923e-12	1.63487e-08
									2803.61	1054.35	761.94	3204.08	407.73	661.2	411.81	1029.76				13386.1		1.04488e-06	0	0	0	0	0	3.05447e-19	2.79416e-14	6.86962e-11	3.65922e-12	1.59886e-08
									5046.82	2126.78	753.01	630.54	523.97	784.85	762.13	1600.17				13395.9		1.04003e-06	0	0	0	0	0	2.86277e-19	2.68001e-14	6.63298e-11	3.56165e-12	1.56359e-08
									539.02	692.22	1174.46	807.41	2218.69	1377.51	414.39	1265.53				13405.7		1.03524e-06	0	0	0	0	0	2.68133e-19	2.57006e-14	6.4039e-11	3.46645e-12	1.52906e-08
									58709.7	1180.36	443.32	1427.19	1221.69	922.78	431.97	1000.01				13415.5		1.03049e-06	0	0	0	0	0	2.50978e-19	2.46418e-14	6.18221e-11	3.37358e-12	1.49525e-08
									3249.26	1040.73	917.6	1139.17	3486.34	743.45	651.85	833.28				13425.2		1.0258e-06	0	0	0	0	0	2.34776e-19	2.36228e-14	5.96774e-11	3.28299e-12	1.46213e-08
									2524.51	2554.83	1287.16	2434.01	1565	821.02	3263.58	2125.46				13435		1.02116e-06	0	0	0	0	0	2.19494e-19	2.26426e-14	5.7603e-11	3.19465e-12	1.42969e-08
									743.17	1754.39	989.34	4704.76	2090.49	468.66	1480.63	400.1				13444.8		1.01657e-06	0	0	0	0	0	2.05096e-19	2.17e-14	5.55974e-11	3.10851e-12	1.39793e-08
									1349.01	1612.19	952.98	3103.32	1709.78	885.34	6711.24	702.47				13454.6		1.01203e-06	0	0	0	0	0	1.91547e-19	2.0794e-14	5.36587e-11	3.02454e-12	1.36681e-08
									2804.58	1716.06	978.97	4903.24	1473.45	582.4	3135.52	528.03				13464.4		1.00754e-06	0	0	0	0	0	1.78813e-19	1.99236e-14	5.17852e-11	2.94269e-12	1.33632e-08
									4336.65	1358.46	473.35	635.65	948.05	507.04	2847.22	937.34				13474.1		1.0031e-06	0	0	0	0	0	1.6686e-19	1.90877e-14	4.99752e-11	2.86292e-12	1.30645e-08
									4963.1	2469.31	687.01	667.11	2919.99	506.44	5415.26	698.78				13483.9		9.98704e-07	0	0	0	0	0	1.55651e-19	1.82853e-14	4.8227e-11	2.7852e-12	1.27718e-08
									4036.17	1132.89	1389.05	4054.77	1353.45	576.16	766.41	681.03				13493.7		9.9436e-07	0	0	0	0	0	1.45153e-19	1.75154e-14	4.65387e-11	2.70947e-12	1.24852e-08
									5017.91	1553.4	705.36	3085.67	830.69	835.52	772.24	543.03				13503.5		9.90064e-07	0	0	0	0	0	1.35331e-19	1.67769e-14	4.49088e-11	2.63571e-12	1.22044e-08
									6787.26	1224.47	440.99	6457.81	1583.57	411.67	2865.72	1483.06				13513.2		9.85816e-07	0	0	0	0	0	1.26151e-19	1.60687e-14	4.33353e-11	2.56386e-12	1.19295e-08
									976.89	729.1	462.84	4849.25	1002.41	584.99	494.73	1214.67				13523		9.81614e-07	0	0	0	0	0	1.17576e-19	1.53898e-14	4.18167e-11	2.4939e-12	1.16603e-08
									4587.82	1386.56	663.93	3453.54	898.22	790.46	483.93	832.53				13532.8		9.77459e-07	0	0	0	0	0	1.09573e-19	1.47392e-14	4.03511e-11	2.42577e-12	1.13967e-08
									5515.67	916.57	342.08	4045.52	6555.81	590.59	623.59	1261.68				13542.6		9.73351e-07	0	0	0	0	0	1.02107e-19	1.41158e-14	3.89369e-11	2.35945e-12	1.11386e-08
									849.68	1611.92	816.55	11816.2	2000.73	1149.66	686.62	1060.61				13552.4		9.69287e-07	0	0	0	0	0	9.51433e-20	1.35186e-14	3.75723e-11	2.29487e-12	1.0886e-08
									7219.24	1689.69	801.73	1978.34	469.51	1026.52	577.5	2019.26				13562.1		9.65269e-07	0	0	0	0	0	8.86467e-20	1.29465e-14	3.62555e-11	2.23202e-12	1.06388e-08
									5889.02	4855.05	1210.34	10726.6	781.58	496.31	1277.71	1184.23				13571.9		9.61296e-07	0	0	0	0	0	8.25827e-20	1.23985e-14	3.49849e-11	2.17084e-12	1.03968e-08
									412.45	1807.32	466.2	3495.99	782.98	1029.89	4631.89	605.56				13581.7		9.57367e-07	0	0	0	0	0	7.69166e-20	1.18736e-14	3.37587e-11	2.1113e-12	1.01601e-08
									3491.47	1266.01	503.06	4466.66	415.9	536.99	913.21	1255.48				13591.5		9.53483e-07	0	0	0	0	0	7.16136e-20	1.13706e-14	3.25751e-11	2.05335e-12	9.92837e-09
									10699.4	792.49	696.26	2038.38	1441.73	772.77	4744.75	961.81				13601.3		9.49641e-07	0	0	0	0	0	6.6639e-20	1.08886e-14	3.14325e-11	1.99696e-12	9.7017e-09
									4255.94	1678.47	528.69	2696.1	833.46	775.26	4867.72	1021.92				13611		9.45842e-07	0	0	0	0	0	6.19594e-20	1.04265e-14	3.03291e-11	1.94208e-12	9.47994e-09
									3557.8	1424.51	446.28	860.01	923.77	621.99	2794.17	4051.99				13620.8		9.42086e-07	0	0	0	0	0	5.75559e-20	9.98324e-15	2.92637e-11	1.88867e-12	9.26301e-09
									6436.51	2555.49	768.3	4697.5	448.16	2639.13	6561.18	1647.28				13630.6		9.38372e-07	0	0	0	0	0	5.34183e-20	9.55781e-15	2.82353e-11	1.8367e-12	9.05081e-09
									991.19	1018.12	690.47	4058.05	1228.93	569.15	610.25	1024.32				13640.4		9.347e-07	0	0	0	0	0	4.95364e-20	9.14915e-15	2.72431e-11	1.78611e-12	8.84327e-09
									1004.98	997.22	812.97	3729.03	1177.22	1262.28	2334.47	1006.26				13650.1		9.31068e-07	0	0	0	0	0	4.59002e-20	8.75636e-15	2.6286e-11	1.73688e-12	8.64029e-09
									4600.31	1913.1	808.85	5465.72	2184.25	509.65	755.32	1556.95				13659.9		9.27478e-07	0	0	0	0	0	4.24995e-20	8.37892e-15	2.53632e-11	1.68896e-12	8.44178e-09
									1544.29	1854.08	1457.62	2418.03	2660.47	828.33	5262.62	1189.66				13669.7		9.23928e-07	0	0	0	0	0	3.93242e-20	8.01643e-15	2.44736e-11	1.6423e-12	8.24766e-09
									1041.73	1119.7	590.33	3421.36	772.48	680.15	467.29	1369.01				13679.5		9.20418e-07	0	0	0	0	0	3.63641e-20	7.66848e-15	2.36164e-11	1.59688e-12	8.05783e-09
									2461.12	487.75	485.38	11829.8	1012.34	738.42	688.4	1152.11				13689.3		9.16947e-07	0	0	0	0	0	3.36091e-20	7.33465e-15	2.27905e-11	1.55264e-12	7.8722e-09
									3369.74	2783.67	704.27	6042.15	558.7	823.89	783.49	790.78				13699		9.13516e-07	0	0	0	0	0	3.10492e-20	7.01453e-15	2.19951e-11	1.50955e-12	7.69069e-09
									3981.28	1938.54	484.46	7941.18	1180.32	917.09	429.11	1044.17				13708.8		9.10123e-07	0	0	0	0	0	2.86741e-20	6.70771e-15	2.12292e-11	1.46757e-12	7.5132e-09
									1320.06	1327.78	732.98	2493.09	4230.16	884.52	3296.43	889.4				13718.6		9.06769e-07	0	0	0	0	0	2.64738e-20	6.41377e-15	2.04918e-11	1.42665e-12	7.33965e-09
									1732.96	899.22	466.84	6349.83	2105.02	1294.43	1220.31	1108.38				13728.4		9.03453e-07	0	0	0	0	0	2.44382e-20	6.13232e-15	1.97819e-11	1.38678e-12	7.16996e-09
									2899.48	1513.03	1116.93	3386.88	1441.53	445.44	1043.81	1983.14				13738.1		9.00174e-07	0	0	0	0	0	2.2557e-20	5.86292e-15	1.90988e-11	1.34793e-12	7.00402e-09
									961.62	733.76	395.99	545.88	1319.56	656.61	939.4	1100.55				13747.9		8.96932e-07	0	0	0	0	0	2.08202e-20	5.60518e-15	1.84413e-11	1.31009e-12	6.84175e-09
									798.03	899.04	782.99	8136.39	1252.85	1730.69	3755.71	598.26				13757.7		8.93726e-07	0	0	0	0	0	1.92177e-20	5.35867e-15	1.78086e-11	1.27324e-12	6.68306e-09
									2218.42	1142.95	580.83	4622.22	1140.86	848.51	827.67	529.1				13767.5		8.90557e-07	0	0	0	0	0	1.77394e-20	5.12299e-15	1.71997e-11	1.23736e-12	6.52787e-09
									2757.76	973.24	1360.62	4504.89	375.36	698.46	1238.85	1307.38				13777.3		8.87424e-07	0	0	0	0	0	1.6375e-20	4.89773e-15	1.66136e-11	1.20243e-12	6.37607e-09
									654.72	1322.83	914.28	5216.47	1011.49	502.67	767.28	721.75				13787		8.84326e-07	0	0	0	0	0	1.51145e-20	4.68247e-15	1.60495e-11	1.16843e-12	6.2276e-09
									2455.79	1269.69	768.91	4951.4	1029.24	740.17	414.17	2161.03				13796.8		8.81262e-07	0	0	0	0	0	1.39479e-20	4.47679e-15	1.55063e-11	1.13534e-12	6.08234e-09
									10994	1998.63	1658.88	885.53	732.94	606.43	2753.75	1349.35				13806.6		8.78234e-07	0	0	0	0	0	1.28648e-20	4.2803e-15	1.49831e-11	1.10314e-12	5.94023e-09
									5637.34	1735.4	1061.51	3925.08	1995.81	561.13	2014.49	1040.24				13816.4		8.75239e-07	0	0	0	0	0	1.18552e-20	4.09257e-15	1.44791e-11	1.07182e-12	5.80116e-09
									3511.79	1519.16	569.01	2837.46	659.84	381.64	1698.32	1926.59				13826.1		8.72278e-07	0	0	0	0	0	1.09102e-20	3.91319e-15	1.39931e-11	1.04136e-12	5.66505e-09
									2589.26	5382.5	391.08	3072.05	878.51	630.13	2911.16	730.27				13835.9		8.6935e-07	0	0	0	0	0	1.00259e-20	3.74175e-15	1.35243e-11	1.01174e-12	5.53186e-09
									1367.36	866.7	930.75	7156.04	4498.23	1152.18	417.91	1583.16				13845.7		8.66455e-07	0	0	0	0	0	9.19999e-21	3.57784e-15	1.30718e-11	9.82932e-13	5.40153e-09
									4827.11	997.39	1534.76	3699.11	1587.02	587.73	545.3	1678.55				13855.5		8.63592e-07	0	0	0	0	0	8.43011e-21	3.42105e-15	1.26345e-11	9.54929e-13	5.27403e-09
									2522.49	624.26	637.31	4550.41	1038.08	1152.64	1616.42	2293.71				13865.3		8.6076e-07	0	0	0	0	0	7.71395e-21	3.27097e-15	1.22116e-11	9.27707e-13	5.1493e-09
									799.77	972.26	456.36	2389.43	320.15	853.41	2543.97	1664.42				13875		8.5796e-07	0	0	0	0	0	7.04917e-21	3.12717e-15	1.1802e-11	9.01249e-13	5.0273e-09
									6629.55	1568.28	835.73	4494.22	2522.16	662.42	2095.92	847.06				13884.8		8.5519e-07	0	0	0	0	0	6.43343e-21	2.98926e-15	1.14049e-11	8.75535e-13	4.908e-09
									3011.96	1009.84	834.89	4608	2125.4	1979.06	2809.17	885.52				13894.6		8.5245e-07	0	0	0	0	0	5.86441e-21	2.85683e-15	1.10194e-11	8.50548e-13	4.79134e-09
									2613.07	1215.09	616.37	3942.39	363.99	1107.45	9734.67	732.68				13904.4		8.4974e-07	0	0	0	0	0	5.33975e-21	2.72965e-15	1.06449e-11	8.26268e-13	4.67728e-09
									2879.75	1681.83	565.37	2503.07	596.36	642.17	2070	461.71				13914.1		8.47059e-07	0	0	0	0	0	4.85714e-21	2.60758e-15	1.02813e-11	8.02676e-13	4.56577e-09
									1518.91	1612.68	395.7	759.39	1584.6	500.98	1188.11	1241.49				13923.9		8.44407e-07	0	0	0	0	0	4.41424e-21	2.49047e-15	9.92837e-12	7.79755e-13	4.45678e-09
									3348.92	1642.56	1438.48	1477.43	2690.64	493.27	394.98	1911.92				13933.7		8.41783e-07	0	0	0	0	0	4.0087e-21	2.3782e-15	9.58589e-12	7.57485e-13	4.35025e-09
									683.65	2309.24	889.09	3024.91	556.31	1143.41	715.42	927.99				13943.5		8.39188e-07	0	0	0	0	0	3.63821e-21	2.27062e-15	9.25368e-12	7.35848e-13	4.24615e-09
									4214.97	2982.75	576.3	2004.79	2382.61	960.02	1794.13	1853.16				13953.3		8.36619e-07	0	0	0	0	0	3.30041e-21	2.16758e-15	8.93151e-12	7.14824e-13	4.14442e-09
									3193.93	4941.3	592.87	1954.19	1244.25	1152.6	3372.98	1587.69				13963		8.34078e-07	0	0	0	0	0	2.99299e-21	2.06896e-15	8.61919e-12	6.94396e-13	4.04502e-09
									2362.82	3925.41	748.36	3464.91	1274.22	717.29	2285.06	3691.75				13972.8		8.31563e-07	0	0	0	0	0	2.7136e-21	1.9746e-15	8.31651e-12	6.74545e-13	3.94791e-09
									3168.41	2586.29	1049.58	3241.6	366.59	712.66	3883.19	1185.35				13982.6		8.29075e-07	0	0	0	0	0	2.4599e-21	1.88438e-15	8.02326e-12	6.55251e-13	3.85305e-09
									2781.7	2026.7	869.33	2381.66	2932.75	520.73	1693.22	2971.52				13992.4		8.26612e-07	0	0	0	0	0	2.22957e-21	1.79814e-15	7.73925e-12	6.36497e-13	3.76038e-09
									3788.99	1138.67	721.08	4866.94	1020.12	712.94	3881.33	1050.92				14002.2		8.24174e-07	0	0	0	0	0	2.02027e-21	1.71576e-15	7.46425e-12	6.18263e-13	3.66987e-09
									2877.28	770.96	503.09	2784.07	508.13	882.73	4393.42	887.31				14011.9		8.21762e-07	0	0	0	0	0	1.82967e-21	1.63708e-15	7.19808e-12	6.00531e-13	3.58148e-09
									1027.92	1671.97	609.22	3360.21	4650.93	816.07	9313.3	1199.35				14021.7		8.19373e-07	0	0	0	0	0	1.65543e-21	1.56198e-15	6.94051e-12	5.83283e-13	3.49514e-09
									3613.92	1014.01	653.34	5381.41	7474.96	452.74	722.4	1192				14031.5		8.17008e-07	0	0	0	0	0	1.49521e-21	1.4903e-15	6.69135e-12	5.66498e-13	3.41083e-09
									5135.38	869.44	447.84	738.78	485.93	694.44	4888.9	832.05				14041.3		8.14667e-07	0	0	0	0	0	1.34723e-21	1.42192e-15	6.4504e-12	5.50163e-13	3.32849e-09
									3837.88	1274.07	1177.63	1373.55	477.2	953.85	1670.42	1097.05				14051		8.12349e-07	0	0	0	0	0	1.21082e-21	1.35669e-15	6.21744e-12	5.34268e-13	3.24809e-09
									8224.06	1126.81	461.25	2683.01	1697.98	1265.43	4121.17	1155.01				14060.8		8.10053e-07	0	0	0	0	0	1.08547e-21	1.29446e-15	5.99227e-12	5.18803e-13	3.16957e-09
									5769.92	1833.64	668.5	2111.75	1176.81	574.58	1862.07	1128.68				14070.6		8.07779e-07	0	0	0	0	0	9.70648e-22	1.23511e-15	5.77468e-12	5.03762e-13	3.0929e-09
									1648.79	1186.86	814.07	1918.19	2342.19	496.35	1856.92	1497.09				14080.4		8.05527e-07	0	0	0	0	0	8.65854e-22	1.17849e-15	5.56448e-12	4.89135e-13	3.01803e-09
									4477.25	1534.92	393.62	3899.6	837.49	1046.53	694.88	779.86				14090.2		8.03296e-07	0	0	0	0	0	7.70567e-22	1.12446e-15	5.36145e-12	4.74914e-13	2.94491e-09
									1660.8	1247.32	711.31	2716.82	2998.26	870.34	6637.01	2019.23				14099.9		8.01086e-07	0	0	0	0	0	6.8427e-22	1.07288e-15	5.16539e-12	4.6109e-13	2.8735e-09
									991.28	5345.31	588.4	532.8	1091.03	997.79	3477.18	541.75				14109.7		7.98897e-07	0	0	0	0	0	6.06448e-22	1.02361e-15	4.97609e-12	4.47656e-13	2.80375e-09
									2880.36	1844.52	631.36	5039.09	377.84	418.96	737.91	2261.72				14119.5		7.96727e-07	0	0	0	0	0	5.36586e-22	9.76515e-16	4.79336e-12	4.34602e-13	2.73563e-09
									58718.3	977.06	432.62	3092.54	527.92	976.84	466.26	417.65				14129.3		7.94577e-07	0	0	0	0	0	4.74165e-22	9.31449e-16	4.61697e-12	4.2192e-13	2.66908e-09
									2389.79	839.25	878.77	4471.53	739.17	580.37	893.62	1478.66				14139		7.92446e-07	0	0	0	0	0	4.18672e-22	8.88276e-16	4.44673e-12	4.09602e-13	2.60407e-09
									3841.47	1398.81	657.29	5701.32	2501.25	427.61	1006.45	365.21				14148.8		7.90333e-07	0	0	0	0	0	3.69589e-22	8.4689e-16	4.28243e-12	3.9764e-13	2.54054e-09
									11027	2255.4	845.34	4800.89	1394.96	947.69	1751.31	1113.48				14158.6		7.88239e-07	0	0	0	0	0	3.26401e-22	8.07239e-16	4.12388e-12	3.86024e-13	2.47845e-09
									791.75	2166.8	464.61	2177.44	1094.25	617.39	1049.74	901.84				14168.4		7.86162e-07	0	0	0	0	0	2.88591e-22	7.69273e-16	3.97085e-12	3.74747e-13	2.41776e-09
									2268.49	2851.01	498.29	2724.54	535.47	794.21	636.11	860.66				14178.2		7.84102e-07	0	0	0	0	0	2.55644e-22	7.32943e-16	3.82315e-12	3.638e-13	2.35843e-09
									501.76	670.58	1446.77	4130.29	501.28	519.55	3354.43	1385.68				14187.9		7.8206e-07	0	0	0	0	0	2.27043e-22	6.98202e-16	3.68063e-12	3.53174e-13	2.30042e-09
									7800.99	1353.91	348.94	963.04	1607.2	631.18	778.86	1791.47				14197.7		7.80034e-07	0	0	0	0	0	2.02273e-22	6.65e-16	3.54316e-12	3.42862e-13	2.24372e-09
									1704.14	1446.75	819.23	1228.45	1888.83	826.8	1250.65	1461.4				14207.5		7.78024e-07	0	0	0	0	0	1.80817e-22	6.33288e-16	3.41062e-12	3.32855e-13	2.1883e-09
									11565.1	1869.28	680.24	2775.7	1027.72	707.44	4454.95	508.39				14217.3		7.7603e-07	0	0	0	0	0	1.6216e-22	6.03018e-16	3.28287e-12	3.23144e-13	2.13415e-09
									4098.77	1218.08	490.97	2082.09	1505.73	954.97	3851.55	1243.39				14227		7.74051e-07	0	0	0	0	0	1.45785e-22	5.74139e-16	3.1598e-12	3.13721e-13	2.08124e-09
									5157.78	1633	672.89	1787.11	1081.48	852.59	807.94	1757.82				14236.8		7.72088e-07	0	0	0	0	0	1.31177e-22	5.46605e-16	3.04128e-12	3.04577e-13	2.02955e-09
									1490.97	2782.72	794.03	3439.02	2986.22	365.41	624.84	425.25				14246.6		7.70138e-07	0	0	0	0	0	1.17828e-22	5.20366e-16	2.92718e-12	2.95705e-13	1.97906e-09
									1318.03	2157.21	1607.62	4834.16	1502.18	1719.39	11358.1	2800.04				14256.4		7.68203e-07	0	0	0	0	0	1.05454e-22	4.95372e-16	2.81738e-12	2.87095e-13	1.92975e-09
									1938.92	1003.42	508.44	1247.18	1860.85	857.99	406.62	899.87				14266.2		7.66282e-07	0	0	0	0	0	9.40115e-23	4.71576e-16	2.71174e-12	2.78739e-13	1.8816e-09
									4101.5	2861.19	1248.91	2073.56	440.38	586.92	694.15	1944.58				14275.9		7.64374e-07	0	0	0	0	0	8.34641e-23	4.48929e-16	2.61015e-12	2.7063e-13	1.83459e-09
									5321.42	1028.97	638.63	4671.27	828.65	603.84	4711.2	999.94				14285.7		7.62479e-07	0	0	0	0	0	7.37778e-23	4.2738e-16	2.51247e-12	2.62757e-13	1.7887e-09
									2792.32	1480.12	392.99	4830.3	809.23	440.34	1206.39	3145.82				14295.5		7.60596e-07	0	0	0	0	0	6.49182e-23	4.06883e-16	2.41858e-12	2.55114e-13	1.7439e-09
									603.38	1449.42	582.84	1138.54	486.93	612.77	3317.69	1193.5				14305.3		7.58726e-07	0	0	0	0	0	5.68507e-23	3.87387e-16	2.32836e-12	2.47691e-13	1.70017e-09
									2093.33	1990.58	526.02	3603.07	714.84	1054.63	551.71	930.16				14315		7.56868e-07	0	0	0	0	0	4.95409e-23	3.68845e-16	2.24168e-12	2.4048e-13	1.6575e-09
									3307.71	1407.05	641.91	2931.99	1088.71	616.75	2685.66	1081.48				14324.8		7.5502e-07	0	0	0	0	0	4.29543e-23	3.51207e-16	2.15841e-12	2.33472e-13	1.61587e-09
									5010.87	2254.26	531	3437.19	2949.05	545.21	1205.77	572.99				14334.6		7.53184e-07	0	0	0	0	0	3.70564e-23	3.34424e-16	2.07843e-12	2.2666e-13	1.57524e-09
									699.21	580.42	909.73	449.38	859.38	989.86	4837.73	1236.6				14344.4		7.51358e-07	0	0	0	0	0	3.18126e-23	3.18447e-16	2.00161e-12	2.20035e-13	1.53561e-09
									1885.14	1565.79	689.93	4521.72	1189.81	1109.51	882.17	727.23				14354.2		7.49542e-07	0	0	0	0	0	2.71886e-23	3.03229e-16	1.92782e-12	2.13588e-13	1.49694e-09
									2948.74	895.31	977.09	735.48	683.5	561.67	3706.47	1695.74				14363.9		7.47736e-07	0	0	0	0	0	2.31497e-23	2.88719e-16	1.85695e-12	2.07314e-13	1.45923e-09
									3328.87	679.51	380.52	907.59	1673.68	876.8	975.47	353.79				14373.7		7.45939e-07	0	0	0	0	0	1.96615e-23	2.74869e-16	1.78885e-12	2.01211e-13	1.42245e-09
									4063.35	1869.98	677.83	2569.53	408.73	896.53	62033.2	4437.07				14383.5		7.4415e-07	0	0	0	0	0	1.66895e-23	2.61631e-16	1.72341e-12	1.95273e-13	1.38657e-09
									515.79	1179.63	549.14	1493.96	1032.14	908.03	850.37	472.93				14393.3		7.4237e-07	0	0	0	0	0	1.41993e-23	2.4896e-16	1.6605e-12	1.89499e-13	1.35158e-09
									7266.69	4678.75	1052.09	3122.83	2009.8	584.84	5416.72	3225.42				14403		7.40598e-07	0	0	0	0	0	1.21562e-23	2.36835e-16	1.6e-12	1.83885e-13	1.31745e-09
									32322.3	1798.84	450.4	3021.23	1746.34	1121.48	2058.89	1616.8				14412.8		7.38834e-07	0	0	0	0	0	1.05259e-23	2.25241e-16	1.54177e-12	1.78427e-13	1.28418e-09
									2875.52	2754.36	528.3	4066.5	1601.55	1247.01	866.53	1846.24				14422.6		7.37076e-07	0	0	0	0	0	9.27384e-24	2.14163e-16	1.48569e-12	1.73122e-13	1.25172e-09
									2760.2	689.4	391.18	720.95	1618.54	1262.2	684.52	648.33				14432.4		7.35325e-07	0	0	0	0	0	8.36549e-24	2.03584e-16	1.43165e-12	1.67968e-13	1.22007e-09
									942.94	958.86	366	4513.16	928.09	725.34	1395.37	393.29				14442.2		7.33581e-07	0	0	0	0	0	7.76637e-24	1.93489e-16	1.3795e-12	1.6296e-13	1.1892e-09
									35006	1885.97	684.55	4454.28	490.88	596.25	4420.74	1008.93				14452		7.31842e-07	0	0	0	0	0	7.442e-24	1.83862e-16	1.32912e-12	1.58096e-13	1.15909e-09
									1349.4	1428.96	664.33	3403.91	845.5	1228.33	574.43	1631.35				14461.7		7.30109e-07	0	0	0	0	0	7.35788e-24	1.74688e-16	1.2804e-12	1.53372e-13	1.12972e-09
									1726.93	944.81	611.31	896.56	567.86	594.27	5108.47	740.12				14471.5		7.2838e-07	0	0	0	0	0	7.47952e-24	1.65952e-16	1.23327e-12	1.48784e-13	1.10107e-09
									6900.15	1411.92	961.15	3146.2	628.84	543.68	737.63	974.32				14481.3		7.26657e-07	0	0	0	0	0	7.77242e-24	1.57637e-16	1.1877e-12	1.44331e-13	1.07312e-09
									2619.95	1115.54	896.68	3989.93	1280.42	1014.82	4427.43	1591.39				14491.1		7.24938e-07	0	0	0	0	0	8.20209e-24	1.49728e-16	1.14364e-12	1.40007e-13	1.04584e-09
									766.97	1870.89	831.18	3690.87	987.85	1075.76	969.21	1230.41				14500.8		7.23224e-07	0	0	0	0	0	8.73404e-24	1.4221e-16	1.10107e-12	1.35811e-13	1.01922e-09
									860.6	1218.76	779.27	9565.47	919.08	1175.64	542.45	571.34				14510.6		7.21514e-07	0	0	0	0	0	9.33376e-24	1.35067e-16	1.05994e-12	1.31738e-13	9.93241e-10
									3123.04	3306.67	806.57	5582.19	1587.57	1124.45	5032.61	674.96				14520.4		7.19808e-07	0	0	0	0	0	9.96677e-24	1.28283e-16	1.02023e-12	1.27786e-13	9.67874e-10
									4909.29	912.21	877.32	4163.13	816.8	574.91	918.08	919.54				14530.2		7.18106e-07	0	0	0	0	0	1.05986e-23	1.21843e-16	9.81905e-13	1.2395e-13	9.431e-10
									980.31	648.3	851.7	5442.59	1791.35	1468.37	38285.7	1946.93				14540		7.16408e-07	0	0	0	0	0	1.11947e-23	1.15731e-16	9.4492e-13	1.20229e-13	9.18905e-10
									7222.27	1456.88	745.49	4265.27	1215.84	692.25	720.51	2877.53				14549.7		7.14713e-07	0	0	0	0	0	1.17206e-23	1.09932e-16	9.09245e-13	1.16618e-13	8.95278e-10
									7327.24	1128.27	681.42	3660.79	876.33	519.79	812.53	963.59				14559.5		7.13022e-07	0	0	0	0	0	1.21418e-23	1.0443e-16	8.74844e-13	1.13114e-13	8.72211e-10
									10171.7	3808.18	654.43	3310.6	1085.71	557.89	4080.81	497.88				14569.3		7.11333e-07	0	0	0	0	0	1.24238e-23	9.9209e-17	8.41683e-13	1.09714e-13	8.49694e-10
									4968.76	870.66	828.55	3192.73	303.27	858.49	646.99	981.32				14579.1		7.09648e-07	0	0	0	0	0	1.25321e-23	9.42543e-17	8.09728e-13	1.06414e-13	8.27718e-10
									8535.94	763.18	500.88	4306.6	332.51	547.18	1371.09	304.56				14588.8		7.07965e-07	0	0	0	0	0	1.24323e-23	8.95499e-17	7.78942e-13	1.03213e-13	8.06271e-10
									8300.54	1427.26	580.31	941.32	1872.99	649.54	26925.5	1148.4				14598.6		7.06285e-07	0	0	0	0	0	1.20898e-23	8.50803e-17	7.49291e-13	1.00105e-13	7.85346e-10
									1551.19	2127.18	907.63	5065.95	1292.6	445.71	693.09	967.33				14608.4		7.04607e-07	0	0	0	0	0	1.14701e-23	8.08298e-17	7.20741e-13	9.70876e-14	7.64933e-10
									710.91	1059.18	493.85	4757.13	867.62	450.68	1070.32	28040.2				14618.2		7.02931e-07	0	0	0	0	0	1.05388e-23	7.6783e-17	6.93255e-13	9.41579e-14	7.45022e-10
									3898.55	1388.72	804.2	4120.45	2974.37	1413.76	706.77	1556.63				14628		7.01257e-07	0	0	0	0	0	9.26132e-24	7.29242e-17	6.668e-13	9.13125e-14	7.25603e-10
									8776.3	1300.66	1249.45	5376.32	393.83	915.36	2330.08	1637.74				14637.7		6.99585e-07	0	0	0	0	0	7.60319e-24	6.92382e-17	6.4134e-13	8.85479e-14	7.06668e-10
									4494.99	416.03	593.31	7392.32	1072.13	712.57	69981.6	1169.02				14647.5		6.97914e-07	0	0	0	0	0	5.52993e-24	6.5716e-17	6.1684e-13	8.58608e-14	6.88206e-10
									573.93	575.9	946.75	3580.12	856.25	437.96	451.66	820.47				14657.3		6.96245e-07	0	0	0	0	0	3.00703e-24	6.23527e-17	5.93266e-13	8.32482e-14	6.70208e-10
									11219	1251.82	553.57	636.77	2140.75	766.1	1516.95	2128.28				14667.1		6.94577e-07	0	0	0	0	0	6.13007e-37	5.91436e-17	5.70582e-13	8.07064e-14	6.52664e-10
									5423.28	2150.97	527.81	5586.27	976.35	560.81	3795.42	1200.99				14676.8		6.9291e-07	0	0	0	0	0	0	5.60839e-17	5.48753e-13	7.82328e-14	6.35566e-10
									6057.1	1563.23	1628.94	3849.54	1113.88	673.25	6540.51	1755.53				14686.6		6.91243e-07	0	0	0	0	0	0	5.31691e-17	5.27746e-13	7.58257e-14	6.18903e-10
									3567.87	2686.68	578.54	3207.64	380.48	861.39	506.38	1231.2				14696.4		6.89578e-07	0	0	0	0	0	0	5.03943e-17	5.07524e-13	7.34839e-14	6.02666e-10
									2641.4	806.42	717.74	3856.19	865.73	1180	855.89	1157.35				14706.2		6.87912e-07	0	0	0	0	0	0	4.77548e-17	4.88053e-13	7.12062e-14	5.86845e-10
									3933.68	1711.84	348	415.73	3332.73	810.18	1809.29	557.5				14716		6.86247e-07	0	0	0	0	0	0	4.52459e-17	4.69297e-13	6.89915e-14	5.71431e-10
									2306.65	1724.28	984.46	1805.95	2301.17	1312.55	3599.16	2447.53				14725.7		6.84581e-07	0	0	0	0	0	0	4.28629e-17	4.51222e-13	6.68385e-14	5.56414e-10
									3948.77	834.5	1107.42	4379.67	859.75	501.95	3636.65	1218.08				14735.5		6.82916e-07	0	0	0	0	0	0	4.06011e-17	4.33794e-13	6.4746e-14	5.41785e-10
									48542.9	3069.1	740.35	4289.15	918.8	664.81	1635.73	998.46				14745.3		6.8125e-07	0	0	0	0	0	0	3.84557e-17	4.16978e-13	6.27129e-14	5.27535e-10
									561.59	1329.7	532.14	3214.18	796.16	1211.23	1179.91	1483.35				14755.1		6.79583e-07	0	0	0	0	0	0	3.64221e-17	4.00753e-13	6.07379e-14	5.13653e-10
									14099.4	1584.77	853.34	4417.75	1009	523.41	1420.58	930.58				14764.8		6.77916e-07	0	0	0	0	0	0	3.44954e-17	3.85107e-13	5.88198e-14	5.0013e-10
									4781.07	1410.68	700.86	2567.83	2105.58	1223.5	19774.6	2801.09				14774.6		6.76248e-07	0	0	0	0	0	0	3.26711e-17	3.70024e-13	5.69575e-14	4.86956e-10
									1966.23	804.9	359.5	582.06	2062.8	889.23	864.5	912.83				14784.4		6.74579e-07	0	0	0	0	0	0	3.09444e-17	3.5549e-13	5.51497e-14	4.74123e-10
									4727.32	4393.28	837.09	3890.01	2956.48	1011.13	4090.3	663.6				14794.2		6.72908e-07	0	0	0	0	0	0	2.93105e-17	3.41492e-13	5.33953e-14	4.61621e-10
									4212.43	1449.39	363.56	3365.19	838	1399.29	849.26	931.19				14804		6.71237e-07	0	0	0	0	0	0	2.77648e-17	3.28015e-13	5.16931e-14	4.49439e-10
									14779.5	1129.25	694.44	3581.53	723.35	1040.09	8000.18	1694.56				14813.7		6.69564e-07	0	0	0	0	0	0	2.63025e-17	3.15046e-13	5.00418e-14	4.3757e-10
									857.81	1602.42	1388.84	3049.98	759.05	513.32	1771.99	845.39				14823.5		6.67889e-07	0	0	0	0	0	0	2.49189e-17	3.0257e-13	4.84402e-14	4.26001e-10
									387.87	1328.96	787.83	3400.84	739.56	497.16	3522.13	528.8				14833.3		6.66212e-07	0	0	0	0	0	0	2.36093e-17	2.90573e-13	4.68872e-14	4.14726e-10
									1946.65	1421.49	817.85	4277.08	1831.18	591.78	491.38	1531.83				14843.1		6.64534e-07	0	0	0	0	0	0	2.2369e-17	2.79041e-13	4.53816e-14	4.03733e-10
									2940.27	1827.13	1806.06	941.41	2393.09	1621.12	3152.71	782.06				14852.8		6.62853e-07	0	0	0	0	0	0	2.11932e-17	2.6796e-13	4.39222e-14	3.93014e-10
									1457.21	2181.25	494.55	4461.74	2372.6	990.23	5644.89	1839.29				14862.6		6.61171e-07	0	0	0	0	0	0	2.00773e-17	2.57316e-13	4.25077e-14	3.82559e-10
									57261.1	1605.56	461.2	3246.46	1235.59	938.72	970.42	1209.38				14872.4		6.59486e-07	0	0	0	0	0	0	1.90165e-17	2.47095e-13	4.1137e-14	3.72358e-10
									7226.32	1463.65	525.7	2929.51	865.8	997.9	3125.99	823.87				14882.2		6.57798e-07	0	0	0	0	0	0	1.80061e-17	2.37282e-13	3.98089e-14	3.62402e-10
									420.16	653.06	1064.53	3719.64	688.51	683.24	2902.37	2374.08				14892		6.56107e-07	0	0	0	0	0	0	1.70425e-17	2.27864e-13	3.85221e-14	3.52683e-10
									3748.36	1503.72	643.98	376.51	981.23	841.43	1596.21	728.02				14901.7		6.54414e-07	0	0	0	0	0	0	1.61241e-17	2.18827e-13	3.72756e-14	3.43197e-10
									3816.38	764.21	763.45	7447.2	783.03	686.24	472.84	1629.24				14911.5		6.52718e-07	0	0	0	0	0	0	1.52495e-17	2.10156e-13	3.6068e-14	3.3394e-10
									23469.4	602.76	545.06	3117.02	2066.33	617.34	8071.94	1553.18				14921.3		6.51019e-07	0	0	0	0	0	0	1.44173e-17	2.01838e-13	3.48982e-14	3.24909e-10
									1404.45	886.61	665.14	1975.97	4483.34	617.41	215.58	1575.63				14931.1		6.49316e-07	0	0	0	0	0	0	1.36262e-17	1.93857e-13	3.3765e-14	3.161e-10
									6649.2	2462.48	594.98	799.22	2242.99	1111.18	756.71	2073.53				14940.9		6.47611e-07	0	0	0	0	0	0	1.28749e-17	1.86202e-13	3.26673e-14	3.07509e-10
									666.11	1824.58	945.93	4656.85	4519.67	533.13	4036.81	835.32				14950.6		6.45901e-07	0	0	0	0	0	0	1.21619e-17	1.78856e-13	3.16037e-14	2.99132e-10
									1060.61	928.47	437.12	3796.24	698.4	404.56	1496.62	358.76				14960.4		6.44188e-07	0	0	0	0	0	0	1.14859e-17	1.71807e-13	3.05731e-14	2.90966e-10
									2744.63	1020.41	842.21	5661.55	390.82	771.24	6571.75	2103.03				14970.2		6.42471e-07	0	0	0	0	0	0	1.08454e-17	1.65039e-13	2.95743e-14	2.83007e-10
									776.16	912.13	1324.09	2978.44	1103	623.95	7580.77	830.74				14980		6.4075e-07	0	0	0	0	0	0	1.02393e-17	1.58539e-13	2.86061e-14	2.75251e-10
									547.91	3846.98	1154.24	5512.17	793.25	1025.27	555.5	1121.36				14989.7		6.39025e-07	0	0	0	0	0	0	9.66598e-18	1.52294e-13	2.76673e-14	2.67694e-10
									2749.87	880	812.84	4420.14	1645.1	2524.99	521.23	1625.59				14999.5		6.37296e-07	0	0	0	0	0	0	9.12419e-18	1.46287e-13	2.6757e-14	2.60333e-10
									449.34	1601.35	614.86	3645.65	952.57	553.75	554.25	714.33				15009.3		6.35563e-07	0	0	0	0	0	0	8.61253e-18	1.40507e-13	2.58746e-14	2.53165e-10
									5935.83	1986.54	572.51	9609.53	1373.36	630.69	1373.78	620.71				15019.1		6.33825e-07	0	0	0	0	0	0	8.12964e-18	1.34938e-13	2.50194e-14	2.46184e-10
									4626.36	2484.61	1014.43	726	1057.33	668.09	5697.02	802.2				15028.9		6.32082e-07	0	0	0	0	0	0	7.67414e-18	1.29568e-13	2.41909e-14	2.39388e-10
									772.24	535.69	417.37	3522.31	3392.36	625.17	1071.32	1693.77				15038.6		6.30335e-07	0	0	0	0	0	0	7.24468e-18	1.24388e-13	2.33885e-14	2.32773e-10
									3855.34	897.93	660.14	2958.19	1787.14	443.98	4225.81	766.74				15048.4		6.28582e-07	0	0	0	0	0	0	6.83988e-18	1.19395e-13	2.26116e-14	2.26334e-10
									41322.7	1690.26	488.93	7522.75	326.69	468.35	609.93	1163.78				15058.2		6.26825e-07	0	0	0	0	0	0	6.45838e-18	1.14583e-13	2.18595e-14	2.20069e-10
									1194.39	1231.66	807.35	4719.46	626.72	639.4	3006.73	888.49				15068		6.25062e-07	0	0	0	0	0	0	6.0988e-18	1.09949e-13	2.11318e-14	2.13974e-10
									1258.82	1220.85	538.74	6747.19	1938.68	1129.79	553.21	1115.22				15077.7		6.23294e-07	0	0	0	0	0	0	5.75978e-18	1.05487e-13	2.04277e-14	2.08044e-10
									5505.35	896.45	769.24	3181.75	384.3	880.84	2738.71	1376				15087.5		6.21521e-07	0	0	0	0	0	0	5.43995e-18	1.01194e-13	1.97468e-14	2.02277e-10
									7517.75	1745.65	456.59	5752.23	921.03	529.46	190.87	1127.48				15097.3		6.19743e-07	0	0	0	0	0	0	5.13793e-18	9.7064e-14	1.90884e-14	1.96668e-10
									2555.42	1539.43	931.27	1240.23	1127.18	1083.29	17986.7	1382.56				15107.1		6.1796e-07	0	0	0	0	0	0	4.85237e-18	9.30934e-14	1.84519e-14	1.91213e-10
									2990.58	2063.61	392.69	3187.91	1064.72	1174.83	2580.25	1130.89				15116.9		6.16171e-07	0	0	0	0	0	0	4.5819e-18	8.92775e-14	1.78367e-14	1.8591e-10
									4297.64	1363.73	1066.65	1225.83	914.6	767.15	8389.88	1463.25				15126.6		6.14378e-07	0	0	0	0	0	0	4.32513e-18	8.56118e-14	1.72423e-14	1.80754e-10
									2198.42	830.44	1125.8	3137.76	913.31	798.31	27457.1	934.76				15136.4		6.12579e-07	0	0	0	0	0	0	4.08084e-18	8.20916e-14	1.6668e-14	1.75741e-10
									3776.5	3157.76	588.25	7682.95	445.09	1076.62	2717.75	903.67				15146.2		6.10775e-07	0	0	0	0	0	0	3.84843e-18	7.87126e-14	1.61133e-14	1.70867e-10
									4037.9	2215.29	577.02	4735.16	894.06	1082.78	2707.58	2801.9				15156		6.08966e-07	0	0	0	0	0	0	3.62753e-18	7.54702e-14	1.55776e-14	1.6613e-10
									15454	1985.63	547.54	6086.59	1390.95	903.72	646.24	838.06				15165.7		6.07151e-07	0	0	0	0	0	0	3.41777e-18	7.23599e-14	1.50602e-14	1.61525e-10
									2041.1	2836.67	879.24	4647.47	4305	517.33	3338.66	1617.99				15175.5		6.05332e-07	0	0	0	0	0	0	3.21881e-18	6.93772e-14	1.45606e-14	1.57049e-10
									1787.55	1037	508.36	9193.75	855.04	606.14	4447.52	660.7				15185.3		6.03507e-07	0	0	0	0	0	0	3.03026e-18	6.65175e-14	1.40781e-14	1.52697e-10
									424.61	1248.15	423.43	2690.66	1662.29	755.22	2905.26	852.89				15195.1		6.01678e-07	0	0	0	0	0	0	2.85177e-18	6.37764e-14	1.36123e-14	1.48466e-10
									2599.45	4107.14	840.86	4997.9	509.46	537.77	508.84	997.83				15204.9		5.99843e-07	0	0	0	0	0	0	2.68297e-18	6.11493e-14	1.31625e-14	1.44353e-10
									5049.29	2504.7	940.28	3066.19	1841.82	458.43	4280.58	2127.56				15214.6		5.98003e-07	0	0	0	0	0	0	2.52349e-18	5.86316e-14	1.2728e-14	1.40353e-10
									3238.78	1454.31	499.69	3190.9	2121.22	667.13	3899.05	1876.24				15224.4		5.96158e-07	0	0	0	0	0	0	2.37297e-18	5.6219e-14	1.23084e-14	1.36463e-10
									2400.33	1479.2	643.92	3432.47	2066.55	689.17	602.93	1438.67				15234.2		5.94309e-07	0	0	0	0	0	0	2.23105e-18	5.39069e-14	1.1903e-14	1.32679e-10
									2704.83	1346.46	539.51	974.49	1141.84	546.16	4373.94	3148.93				15244		5.92454e-07	0	0	0	0	0	0	2.09736e-18	5.16907e-14	1.15112e-14	1.28998e-10
									11210.3	1493.13	1464.76	4670.42	3438	906.5	2301.28	747.78				15253.8		5.90595e-07	0	0	0	0	0	0	1.97153e-18	4.9566e-14	1.11324e-14	1.25417e-10
									2434.69	1195.68	473.72	1295.89	833.59	1469.59	1872.34	664.89				15263.5		5.8873e-07	0	0	0	0	0	0	1.8532e-18	4.75281e-14	1.07661e-14	1.21935e-10
									2268.56	983.37	440.8	748	704.04	729.87	1135.87	2384.39				15273.3		5.86862e-07	0	0	0	0	0	0	1.74201e-18	4.55727e-14	1.04116e-14	1.18549e-10
									563.93	2103.82	430.45	798.74	1150.56	515.26	2797.93	644.07				15283.1		5.84988e-07	0	0	0	0	0	0	1.63758e-18	4.36953e-14	1.00684e-14	1.15257e-10
									3183.87	1050.7	1033.65	8569.65	1692.57	754.5	71328.6	1547.81				15292.9		5.8311e-07	0	0	0	0	0	0	1.53956e-18	4.18911e-14	9.73584e-15	1.12058e-10
									822.59	1193.94	1122.6	2345.96	2078.41	578.6	1199.49	1525.34				15302.6		5.81228e-07	0	0	0	0	0	0	1.44758e-18	4.01559e-14	9.41333e-15	1.08949e-10
									3912.63	3699.54	2133.78	3699.9	870.49	720.8	5271.19	1021.25				15312.4		5.79341e-07	0	0	0	0	0	0	1.36128e-18	3.84852e-14	9.10034e-15	1.05928e-10
									2194.03	1242.04	581.53	3542.71	777.77	526.01	7147.87	3648.49				15322.2		5.7745e-07	0	0	0	0	0	0	1.28028e-18	3.68767e-14	8.79654e-15	1.02994e-10
									16604	868.77	729.18	3118.02	470.36	723.13	692.78	1408.59				15332		5.75554e-07	0	0	0	0	0	0	1.20423e-18	3.53289e-14	8.50177e-15	1.00144e-10
									373.84	1032.98	767.48	9401.89	761.66	1529.3	2537.48	1266.82				15341.8		5.73655e-07	0	0	0	0	0	0	1.13276e-18	3.38402e-14	8.21584e-15	9.73767e-11
									3416.4	1815.52	820.68	3745.77	2515.24	490.69	347.8	1770.75				15351.5		5.71751e-07	0	0	0	0	0	0	1.0655e-18	3.2409e-14	7.93857e-15	9.46895e-11
									4066.35	1500.53	1020.2	1587.28	1573.53	1517.11	61440.3	1456.02				15361.3		5.69843e-07	0	0	0	0	0	0	1.0021e-18	3.10339e-14	7.66979e-15	9.20806e-11
									2710.06	2271.29	762.66	4288.27	1272.32	392	1444.1	511.8				15371.1		5.67931e-07	0	0	0	0	0	0	9.42173e-19	2.97133e-14	7.4093e-15	8.95479e-11
									2575.64	955.14	655.39	2379.87	1746.62	960.33	3788.55	1133.76				15380.9		5.66015e-07	0	0	0	0	0	0	8.85378e-19	2.84457e-14	7.15693e-15	8.70896e-11
									1820.94	1173.68	407.39	3296.96	1323.42	797.59	21062.3	1287.45				15390.6		5.64096e-07	0	0	0	0	0	0	8.31488e-19	2.72296e-14	6.9125e-15	8.47036e-11
									3380.77	1613.6	934.25	4836.58	1307.01	557.94	10502.4	1999.81				15400.4		5.62172e-07	0	0	0	0	0	0	7.80407e-19	2.60634e-14	6.67583e-15	8.23878e-11
									1537.25	978.28	1031.39	2254.63	3797.19	682.34	688.94	1522.63				15410.2		5.60245e-07	0	0	0	0	0	0	7.32044e-19	2.49456e-14	6.44673e-15	8.01403e-11
									2080.67	872.61	953.4	3623.33	397.9	1209.18	502.15	2333.22				15420		5.58314e-07	0	0	0	0	0	0	6.86308e-19	2.38747e-14	6.22504e-15	7.79591e-11
									3460.55	1039.31	926.46	4644.32	888.75	863.02	2217.13	1937.17				15429.8		5.5638e-07	0	0	0	0	0	0	6.43106e-19	2.28491e-14	6.01056e-15	7.5842e-11
									1010.02	943.31	1351.55	3032.69	947.85	1120.48	4341.97	353.49				15439.5		5.54442e-07	0	0	0	0	0	0	6.02348e-19	2.18673e-14	5.80311e-15	7.37873e-11
									4407.41	1179.9	426.28	3969.52	1714.41	773.86	1418.62	802.05				15449.3		5.525e-07	0	0	0	0	0	0	5.6394e-19	2.09278e-14	5.60253e-15	7.17927e-11
									4398.16	1372.6	513.55	3817.33	414.46	530.6	961.72	823.35				15459.1		5.50555e-07	0	0	0	0	0	0	5.27793e-19	2.0029e-14	5.40861e-15	6.98564e-11
									3913.18	982.35	565.61	561.22	769.99	407.62	461.75	1751.62				15468.9		5.48607e-07	0	0	0	0	0	0	4.93813e-19	1.91695e-14	5.2212e-15	6.79763e-11
									7915.68	879.23	470.53	2389.12	687.56	1004.35	277.78	381.1				15478.6		5.46655e-07	0	0	0	0	0	0	4.6191e-19	1.83476e-14	5.0401e-15	6.61503e-11
									778.29	1105.24	2172.79	3847.11	1195.39	674.37	367.17	2194.52				15488.4		5.447e-07	0	0	0	0	0	0	4.31991e-19	1.75619e-14	4.86513e-15	6.43766e-11
									584.03	1047.19	807.1	816.42	1707.13	1014.23	3132.17	531.22				15498.2		5.42742e-07	0	0	0	0	0	0	4.03966e-19	1.68109e-14	4.69611e-15	6.2653e-11
									3476.48	752.18	717.34	1272.99	383.5	1204.53	1496.89	1119.21				15508		5.40781e-07	0	0	0	0	0	0	3.77742e-19	1.60929e-14	4.53287e-15	6.09777e-11
									2654.1	1696.91	838.69	1239.79	1000.37	750.05	733.77	311.48				15517.8		5.38817e-07	0	0	0	0	0	0	3.53228e-19	1.54065e-14	4.37522e-15	5.93484e-11
									2934.53	572.65	765.94	861.63	1485.46	761.88	4655.19	1182.46				15527.5		5.3685e-07	0	0	0	0	0	0	3.30332e-19	1.47502e-14	4.22298e-15	5.77633e-11
									47529.8	1079.83	579.48	3794.86	1085.33	965.8	936.36	1569.74				15537.3		5.3488e-07	0	0	0	0	0	0	3.08963e-19	1.41223e-14	4.07598e-15	5.62204e-11
									2167.73	1001.08	418.14	541.35	970.54	490.21	759.66	994.3				15547.1		5.32907e-07	0	0	0	0	0	0	2.89029e-19	1.35215e-14	3.93402e-15	5.47176e-11
									1655.66	944.83	730.17	3722.23	1815.23	488.17	1207.43	1210.77				15556.9		5.30931e-07	0	0	0	0	0	0	2.70437e-19	1.2946e-14	3.79694e-15	5.3253e-11
									1443.54	1823.44	374.72	1408.55	1600.2	910.15	13592.5	1201.04				15566.6		5.28953e-07	0	0	0	0	0	0	2.53098e-19	1.23945e-14	3.66455e-15	5.18244e-11
									718.06	2841.35	615.95	965.31	336.06	559.88	910.12	1318.24				15576.4		5.26972e-07	0	0	0	0	0	0	2.36918e-19	1.18654e-14	3.53666e-15	5.043e-11
									4966.18	2374.37	409.04	2342.5	670.65	439.05	4586.92	733.7				15586.2		5.24988e-07	0	0	0	0	0	0	2.21807e-19	1.13572e-14	3.41311e-15	4.90676e-11
									1356.08	4213.31	624.06	922.8	476.86	1181.55	1084.69	1817.83				15596		5.23002e-07	0	0	0	0	0	0	2.07672e-19	1.08683e-14	3.2937e-15	4.77355e-11
									820.44	2306.35	868.53	5672.41	680.02	410.1	3111.41	1090.26				15605.8		5.21014e-07	0	0	0	0	0	0	1.94422e-19	1.03981e-14	3.17826e-15	4.64327e-11
									12626.1	2042.07	534.45	2613.21	2035.99	729.21	3903	1649.24				15615.5		5.19023e-07	0	0	0	0	0	0	1.81966e-19	9.94611e-15	3.06661e-15	4.5159e-11
									3413.63	1558.96	669.45	3967.99	970.3	730.28	581.57	1421.98				15625.3		5.1703e-07	0	0	0	0	0	0	1.70212e-19	9.51181e-15	2.95857e-15	4.39138e-11
									4568.05	932.61	874.23	4868.09	1517.17	841.44	494.54	786.7				15635.1		5.15034e-07	0	0	0	0	0	0	1.59086e-19	9.09476e-15	2.85398e-15	4.26968e-11
									6957.22	673.99	905.09	2162.01	472.9	925.35	1811.91	812.65				15644.9		5.13036e-07	0	0	0	0	0	0	1.48564e-19	8.6945e-15	2.75276e-15	4.15076e-11
									3902.09	2095.16	734.26	3469.76	436.74	700.22	3829.64	861.36				15654.6		5.11037e-07	0	0	0	0	0	0	1.38624e-19	8.31056e-15	2.65484e-15	4.03459e-11
									3185.12	1110.37	1397.12	3682.93	521.88	861.16	382.14	1101.4				15664.4		5.09035e-07	0	0	0	0	0	0	1.29248e-19	7.94247e-15	2.56015e-15	3.92111e-11
									3289.85	1345.99	639.31	4252.68	1595.82	981.36	520.9	973.34				15674.2		5.07031e-07	0	0	0	0	0	0	1.20414e-19	7.58977e-15	2.46861e-15	3.8103e-11
									2908.1	2061.44	555.53	2161.43	869.21	1107.94	417.92	1122.65				15684		5.05025e-07	0	0	0	0	0	0	1.12104e-19	7.252e-15	2.38015e-15	3.70212e-11
									4634.48	756.55	404.06	2152.66	1033.9	776.61	438.73	1219.47				15693.8		5.03017e-07	0	0	0	0	0	0	1.04298e-19	6.92868e-15	2.2947e-15	3.59652e-11
									4043.89	1417.97	588.23	3236.55	1738.12	1209.7	3163.72	1630.53				15703.5		5.01008e-07	0	0	0	0	0	0	9.69751e-20	6.61936e-15	2.21218e-15	3.49346e-11
									2719.49	1738.67	732.38	6360.35	784.56	1166.53	4971.53	1730.99				15713.3		4.98997e-07	0	0	0	0	0	0	9.01161e-20	6.32357e-15	2.13251e-15	3.39292e-11
									6543.12	1170.73	1067.93	3062.26	1646.06	547.91	3419.48	1300.88				15723.1		4.96984e-07	0	0	0	0	0	0	8.37012e-20	6.04084e-15	2.05564e-15	3.29484e-11
									4688.81	1002.4	540.31	2531.77	736.47	780.57	2346.23	922.42				15732.9		4.9497e-07	0	0	0	0	0	0	7.77104e-20	5.77072e-15	1.98148e-15	3.19919e-11
									731.64	2302.82	802.26	2819.94	955.78	745.43	4927.94	628.14				15742.6		4.92955e-07	0	0	0	0	0	0	7.2124e-20	5.51272e-15	1.90995e-15	3.10593e-11
									3506.4	1521.86	522.93	3343.05	1481.84	1631.8	73388.6	1225.47				15752.4		4.90939e-07	0	0	0	0	0	0	6.6922e-20	5.2664e-15	1.841e-15	3.01502e-11
									2949.03	1812.81	468.89	2951.45	721.63	782.25	2597.14	1756.8				15762.2		4.88922e-07	0	0	0	0	0	0	6.20847e-20	5.03127e-15	1.77453e-15	2.92643e-11
									15337.6	2302.17	457.62	842.87	1052.58	615.52	1451.55	1836.85				15772		4.86903e-07	0	0	0	0	0	0	5.75923e-20	4.80689e-15	1.71049e-15	2.84011e-11
									2306.31	800.7	537.75	590.56	1566.07	452.61	2224.84	1833.49				15781.8		4.84885e-07	0	0	0	0	0	0	5.34248e-20	4.59278e-15	1.64879e-15	2.75602e-11
									2123.03	1926.81	862.75	2919.11	1739.75	1226.89	661.34	854.98				15791.5		4.82865e-07	0	0	0	0	0	0	4.95624e-20	4.38847e-15	1.58937e-15	2.67412e-11
									551.65	1371.58	708.89	2532.35	3326.42	435.64	16031.5	1084.14				15801.3		4.80845e-07	0	0	0	0	0	0	4.59853e-20	4.19351e-15	1.53215e-15	2.59438e-11
									3381.35	1358.5	384.23	2252.72	614.34	968.59	954.75	1751.1				15811.1		4.78824e-07	0	0	0	0	0	0	4.26737e-20	4.00742e-15	1.47706e-15	2.51676e-11
									1350.88	2769.76	1137.47	3990.87	563.18	520.75	387.72	1238.17				15820.9		4.76803e-07	0	0	0	0	0	0	3.96077e-20	3.82975e-15	1.42401e-15	2.44122e-11
									10449.3	896.08	1145.36	3458.9	1753.85	1203.43	543.25	1534.93				15830.6		4.74782e-07	0	0	0	0	0	0	3.67675e-20	3.66003e-15	1.37296e-15	2.36771e-11
									3258.4	1113.11	544.38	4362.31	605.18	1599.53	4116.03	2720.76				15840.4		4.7276e-07	0	0	0	0	0	0	3.41332e-20	3.49778e-15	1.3238e-15	2.29621e-11
									5685.92	3783.57	1152.51	1285.28	653.23	806.63	347.22	905.57				15850.2		4.70739e-07	0	0	0	0	0	0	3.1685e-20	3.34256e-15	1.27649e-15	2.22666e-11
									682.72	1203.93	641.18	4082.82	1643.41	385.2	3719.61	833.95				15860		4.68718e-07	0	0	0	0	0	0	2.94031e-20	3.19388e-15	1.23093e-15	2.15904e-11
									789.19	1244.81	501.65	2889.18	1418.82	933.59	679.65	1451.17				15869.8		4.66697e-07	0	0	0	0	0	0	2.72676e-20	3.05129e-15	1.18706e-15	2.0933e-11
									7472.49	1253.94	467.06	976.12	706.1	1564.89	264.92	1133.87				15879.5		4.64676e-07	0	0	0	0	0	0	2.52601e-20	2.91435e-15	1.14481e-15	2.0294e-11
									2842.68	1301.51	509.06	2899.58	604.81	574.75	4153.78	1210.39				15889.3		4.62656e-07	0	0	0	0	0	0	2.3372e-20	2.78283e-15	1.10409e-15	1.9673e-11
									1783.87	3220.29	890.2	4859.73	441.17	1277.1	1064.86	992.59				15899.1		4.60636e-07	0	0	0	0	0	0	2.15993e-20	2.6566e-15	1.06485e-15	1.90697e-11
									845.93	885.59	976.77	663.45	880.48	1216.17	4066.55	1575.16				15908.9		4.58617e-07	0	0	0	0	0	0	1.99377e-20	2.53551e-15	1.027e-15	1.84837e-11
									838.43	1132.29	552.24	2961.35	1560.48	803.71	684.05	853.72				15918.6		4.56599e-07	0	0	0	0	0	0	1.8383e-20	2.41942e-15	9.90473e-16	1.79145e-11
									847.2	1289.3	574.54	886.02	1307.87	731.29	8413.88	731.98				15928.4		4.54582e-07	0	0	0	0	0	0	1.69312e-20	2.30819e-15	9.55194e-16	1.73619e-11
									5665.67	1556.39	836.97	1555.87	1227.27	837.5	413.96	1215.8				15938.2		4.52565e-07	0	0	0	0	0	0	1.5578e-20	2.20169e-15	9.2109e-16	1.68253e-11
									3636.69	1066.94	578.63	7638.4	500.57	445.68	3657.5	1044.58				15948		4.5055e-07	0	0	0	0	0	0	1.43192e-20	2.09978e-15	8.8809e-16	1.63044e-11
									3174.88	1896.7	649.24	2796.5	712.39	876.24	3921.48	722.67				15957.8		4.48536e-07	0	0	0	0	0	0	1.31507e-20	2.00232e-15	8.56148e-16	1.57988e-11
									3047.44	4182.56	1118.08	4075.53	1119.98	682	617	798.13				15967.5		4.46523e-07	0	0	0	0	0	0	1.20684e-20	1.90917e-15	8.25242e-16	1.53083e-11
									3009.65	908.9	651.01	4785.99	1575.77	606.48	1522.23	975.77				15977.3		4.44511e-07	0	0	0	0	0	0	1.10681e-20	1.82018e-15	7.95348e-16	1.48326e-11
									3246.92	1401.54	648.71	2687.21	813.99	567.03	1961.54	2001.1				15987.1		4.42502e-07	0	0	0	0	0	0	1.01455e-20	1.73523e-15	7.66444e-16	1.43712e-11
									782.02	1084.25	396.1	5050.59	522.18	651.07	699.49	1710.84				15996.9		4.40493e-07	0	0	0	0	0	0	9.29659e-21	1.65417e-15	7.38508e-16	1.39239e-11
									1769.01	1604.08	638.43	2630.64	2720.12	984.67	1248.4	1248.17				16006.6		4.38487e-07	0	0	0	0	0	0	8.51714e-21	1.57687e-15	7.11517e-16	1.34905e-11
									1385.55	1486.98	914.19	4891.51	829.36	698.68	21029.6	321.16				16016.4		4.36482e-07	0	0	0	0	0	0	7.80298e-21	1.50318e-15	6.85449e-16	1.30705e-11
									5533.41	1284.62	628.97	6409.98	450.67	464.25	942.57	697.61				16026.2		4.34479e-07	0	0	0	0	0	0	7.14996e-21	1.43297e-15	6.60282e-16	1.26637e-11
									3126.53	1293.56	1402.18	3276.14	1108.79	975.61	3967.19	866.83				16036		4.32478e-07	0	0	0	0	0	0	6.55391e-21	1.36609e-15	6.35992e-16	1.22697e-11
									4186.91	1687.59	1047.32	810.45	475.94	509.7	3331.02	786.13				16045.8		4.30479e-07	0	0	0	0	0	0	6.01066e-21	1.30241e-15	6.12558e-16	1.18883e-11
									968.84	1214.81	731.51	4354.29	663.64	1229.49	1034.59	1954.55				16055.5		4.28483e-07	0	0	0	0	0	0	5.51605e-21	1.24179e-15	5.89957e-16	1.15192e-11
									4008.65	972.79	492.25	2786.76	1553.58	599.81	2666.73	602.8				16065.3		4.26488e-07	0	0	0	0	0	0	5.0659e-21	1.18409e-15	5.68167e-16	1.11619e-11
									66860.2	1412.27	476.9	3246.65	1035.51	580.91	2630.01	1080.32				16075.1		4.24497e-07	0	0	0	0	0	0	4.65606e-21	1.12918e-15	5.47164e-16	1.08162e-11
									1584.51	1130.64	671.15	2770.11	842.8	363.37	726.43	1607.76				16084.9		4.22507e-07	0	0	0	0	0	0	4.28235e-21	1.0769e-15	5.26927e-16	1.04819e-11
									3941.96	787.97	1265.06	551.4	1793.53	728.45	4754.39	1472.59				16094.7		4.20521e-07	0	0	0	0	0	0	3.94062e-21	1.02713e-15	5.07434e-16	1.01585e-11
									866.58	1999	1050.18	436.17	717.16	823.54	3182.78	1229.65				16104.4		4.18537e-07	0	0	0	0	0	0	3.62668e-21	9.79721e-16	4.88661e-16	9.84583e-12
									2336.32	1045.59	653.04	1068.5	489.85	986.58	2757.06	1115.26				16114.2		4.16556e-07	0	0	0	0	0	0	3.33639e-21	9.3454e-16	4.70586e-16	9.54349e-12
									4537.36	1215.41	578.38	5370.36	776.09	448.7	774.48	2145.18				16124		4.14578e-07	0	0	0	0	0	0	3.06562e-21	8.91445e-16	4.53188e-16	9.25119e-12
									4567.06	2653.17	774.87	1525.07	716.81	762.41	3663.62	654.19				16133.8		4.12603e-07	0	0	0	0	0	0	2.81185e-21	8.50299e-16	4.36442e-16	8.96864e-12
									831.49	1297.49	828.88	763.31	1236.97	700.48	590.37	522.47				16143.5		4.10632e-07	0	0	0	0	0	0	2.5744e-21	8.10961e-16	4.20328e-16	8.69551e-12
									3705.56	1381.14	1091.46	3831.18	2094.75	506.65	842.29	1070.38				16153.3		4.08663e-07	0	0	0	0	0	0	2.35266e-21	7.73294e-16	4.04822e-16	8.43149e-12
									3876.65	1242.02	963.03	2050.19	1272.9	1047.16	1998.8	592.97				16163.1		4.06698e-07	0	0	0	0	0	0	2.14604e-21	7.37166e-16	3.89902e-16	8.17627e-12
									2086.33	1486.56	968.89	4130.77	1256.81	553.21	14905.1	826.8				16172.9		4.04737e-07	0	0	0	0	0	0	1.95393e-21	7.02515e-16	3.75545e-16	7.92954e-12
									3190.82	399.55	934.67	428.62	2256.15	1309.83	7509.85	909.92				16182.7		4.0278e-07	0	0	0	0	0	0	1.77575e-21	6.693e-16	3.6173e-16	7.69098e-12
									2643.92	2173.46	555.39	1284.21	611.59	612.55	810.19	1764.08				16192.4		4.00826e-07	0	0	0	0	0	0	1.61089e-21	6.37482e-16	3.48433e-16	7.46029e-12
									1248.52	1940.71	1396.9	3894.08	818.37	675.88	1200.15	932.71				16202.2		3.98877e-07	0	0	0	0	0	0	1.45876e-21	6.07025e-16	3.35632e-16	7.23715e-12
									1390.96	1519	629.85	7309.64	1315.66	985.98	744.09	1010.01				16212		3.96932e-07	0	0	0	0	0	0	1.31876e-21	5.77888e-16	3.23305e-16	7.02125e-12
									4524.34	1827.28	506.76	3870.72	1774.92	1183.41	30462.6	787.4				16221.8		3.94991e-07	0	0	0	0	0	0	1.1903e-21	5.50035e-16	3.1143e-16	6.81228e-12
									30762.1	1308.51	626.79	3823.53	657.95	867.53	1349.62	1250.99				16231.5		3.93055e-07	0	0	0	0	0	0	1.07277e-21	5.23425e-16	2.99983e-16	6.60992e-12
									4403.02	2920	1152.02	1256.85	1900.88	1457.58	1125.14	1457.7				16241.3		3.91123e-07	0	0	0	0	0	0	9.65584e-22	4.9802e-16	2.88942e-16	6.41387e-12
									1763.67	1756.61	881.09	3413.46	433.65	437.81	2129.47	512.9				16251.1		3.89196e-07	0	0	0	0	0	0	8.68138e-22	4.73783e-16	2.78286e-16	6.22381e-12
									960.13	1056.52	1176.52	7926.17	1280.93	519.83	9637.58	1226.08				16260.9		3.87274e-07	0	0	0	0	0	0	7.79838e-22	4.50673e-16	2.6799e-16	6.03943e-12
									2825.22	790.22	976.69	3287.62	802.23	701.22	5717.66	942.77				16270.7		3.85357e-07	0	0	0	0	0	0	7.00085e-22	4.28654e-16	2.58036e-16	5.86042e-12
									3864.85	693.93	731.19	2776.71	3374.54	825.22	1555.03	1169.3				16280.4		3.83446e-07	0	0	0	0	0	0	6.28283e-22	4.07686e-16	2.48413e-16	5.68646e-12
									68785.9	1209.01	737.49	627.46	878.48	849.24	612.92	1049.35				16290.2		3.81539e-07	0	0	0	0	0	0	5.63835e-22	3.87731e-16	2.39114e-16	5.51725e-12
									1500.95	1550.68	896.49	3019	943.32	1309.88	1137.99	2534.24				16300		3.79638e-07	0	0	0	0	0	0	5.06144e-22	3.6875e-16	2.30131e-16	5.35247e-12
									6806.27	2096.06	1252.17	3839.47	878.54	938.58	357.33	2836.92				16309.8		3.77742e-07	0	0	0	0	0	0	4.54612e-22	3.50705e-16	2.21458e-16	5.1919e-12
									3172.86	2138.23	571.89	3679.7	506.18	1250.21	2925.59	2302.68				16319.5		3.75851e-07	0	0	0	0	0	0	4.08643e-22	3.33557e-16	2.13087e-16	5.03546e-12
									1167.67	1584.88	584.29	3616.54	2371.38	693.61	2657.99	1070.11				16329.3		3.73966e-07	0	0	0	0	0	0	3.67638e-22	3.17268e-16	2.0501e-16	4.88309e-12
									2650.89	745.4	516.88	2535.34	1726.75	789.59	767	774.33				16339.1		3.72086e-07	0	0	0	0	0	0	3.31003e-22	3.01799e-16	1.97221e-16	4.73471e-12
									7010.05	1755.57	928.47	5845.84	1660.36	575.84	5234.22	1662.65				16348.9		3.70212e-07	0	0	0	0	0	0	2.98138e-22	2.87111e-16	1.89712e-16	4.59026e-12
									2680.01	2072.22	645.53	1751	453.6	955.94	572.2	1667.72				16358.7		3.68344e-07	0	0	0	0	0	0	2.68447e-22	2.73167e-16	1.82475e-16	4.44966e-12
									736.25	1159.41	701.46	3545.66	290.15	784.9	1192.24	772.1				16368.4		3.66481e-07	0	0	0	0	0	0	2.41332e-22	2.59927e-16	1.75505e-16	4.31285e-12
									714.8	962.19	665.03	6780.27	1435.21	418.5	2874.56	1625.84				16378.2		3.64624e-07	0	0	0	0	0	0	2.16309e-22	2.47353e-16	1.68792e-16	4.17975e-12
									2831.32	2041.2	330.19	3556.76	540.31	799.53	1204.88	699.56				16388		3.62773e-07	0	0	0	0	0	0	1.93229e-22	2.35407e-16	1.62331e-16	4.0503e-12
									950.33	885.05	686.05	4621.83	1410.58	469.66	2642.47	545.79				16397.8		3.60927e-07	0	0	0	0	0	0	1.72013e-22	2.2405e-16	1.56114e-16	3.92444e-12
									2024.4	1229.39	460.82	2782.37	1392.19	682.54	2582.44	548.25				16407.5		3.59088e-07	0	0	0	0	0	0	1.52582e-22	2.13243e-16	1.50134e-16	3.80208e-12
									2463.29	1426.62	1040.21	4102.5	440.1	743.38	951.66	1858.51				16417.3		3.57255e-07	0	0	0	0	0	0	1.34853e-22	2.02948e-16	1.44382e-16	3.68317e-12
									3777.94	1245.35	1142.75	3882.59	906.87	807.17	45679.8	1448.01				16427.1		3.55427e-07	0	0	0	0	0	0	1.18748e-22	1.93127e-16	1.38853e-16	3.56762e-12
									482.3	2598.79	539.06	8089.02	2548.32	803.64	1125.41	420.15				16436.9		3.53606e-07	0	0	0	0	0	0	1.04186e-22	1.8374e-16	1.33538e-16	3.45538e-12
									4282.19	846.49	819.76	3123.67	1826.7	971.14	1100.05	1468.74				16446.7		3.51791e-07	0	0	0	0	0	0	9.10871e-23	1.74752e-16	1.28431e-16	3.34638e-12
									3400.71	1662.34	767.84	3901.63	2634.61	732.8	1358.48	1267.6				16456.4		3.49982e-07	0	0	0	0	0	0	7.93704e-23	1.66146e-16	1.23525e-16	3.24054e-12
									2734.65	894.18	758.26	4660.53	569.02	660.84	2942.74	1257.24				16466.2		3.48178e-07	0	0	0	0	0	0	6.89559e-23	1.57912e-16	1.18811e-16	3.1378e-12
									2595.99	2444.3	1095.15	2123.91	1420.5	762.67	3443.13	1060.94				16476		3.46382e-07	0	0	0	0	0	0	5.97633e-23	1.50038e-16	1.14283e-16	3.03808e-12
									4890.98	1624.35	1191.66	1729.61	403.06	888.49	554.74	1512.04				16485.8		3.44591e-07	0	0	0	0	0	0	5.17125e-23	1.42516e-16	1.09933e-16	2.94132e-12
									4076.51	1334.19	841.23	870.5	500.09	655.72	9629.37	651.5				16495.6		3.42807e-07	0	0	0	0	0	0	4.4723e-23	1.35334e-16	1.05755e-16	2.84745e-12
									8003.19	1649.02	883.54	2558.47	900.43	1121.02	796.43	905.25				16505.3		3.41029e-07	0	0	0	0	0	0	3.87148e-23	1.28482e-16	1.0174e-16	2.7564e-12
									5785.81	1478.05	863.96	6564.19	461.2	1131.04	1024.5	2177.42				16515.1		3.39258e-07	0	0	0	0	0	0	3.36074e-23	1.2195e-16	9.78825e-17	2.6681e-12
									3663.49	1243.53	458.71	3240.74	1285.5	532.61	4410.38	1938.36				16524.9		3.37493e-07	0	0	0	0	0	0	2.93207e-23	1.15729e-16	9.4174e-17	2.58249e-12
									3379.77	2296.45	663.12	1816.19	1434.33	653.3	3509.52	2161.49				16534.7		3.35734e-07	0	0	0	0	0	0	2.57743e-23	1.09807e-16	9.06076e-17	2.49949e-12
									2811.88	1136.19	701.8	2797.98	486.91	715.08	3139.57	1018.07				16544.5		3.33982e-07	0	0	0	0	0	0	2.28881e-23	1.04175e-16	8.7176e-17	2.41903e-12
									21467.1	1317.83	326.53	3998.1	1761.04	959.22	3795.92	2879.25				16554.2		3.32236e-07	0	0	0	0	0	0	2.05817e-23	9.88212e-17	8.3872e-17	2.34104e-12
									2969.62	3467.31	585.76	5048.44	1691.28	1250.57	838.62	964.28				16564		3.30497e-07	0	0	0	0	0	0	1.87749e-23	9.37368e-17	8.06884e-17	2.26546e-12
									797.21	1422.39	1046.37	1137.73	541.23	622.93	832.58	3396.73				16573.8		3.28764e-07	0	0	0	0	0	0	1.73874e-23	8.89111e-17	7.76178e-17	2.19222e-12
									5017.2	1311.41	335.34	3545.83	572.26	1416.44	4815.79	1633.11				16583.6		3.27039e-07	0	0	0	0	0	0	1.6339e-23	8.43339e-17	7.46529e-17	2.12125e-12
									4580.93	1607.12	905.69	877.17	2135.02	586.94	11534.5	3128.97				16593.3		3.25319e-07	0	0	0	0	0	0	1.55494e-23	7.9995e-17	7.17886e-17	2.05247e-12
									624.75	2048.23	642.71	1175.94	673.48	1376.39	6221.9	1052.03				16603.1		3.23607e-07	0	0	0	0	0	0	1.49383e-23	7.5884e-17	6.90224e-17	1.98583e-12
									3332.72	1744.54	850.03	3332.56	2425.85	1129.21	1298.17	874.75				16612.9		3.21901e-07	0	0	0	0	0	0	1.44255e-23	7.19908e-17	6.6352e-17	1.92124e-12
									2939.16	1095.83	775.58	4137.01	1193.3	647.42	2922.01	1326.73				16622.7		3.20203e-07	0	0	0	0	0	0	1.39358e-23	6.83051e-17	6.37753e-17	1.85865e-12
									3427.26	1038.92	901.04	4967.9	3347.82	1606.87	2358.3	641.16				16632.5		3.18511e-07	0	0	0	0	0	0	1.34428e-23	6.48167e-17	6.129e-17	1.79798e-12
									7025.66	1819.95	853.7	4125.92	1385.92	505.89	1444.21	1124.71				16642.2		3.16826e-07	0	0	0	0	0	0	1.2947e-23	6.15153e-17	5.8894e-17	1.73916e-12
									15909.3	2046.11	651.28	2343.28	1375.1	607.55	686.37	1027.61				16652		3.15149e-07	0	0	0	0	0	0	1.2449e-23	5.83906e-17	5.6585e-17	1.68213e-12
									13059.5	1977.36	736.77	3521.86	332.02	698.31	3703.65	1705				16661.8		3.13478e-07	0	0	0	0	0	0	1.19497e-23	5.54326e-17	5.43608e-17	1.62682e-12
									3044.51	1382.77	599.21	2974.83	1558.05	898.05	3197.59	703.9				16671.6		3.11815e-07	0	0	0	0	0	0	1.14496e-23	5.26308e-17	5.22193e-17	1.5732e-12
									6194	654.23	1470.38	2250.82	970.84	487.02	1576.64	2386.59				16681.3		3.10158e-07	0	0	0	0	0	0	1.09497e-23	4.99752e-17	5.01582e-17	1.52122e-12
									6091.48	1743.4	1240.46	585.97	2220.53	955.85	5189.1	1236.76				16691.1		3.08509e-07	0	0	0	0	0	0	1.04505e-23	4.74554e-17	4.81754e-17	1.47086e-12
									3379.93	2246.16	1028.74	4445.14	511.47	891.09	1596.62	910				16700.9		3.06868e-07	0	0	0	0	0	0	9.95278e-24	4.50611e-17	4.62685e-17	1.42208e-12
									1587.69	2126.8	693.39	2262.4	1497.09	621.29	664.78	1662.65				16710.7		3.05234e-07	0	0	0	0	0	0	9.45731e-24	4.27823e-17	4.44355e-17	1.37485e-12
									3177.85	1190.79	499.94	708.58	934.69	765.59	503.81	644.13				16720.5		3.03607e-07	0	0	0	0	0	0	8.96478e-24	4.06085e-17	4.26741e-17	1.32913e-12
									2230.52	3411.34	1034.16	4089.06	1850.06	892.09	2397.79	1397.17				16730.2		3.01988e-07	0	0	0	0	0	0	8.47593e-24	3.85304e-17	4.09821e-17	1.28488e-12
									2843.73	1677.31	459.35	3805.75	796.51	994.3	835.03	2908.94				16740		3.00376e-07	0	0	0	0	0	0	7.99148e-24	3.65437e-17	3.93573e-17	1.24208e-12
									997.71	2148.25	1050.46	4720.43	1195.39	1192.96	687.09	665.28				16749.8		2.98772e-07	0	0	0	0	0	0	7.51215e-24	3.46456e-17	3.77974e-17	1.20069e-12
									3209.9	1183.4	503.37	1627.01	1335.68	1394.02	2514.3	616.11				16759.6		2.97176e-07	0	0	0	0	0	0	7.03867e-24	3.28338e-17	3.63004e-17	1.16067e-12
									11764.6	1707.56	627.69	3941.57	1618.84	1134.2	8157.41	988.02				16769.3		2.95588e-07	0	0	0	0	0	0	6.57176e-24	3.11058e-17	3.48639e-17	1.12198e-12
									6868.65	1028.22	459.21	2741.21	2389.69	753.98	1466.12	428.27				16779.1		2.94007e-07	0	0	0	0	0	0	6.11214e-24	2.94591e-17	3.34859e-17	1.0846e-12
									1152.16	873.45	621.1	4296.44	942.49	1308.8	557.92	1178.77				16788.9		2.92435e-07	0	0	0	0	0	0	5.66055e-24	2.7891e-17	3.2164e-17	1.04849e-12
									557.18	1540.55	567.82	4946.64	1171.66	562.14	1142.82	1092.35				16798.7		2.9087e-07	0	0	0	0	0	0	5.2177e-24	2.63993e-17	3.08961e-17	1.01362e-12
									719.7	1947.53	760.25	4225.32	819.25	868.61	2805.01	1614.5				16808.5		2.89313e-07	0	0	0	0	0	0	4.78432e-24	2.49813e-17	2.96799e-17	9.79946e-13
									5872.39	1440.82	460.58	4155.7	2105.03	521.16	3554.65	2735.73				16818.2		2.87765e-07	0	0	0	0	0	0	4.36114e-24	2.36346e-17	2.85133e-17	9.47437e-13
									1489.96	1770.07	543.76	3139.08	481.72	583.26	5772.29	1457.01				16828		2.86224e-07	0	0	0	0	0	0	3.94888e-24	2.23567e-17	2.73941e-17	9.16059e-13
									4885.57	3211.79	429.78	694.06	1876.18	2064.58	733.68	1278.28				16837.8		2.84692e-07	0	0	0	0	0	0	3.54826e-24	2.1145e-17	2.632e-17	8.85778e-13
									6502.63	3180.61	461.78	9138.04	2544.97	395.52	3376.12	539.32				16847.6		2.83168e-07	0	0	0	0	0	0	3.16e-24	1.9997e-17	2.52889e-17	8.56559e-13
									608.45	962.97	577.23	2879.66	421.04	507.82	3778.86	1038.77				16857.3		2.81652e-07	0	0	0	0	0	0	2.78484e-24	1.89104e-17	2.42985e-17	8.28367e-13
									2468.78	1168.74	865.3	4822.68	1571.27	1554.57	341.96	535.81				16867.1		2.80145e-07	0	0	0	0	0	0	2.4235e-24	1.78825e-17	2.33467e-17	8.01168e-13
									817.93	2019.54	451.04	4656.73	379.53	751.65	3965.6	1707.56				16876.9		2.78646e-07	0	0	0	0	0	0	2.0767e-24	1.69108e-17	2.24312e-17	7.74927e-13
									1033.8	783.79	597.24	808.57	1873.84	1116.9	3318.19	506.31				16886.7		2.77156e-07	0	0	0	0	0	0	1.74517e-24	1.5993e-17	2.15498e-17	7.49609e-13
									1007.76	1561.85	998.72	920.07	513.42	933.94	320.66	2133.14				16896.5		2.75673e-07	0	0	0	0	0	0	1.42963e-24	1.51263e-17	2.07003e-17	7.2518e-13
									803.45	397.84	441.31	2410.06	548.31	1372.07	650.94	2194.93				16906.2		2.74199e-07	0	0	0	0	0	0	1.1308e-24	1.43085e-17	1.98807e-17	7.01606e-13
									3623.94	2226.76	450.9	1011.23	380.5	766.61	320.26	1151.67				16916		2.72734e-07	0	0	0	0	0	0	8.49416e-25	1.35369e-17	1.90898e-17	6.78852e-13
									971.2	2369.93	1044.32	3391.87	1178.45	1042.37	500.77	2197.58				16925.8		2.71276e-07	0	0	0	0	0	0	5.86195e-25	1.28091e-17	1.83268e-17	6.56883e-13
									2116.54	2330.98	769.87	4677.21	638.09	992.99	563.03	3349.24				16935.6		2.69828e-07	0	0	0	0	0	0	3.41864e-25	1.21226e-17	1.75912e-17	6.35664e-13
									2160.33	1310	554.9	2757.03	327.41	1077.61	1052.59	1868.15				16945.3		2.68387e-07	0	0	0	0	0	0	1.17146e-25	1.14748e-17	1.68824e-17	6.15162e-13
									1748.74	2888.24	1187.42	4589.65	1098.32	821.33	1792.21	383.65				16955.1		2.66954e-07	0	0	0	0	0	0	-8.72327e-26	1.08633e-17	1.61996e-17	5.95341e-13
									2698.6	2372.79	1032.45	4612.65	1094.44	1281	1733.89	1584.15				16964.9		2.6553e-07	0	0	0	0	0	0	-2.70548e-25	1.02855e-17	1.55423e-17	5.76167e-13
									1775.42	2149.89	842.71	2481.95	843.56	1163.92	71401.2	990.55				16974.7		2.64113e-07	0	0	0	0	0	0	-4.32077e-25	9.73903e-18	1.49097e-17	5.57605e-13
									1816.46	1256.48	392.74	4031.39	1749.8	555.78	2760.49	1672.85				16984.5		2.62705e-07	0	0	0	0	0	0	-5.71093e-25	9.22131e-18	1.43012e-17	5.39621e-13
									3121.96	575.03	385.57	4885.84	2401.71	646.98	1481.6	3772.78				16994.2		2.61305e-07	0	0	0	0	0	0	-6.86871e-25	8.72986e-18	1.37163e-17	5.2218e-13
									7408.1	2055.69	907.73	4607.81	1953.45	539.21	4780.66	2098.02				17004		2.59913e-07	0	0	0	0	0	0	-7.78689e-25	8.26218e-18	1.31541e-17	5.05248e-13
									5486.53	2642.16	437.41	3150.8	442.51	526.25	787.14	842.73				17013.8		2.58529e-07	0	0	0	0	0	0	-8.4582e-25	7.81599e-18	1.26142e-17	4.88793e-13
									1221.81	488.41	686.69	3977.03	1280.65	481.29	5824.87	1339.07				17023.6		2.57153e-07	0	0	0	0	0	0	-8.87541e-25	7.39023e-18	1.20958e-17	4.72799e-13
									1399.71	1009.36	1061.45	3893.33	1593.94	563.9	1035.6	1041.36				17033.3		2.55786e-07	0	0	0	0	0	0	-9.03127e-25	6.98434e-18	1.15983e-17	4.5726e-13
									2264.25	1954.22	569.61	3111.79	2039.45	488.6	868.32	1488.76				17043.1		2.54426e-07	0	0	0	0	0	0	-8.91853e-25	6.59774e-18	1.1121e-17	4.42166e-13
									812.6	709.3	779.05	633.89	948.11	856.3	5237.78	979.43				17052.9		2.53074e-07	0	0	0	0	0	0	-8.52995e-25	6.22986e-18	1.06633e-17	4.27509e-13
									1047.45	4415.88	1076.36	2630.05	1602.38	819.95	1295.43	1090.12				17062.7		2.51729e-07	0	0	0	0	0	0	-7.85828e-25	5.88012e-18	1.02245e-17	4.13281e-13
									2995.17	1247.82	1181.78	790.97	2107.06	1232.12	2521.25	2148.77				17072.5		2.50393e-07	0	0	0	0	0	0	-6.89628e-25	5.54794e-18	9.80404e-18	3.99473e-13
									3157.56	2110.48	506.49	2748.27	1686.51	630.14	2471.24	1437.32				17082.2		2.49065e-07	0	0	0	0	0	0	-5.63669e-25	5.23275e-18	9.40122e-18	3.86076e-13
									912.98	1382.94	523.95	2985.45	1566.48	501.79	6621.96	1591.34				17092		2.47745e-07	0	0	0	0	0	0	-4.07228e-25	4.93398e-18	9.0154e-18	3.73084e-13
									4863.58	2725.91	1031.59	690.09	2334.04	703.92	3541.81	4236.23				17101.8		2.46432e-07	0	0	0	0	0	0	-2.1958e-25	4.65104e-18	8.64592e-18	3.60486e-13
									584.01	1290.35	358.31	2577.61	620.41	643.78	3782.21	1302.01				17111.6		2.45128e-07	0	0	0	0	0	0	-5.12039e-40	4.38337e-18	8.29215e-18	3.48276e-13
									4187.06	1580.99	715.23	7795.05	1869.47	610.96	560.02	1607.41				17121.3		2.43831e-07	0	0	0	0	0	0	0	4.13039e-18	7.95343e-18	3.36443e-13
									1341.33	999.65	901.28	641.15	1220.45	721.64	4030.07	487.08				17131.1		2.42542e-07	0	0	0	0	0	0	0	3.89152e-18	7.62912e-18	3.24981e-13
									1691.77	1524.97	684.93	2998.98	707.4	821.81	1411.57	1429.05				17140.9		2.4126e-07	0	0	0	0	0	0	0	3.66618e-18	7.31856e-18	3.1388e-13
									634.58	1161.12	412.21	3520.08	521.14	686.46	21489.6	1303.91				17150.7		2.39987e-07	0	0	0	0	0	0	0	3.45381e-18	7.02111e-18	3.03133e-13
									1941.09	626.15	863.95	7435.28	3005.72	942	3750.38	2436.05				17160.5		2.38721e-07	0	0	0	0	0	0	0	3.25382e-18	6.73611e-18	2.9273e-13
									3636.1	815.98	515.82	4147.32	1214.15	581.21	3310.51	1138.91				17170.2		2.37464e-07	0	0	0	0	0	0	0	3.06564e-18	6.46293e-18	2.82664e-13
									3170.92	1080.58	1413.69	2643.17	524.04	1134.83	598.01	613.71				17180		2.36214e-07	0	0	0	0	0	0	0	2.8887e-18	6.20091e-18	2.72926e-13
									3238.93	505.46	475.43	385.51	1268.31	902.18	493.72	1467.23				17189.8		2.34971e-07	0	0	0	0	0	0	0	2.72241e-18	5.94941e-18	2.63507e-13
									2111.42	3147.83	1346.64	4227.48	2285.74	618.11	1018.09	581.37				17199.6		2.33737e-07	0	0	0	0	0	0	0	2.56621e-18	5.70777e-18	2.544e-13
									794.67	1649.81	863.57	3400.95	959.95	785.01	608.18	798.68				17209.3		2.3251e-07	0	0	0	0	0	0	0	2.41952e-18	5.47535e-18	2.45596e-13
									3224.75	910.31	597.67	6262.43	1096.85	756.7	6996.35	431.13				17219.1		2.31291e-07	0	0	0	0	0	0	0	2.28177e-18	5.2515e-18	2.37087e-13
									6080.24	871.51	1472.86	554.43	994.56	969.16	1108.5	1340.31				17228.9		2.30079e-07	0	0	0	0	0	0	0	2.15237e-18	5.03568e-18	2.28863e-13
									46967.6	1259.19	1098.96	2691.18	463.88	851.7	2767.95	730.92				17238.7		2.28875e-07	0	0	0	0	0	0	0	2.03075e-18	4.82766e-18	2.20918e-13
									723.17	688.75	377.15	3509.01	1295.12	1532.05	3715.25	315.59				17248.5		2.27679e-07	0	0	0	0	0	0	0	1.91634e-18	4.62727e-18	2.13242e-13
									1189.74	2042.09	1244.26	645.01	579.4	598.64	2379.7	1424.47				17258.2		2.26491e-07	0	0	0	0	0	0	0	1.80856e-18	4.43431e-18	2.05827e-13
									3631.46	1150.89	480.08	2450.09	3369.64	910.16	3832.52	760.51				17268		2.2531e-07	0	0	0	0	0	0	0	1.70684e-18	4.24861e-18	1.98665e-13
									2466.74	2004.5	697.26	3674.3	389.59	2186.78	1143.11	490.31				17277.8		2.24137e-07	0	0	0	0	0	0	0	1.6106e-18	4.06999e-18	1.91746e-13
									3562.66	1208.98	457.81	2944.75	1854.57	658.17	785.92	1381.56				17287.6		2.22971e-07	0	0	0	0	0	0	0	1.51926e-18	3.89826e-18	1.85064e-13
									3298.96	1833.4	1556.57	675.64	1069.01	1391.48	632.45	1772.21				17297.4		2.21813e-07	0	0	0	0	0	0	0	1.4323e-18	3.73324e-18	1.7861e-13
									592.44	1813.43	668.71	3855.9	1008.96	1515.42	6199.64	4858.55				17307.1		2.20663e-07	0	0	0	0	0	0	0	1.3495e-18	3.57476e-18	1.72374e-13
									3543.69	1096.29	1732.83	2100.27	2405.12	857.29	3649.79	1756.45				17316.9		2.1952e-07	0	0	0	0	0	0	0	1.27074e-18	3.42263e-18	1.66349e-13
									896.31	1392.82	424.54	5930.75	2866.75	731.93	1241.68	709.23				17326.7		2.18385e-07	0	0	0	0	0	0	0	1.1959e-18	3.27667e-18	1.60527e-13
									2811.56	2133.82	909.72	4773.85	1284.71	497.05	3497.17	1485.07				17336.5		2.17257e-07	0	0	0	0	0	0	0	1.12485e-18	3.13671e-18	1.54899e-13
									1778.51	1287.99	502.89	5740.26	507.02	1485.04	964.6	1571.48				17346.2		2.16137e-07	0	0	0	0	0	0	0	1.05748e-18	3.00255e-18	1.49456e-13
									5442.27	1464.15	845.21	1011.72	2511.2	768.07	496.42	1949.27				17356		2.15024e-07	0	0	0	0	0	0	0	9.93659e-19	2.87401e-18	1.44191e-13
									5126.99	1404.35	471.45	3466.47	2000.68	1535.15	562.05	537.8				17365.8		2.13919e-07	0	0	0	0	0	0	0	9.33279e-19	2.75093e-18	1.39094e-13
									3648.54	1165.21	637.08	1674.45	1120.3	673.06	4214.82	339				17375.6		2.12821e-07	0	0	0	0	0	0	0	8.76216e-19	2.63311e-18	1.34162e-13
									748.53	2537.05	878.81	713.66	378.51	880.41	793.98	395.82				17385.4		2.11731e-07	0	0	0	0	0	0	0	8.22349e-19	2.52037e-18	1.29389e-13
									2904.42	833.27	599.3	5385.75	556.46	750.19	1581.04	468.79				17395.1		2.10649e-07	0	0	0	0	0	0	0	7.71559e-19	2.41253e-18	1.24773e-13
									4890.72	1157.39	1140.9	4880.74	1994.79	1123.75	3322.98	1251.34				17404.9		2.09573e-07	0	0	0	0	0	0	0	7.23725e-19	2.30942e-18	1.20311e-13
									4008.92	706.85	703.32	10610.7	398.35	496.35	474.27	2354.4				17414.7		2.08505e-07	0	0	0	0	0	0	0	6.78727e-19	2.21085e-18	1.15999e-13
									3099.57	1791.56	857.62	5147.34	402.6	966.93	4114.71	816.13				17424.5		2.07445e-07	0	0	0	0	0	0	0	6.36445e-19	2.11663e-18	1.11833e-13
									808.83	1064.67	570.37	4128.13	1562.99	1698.75	9793.34	626.73				17434.2		2.06392e-07	0	0	0	0	0	0	0	5.9676e-19	2.0266e-18	1.07809e-13
									3568.25	1598.38	487.81	1029.41	495.02	522.51	2738.61	1148.85				17444		2.05347e-07	0	0	0	0	0	0	0	5.5955e-19	1.94056e-18	1.03926e-13
									3509.37	1372.96	1166.79	3634.46	1134.5	1599.43	1460.59	1854.18				17453.8		2.04308e-07	0	0	0	0	0	0	0	5.24696e-19	1.85834e-18	1.00179e-13
									8055.85	2126.54	470.28	3499.75	2082.3	1296.77	1115.02	2088.37				17463.6		2.03278e-07	0	0	0	0	0	0	0	4.92079e-19	1.77975e-18	9.65642e-14
									551.39	563	998.11	6493.66	995.3	622.82	422.37	1140.21				17473.4		2.02254e-07	0	0	0	0	0	0	0	4.61577e-19	1.70462e-18	9.30789e-14
									2094.35	1687.78	571.11	785.27	845.39	1137.94	797.26	624.78				17483.1		2.01238e-07	0	0	0	0	0	0	0	4.33071e-19	1.63275e-18	8.97195e-14
									7231.82	1761.7	577.8	4089.13	2319.29	900.57	2255.66	1387.46				17492.9		2.00229e-07	0	0	0	0	0	0	0	4.06441e-19	1.56398e-18	8.64824e-14
									5104.32	829.83	1023.85	734.98	630.36	1234.28	2912.9	1524.17				17502.7		1.99228e-07	0	0	0	0	0	0	0	3.81567e-19	1.49812e-18	8.33643e-14
									14712.9	1463.2	561.44	4092.32	1521.24	675.37	759.73	946.58				17512.5		1.98233e-07	0	0	0	0	0	0	0	3.58329e-19	1.43499e-18	8.03618e-14
									863.05	754.43	454.63	10485.5	1275.84	663.23	3714.01	882.17				17522.2		1.97245e-07	0	0	0	0	0	0	0	3.36606e-19	1.37441e-18	7.74713e-14
									2997.02	608.5	1411.92	3042.36	985.41	408.16	709.09	870.71				17532		1.96265e-07	0	0	0	0	0	0	0	3.16279e-19	1.31619e-18	7.46895e-14
									906.98	2608.04	408.59	3156.16	1243.37	1043.45	546.23	1358.3				17541.8		1.95291e-07	0	0	0	0	0	0	0	2.97227e-19	1.26017e-18	7.20129e-14
									1544.86	919.04	665.02	7892.96	606.03	1085.69	1220.9	1811.16				17551.6		1.94325e-07	0	0	0	0	0	0	0	2.79331e-19	1.20621e-18	6.94381e-14
									7281.05	3042.46	408.22	2546.57	1355.16	624.23	4854.79	1749.08				17561.4		1.93365e-07	0	0	0	0	0	0	0	2.62471e-19	1.15429e-18	6.69617e-14
									2891.54	1979.31	1842.26	3757.97	2314.1	480.84	1098.09	1215.47				17571.1		1.92412e-07	0	0	0	0	0	0	0	2.46526e-19	1.10434e-18	6.45802e-14
									3261.5	2406.49	1216.45	875.38	489.77	833.4	1408.26	1207.92				17580.9		1.91465e-07	0	0	0	0	0	0	0	2.31388e-19	1.05632e-18	6.22901e-14
									2910.44	1788.89	508.48	2464.24	1313.25	1029.81	633.21	1402.87				17590.7		1.90526e-07	0	0	0	0	0	0	0	2.17013e-19	1.01017e-18	6.00881e-14
									1262.41	1072.96	497.44	2168.24	2776.83	616.23	1054.28	938.91				17600.5		1.89592e-07	0	0	0	0	0	0	0	2.03378e-19	9.65865e-19	5.79707e-14
									3104.52	1131.83	1119.43	770.89	495.8	557.65	619.41	575.47				17610.2		1.88666e-07	0	0	0	0	0	0	0	1.9046e-19	9.23337e-19	5.59345e-14
									730.12	533.61	960.41	3798.56	816.06	442.45	3429.55	865.22				17620		1.87746e-07	0	0	0	0	0	0	0	1.78236e-19	8.82543e-19	5.3976e-14
									1767.46	1584.69	1303.72	3530.99	1186.37	929	1441.99	2749.14				17629.8		1.86832e-07	0	0	0	0	0	0	0	1.66685e-19	8.43435e-19	5.20918e-14
									1582.59	844.04	532.79	434.06	892.24	923.61	1329.43	1538.13				17639.6		1.85925e-07	0	0	0	0	0	0	0	1.55782e-19	8.05964e-19	5.02784e-14
									4903.9	1364.46	781.04	543.63	923.32	571.41	685.21	1393.36				17649.4		1.85023e-07	0	0	0	0	0	0	0	1.45505e-19	7.70082e-19	4.85325e-14
									807.01	924.81	366.64	4076.2	712.12	778.61	9935.1	1018.29				17659.1		1.84129e-07	0	0	0	0	0	0	0	1.35832e-19	7.3574e-19	4.68506e-14
									1243.68	1093.02	1013.17	3356.18	2105.35	657.12	6480.4	2364.71				17668.9		1.8324e-07	0	0	0	0	0	0	0	1.26739e-19	7.02889e-19	4.52292e-14
									4907.05	560.16	467.42	2870.6	2206.21	802.2	3618.59	895.76				17678.7		1.82357e-07	0	0	0	0	0	0	0	1.18205e-19	6.71482e-19	4.36649e-14
									813.94	1380.62	695.99	5911.52	1405.38	2538.07	3569.56	1563.73				17688.5		1.81481e-07	0	0	0	0	0	0	0	1.10205e-19	6.4147e-19	4.21543e-14
									3692.57	2783.87	1063.2	449.85	548.84	1149.73	3434.59	1331.13				17698.3		1.8061e-07	0	0	0	0	0	0	0	1.02718e-19	6.12804e-19	4.0694e-14
									772.69	1304.24	423.37	4052.91	1242.16	758.29	1561.93	2326.27				17708		1.79746e-07	0	0	0	0	0	0	0	9.57197e-20	5.85435e-19	3.92804e-14
									2815.05	1505.07	484.9	3950.3	2531.73	527.8	6840.96	950.01				17717.8		1.78887e-07	0	0	0	0	0	0	0	8.91887e-20	5.59317e-19	3.79103e-14
									16815.1	1218.27	1578.5	2337.35	1484.34	812.27	793.24	373.95				17727.6		1.78034e-07	0	0	0	0	0	0	0	8.31016e-20	5.34398e-19	3.65813e-14
									2813.88	2147.04	1177.51	5841.56	1229.28	416.05	3805.12	423.06				17737.4		1.77187e-07	0	0	0	0	0	0	0	7.74358e-20	5.10632e-19	3.52925e-14
									1247.38	662.33	1169.17	2391.61	1418.39	670.51	1364.87	1370.2				17747.1		1.76346e-07	0	0	0	0	0	0	0	7.21684e-20	4.8797e-19	3.40431e-14
									1258.85	2830.79	330.46	4089.19	879.41	881.12	737.94	469.65				17756.9		1.7551e-07	0	0	0	0	0	0	0	6.72768e-20	4.66363e-19	3.28325e-14
									4002.11	2605.91	1001.45	1188.87	932.61	555.53	5946.72	467.77				17766.7		1.7468e-07	0	0	0	0	0	0	0	6.2738e-20	4.45763e-19	3.16597e-14
									7859	713.06	734.68	4026.56	2023.71	907.86	520.77	907.74				17776.5		1.73856e-07	0	0	0	0	0	0	0	5.85295e-20	4.26121e-19	3.0524e-14
									3095.37	1671.54	820.78	1048.43	2016.45	830.72	1941.23	1315.72				17786.3		1.73037e-07	0	0	0	0	0	0	0	5.46283e-20	4.07389e-19	2.94246e-14
									1280.12	1178.83	448.7	1191.26	1581.78	524.09	524.94	2108.52				17796		1.72223e-07	0	0	0	0	0	0	0	5.10117e-20	3.89518e-19	2.83608e-14
									14947.4	2122.7	691.45	3709.85	496.93	550.3	756.05	1765.68				17805.8		1.71415e-07	0	0	0	0	0	0	0	4.7657e-20	3.7246e-19	2.73318e-14
									656.52	1136.22	552.56	4613.72	757.48	659.07	1192.94	1341.53				17815.6		1.70612e-07	0	0	0	0	0	0	0	4.45414e-20	3.56166e-19	2.63367e-14
									2866.21	1063.57	404.94	4955.04	1181.23	970.02	578.66	434.19				17825.4		1.69814e-07	0	0	0	0	0	0	0	4.16421e-20	3.40588e-19	2.53749e-14
									2321.37	1495.5	1036.99	3338.72	1684.26	724.89	592.21	1786.03				17835.2		1.69022e-07	0	0	0	0	0	0	0	3.89364e-20	3.25677e-19	2.44455e-14
									1741.7	1279.51	391.17	3737.12	1121.94	1077.45	2422.39	1635.16				17844.9		1.68235e-07	0	0	0	0	0	0	0	3.64014e-20	3.11385e-19	2.35477e-14
									3234.45	4029.42	355.89	9096.81	1198.61	1056.42	344.21	1082.27				17854.7		1.67452e-07	0	0	0	0	0	0	0	3.40145e-20	2.97664e-19	2.26807e-14
									5560.99	820.61	536.38	591.9	1427.33	940.26	1866.19	2022.77				17864.5		1.66675e-07	0	0	0	0	0	0	0	3.17551e-20	2.84469e-19	2.18439e-14
									1189.31	1046.12	542.4	5853.76	897.01	1034.21	1130.69	1144.73				17874.3		1.65903e-07	0	0	0	0	0	0	0	2.96157e-20	2.71781e-19	2.10363e-14
									678.63	1086.31	1004.17	5215.44	505.14	1210.57	716.44	801.21				17884		1.65135e-07	0	0	0	0	0	0	0	2.75926e-20	2.59586e-19	2.02573e-14
									634.64	1151.31	945.42	4678.23	1444.87	562.05	3266.73	1917.8				17893.8		1.64373e-07	0	0	0	0	0	0	0	2.56819e-20	2.47874e-19	1.9506e-14
									782.09	3294.82	679.62	3662.98	2631.46	839.16	5855.44	1843.64				17903.6		1.63615e-07	0	0	0	0	0	0	0	2.38801e-20	2.36632e-19	1.87817e-14
									4227.29	1008.69	367.56	4809.21	575.56	1058.62	1379.4	1257.41				17913.4		1.62863e-07	0	0	0	0	0	0	0	2.21835e-20	2.25847e-19	1.80836e-14
									4956.02	1180.02	1535.59	3203.44	2959.15	1120.18	3911.87	1884.88				17923.2		1.62115e-07	0	0	0	0	0	0	0	2.05883e-20	2.15508e-19	1.74108e-14
									33438.8	1663.39	709.99	3737.38	1844.67	529.97	3188.12	386.31				17932.9		1.61372e-07	0	0	0	0	0	0	0	1.9091e-20	2.05602e-19	1.67627e-14
									2836.34	1050.19	1386.54	3547.99	802.22	1957.62	2988.08	1593.18				17942.7		1.60634e-07	0	0	0	0	0	0	0	1.76877e-20	1.96118e-19	1.61384e-14
									2179.19	818.44	784.97	7942.9	2232.86	485.53	631.75	1076.38				17952.5		1.599e-07	0	0	0	0	0	0	0	1.63749e-20	1.87042e-19	1.55371e-14
									996.3	3196.02	782.77	866.29	1907.9	986.97	7908.69	1873.65				17962.3		1.59171e-07	0	0	0	0	0	0	0	1.51489e-20	1.78363e-19	1.49581e-14
									57994.3	1069.95	1061.43	2614.35	527.05	726.78	580.09	2634.15				17972		1.58447e-07	0	0	0	0	0	0	0	1.40059e-20	1.70068e-19	1.44007e-14
									734.11	775.09	696.56	5450.83	2443.98	1057.59	371.26	2185.47				17981.8		1.57727e-07	0	0	0	0	0	0	0	1.29423e-20	1.62146e-19	1.38639e-14
									3111.33	2186.6	812.31	3306.84	553.95	593.16	1237.44	366.92				17991.6		1.57012e-07	0	0	0	0	0	0	0	1.19544e-20	1.54584e-19	1.3347e-14
									7929.29	1930.4	858.45	7727.91	1103.89	682.49	3769.54	1383.59				18001.4		1.56302e-07	0	0	0	0	0	0	0	1.10386e-20	1.47369e-19	1.28493e-14
									12835.6	581.06	916.34	5514.3	489.09	896.15	2373.53	1400.78				18011.2		1.55595e-07	0	0	0	0	0	0	0	1.0191e-20	1.40491e-19	1.237e-14
									26013.8	1289.91	1196.54	3783.14	974.52	461.35	1266.2	519.21				18020.9		1.54894e-07	0	0	0	0	0	0	0	9.40816e-21	1.33936e-19	1.19083e-14
									6332.95	1752.57	443.82	2491.75	817.81	741.93	996.18	2073.54				18030.7		1.54197e-07	0	0	0	0	0	0	0	8.68625e-21	1.27692e-19	1.14634e-14
									6248.51	1776.29	1188.37	587.12	998.83	406.54	3676.42	5828.81				18040.5		1.53504e-07	0	0	0	0	0	0	0	8.02163e-21	1.21748e-19	1.10345e-14
									5776.85	740.76	1079.17	1105.69	1705.1	743.3	3929.72	805.38				18050.3		1.52816e-07	0	0	0	0	0	0	0	7.41062e-21	1.1609e-19	1.06208e-14
									3552.58	791.8	513.15	3034.96	539.38	1109.04	6998.14	1278.46				18060		1.52132e-07	0	0	0	0	0	0	0	6.84953e-21	1.10707e-19	1.02216e-14
									3079.24	3542.04	917.82	4295.58	1557.27	894.21	5145.73	986.93				18069.8		1.51453e-07	0	0	0	0	0	0	0	6.33468e-21	1.05587e-19	9.83611e-15
									5264.41	1353.38	829.02	3324.5	1714.82	1305.47	1815.76	959.43				18079.6		1.50777e-07	0	0	0	0	0	0	0	5.86238e-21	1.00717e-19	9.46365e-15
									12742	1613.38	398.35	4426.9	1209.84	728.41	1192.19	1394.36				18089.4		1.50106e-07	0	0	0	0	0	0	0	5.42896e-21	9.6085e-20	9.10389e-15
									9788.17	1168.58	756.51	505.42	1818.61	527.09	3892.39	2067.83				18099.2		1.49439e-07	0	0	0	0	0	0	0	5.03073e-21	9.16791e-20	8.75657e-15
									4947.36	1468.95	565.79	1225.35	1605.02	599.96	968.55	1184.81				18108.9		1.48776e-07	0	0	0	0	0	0	0	4.66401e-21	8.74869e-20	8.4214e-15
									3871.51	3047.66	725.08	4083.91	822.57	1092.93	1115.54	759.02				18118.7		1.48118e-07	0	0	0	0	0	0	0	4.32511e-21	8.34963e-20	8.09811e-15
									3716.88	1287.7	485.39	3320.72	1835.94	774.21	815.34	626.6				18128.5		1.47463e-07	0	0	0	0	0	0	0	4.01035e-21	7.9695e-20	7.78641e-15
									2054.57	1055.97	430.97	5827.76	3435.84	823.63	1067.16	365.23				18138.3		1.46813e-07	0	0	0	0	0	0	0	3.71605e-21	7.60709e-20	7.48603e-15
									12979.1	1068.99	354.59	479.96	1770.36	1033.16	866.02	1318.36				18148		1.46166e-07	0	0	0	0	0	0	0	3.43895e-21	7.26118e-20	7.19668e-15
									4437.57	1169.98	825.88	797.58	1592.82	790.47	1709.39	2425.5				18157.8		1.45524e-07	0	0	0	0	0	0	0	3.17787e-21	6.93054e-20	6.9181e-15
									725.79	2340.5	575.76	3321.24	1895.65	889.01	673.85	865.25				18167.6		1.44885e-07	0	0	0	0	0	0	0	2.93231e-21	6.61395e-20	6.64998e-15
									1667.35	1987.11	698.38	6890.42	1988.01	717.19	1016.35	456.01				18177.4		1.4425e-07	0	0	0	0	0	0	0	2.70173e-21	6.31021e-20	6.39207e-15
									2899.56	1214.67	979.12	1748.86	1320.73	1153.9	1117.66	1175.4				18187.2		1.43619e-07	0	0	0	0	0	0	0	2.48561e-21	6.01842e-20	6.14408e-15
									2532.8	1023.23	504.92	441.02	726.17	685.65	595.32	1247.86				18196.9		1.42992e-07	0	0	0	0	0	0	0	2.28345e-21	5.73825e-20	5.90573e-15
									7191.66	1270.34	537.87	2956.9	305.98	676.94	862.76	2150.45				18206.7		1.42368e-07	0	0	0	0	0	0	0	2.09472e-21	5.4694e-20	5.67675e-15
									1362.25	616.56	810.13	894.58	867.26	657.12	3277.31	816.51				18216.5		1.41748e-07	0	0	0	0	0	0	0	1.91889e-21	5.21158e-20	5.45684e-15
									4460.8	1239.73	922.06	4661.88	740.39	841.67	317.21	1896.74				18226.3		1.41132e-07	0	0	0	0	0	0	0	1.75545e-21	4.96452e-20	5.24574e-15
									7299.16	995.94	1011.74	4655.55	594.07	558.78	619.33	1725.7				18236		1.40519e-07	0	0	0	0	0	0	0	1.60388e-21	4.72792e-20	5.04316e-15
									1197.95	633.85	615.68	2496.98	3272.87	1391.69	2151.57	947.48				18245.8		1.3991e-07	0	0	0	0	0	0	0	1.46366e-21	4.50149e-20	4.84883e-15
									1562.14	635.69	510.66	1240.39	1584.56	888.95	855.05	1452.73				18255.6		1.39304e-07	0	0	0	0	0	0	0	1.33427e-21	4.28495e-20	4.66246e-15
									6277.63	1809.97	1426.58	4766.69	3038.5	501.85	8668.9	1205.16				18265.4		1.38702e-07	0	0	0	0	0	0	0	1.21519e-21	4.07802e-20	4.48378e-15
									16963.3	703.66	500.01	2273.83	2207.59	801.35	2586.05	590.99				18275.2		1.38103e-07	0	0	0	0	0	0	0	1.1059e-21	3.88039e-20	4.31251e-15
									4680.74	3036.29	692.45	3496.23	608.93	397.64	628.71	748.19				18284.9		1.37507e-07	0	0	0	0	0	0	0	1.00589e-21	3.69179e-20	4.14837e-15
									931.42	1258.65	1070.2	2868	1526.67	481.47	2318.23	1672.2				18294.7		1.36915e-07	0	0	0	0	0	0	0	9.14618e-22	3.51192e-20	3.99107e-15
									9179.21	1908.64	883.75	3962.3	877.96	592.7	3014.44	313.17				18304.5		1.36326e-07	0	0	0	0	0	0	0	8.31582e-22	3.3405e-20	3.84035e-15
									4951.67	744.7	1124.66	4085.74	470.15	839.36	628.66	800.33				18314.3		1.35741e-07	0	0	0	0	0	0	0	7.56257e-22	3.17724e-20	3.69592e-15
									752.86	1094.6	909.98	2155.95	1443.94	521.9	562.36	751.91				18324		1.35158e-07	0	0	0	0	0	0	0	6.88124e-22	3.02186e-20	3.55749e-15
									5111	1442.34	387.47	1734.01	1675.16	639.94	687.83	1486.24				18333.8		1.34579e-07	0	0	0	0	0	0	0	6.26663e-22	2.87407e-20	3.4248e-15
									452.84	1289.3	1085.74	3395.6	2443.5	941.05	3664.93	1174.13				18343.6		1.34002e-07	0	0	0	0	0	0	0	5.71354e-22	2.73357e-20	3.29757e-15
									1612.86	1248.41	520.81	7052.35	3572.99	1090.51	780.88	1312.06				18353.4		1.33429e-07	0	0	0	0	0	0	0	5.21678e-22	2.60008e-20	3.17551e-15
									964.13	942.59	719.83	3538.82	720.47	506.26	754.37	2751.31				18363.2		1.32859e-07	0	0	0	0	0	0	0	4.77115e-22	2.47332e-20	3.05834e-15
									545.21	1798.03	1087.45	6232.4	2353.76	1450.7	2838.48	1761.72				18372.9		1.32291e-07	0	0	0	0	0	0	0	4.37145e-22	2.35299e-20	2.94579e-15
									1404.38	2048.45	900.27	3930.7	946.49	501.61	1971.58	2732.77				18382.7		1.31727e-07	0	0	0	0	0	0	0	4.01248e-22	2.23881e-20	2.83758e-15
									529.7	1485.54	1263.6	4037.31	678.63	766.78	324.66	875.42				18392.5		1.31166e-07	0	0	0	0	0	0	0	3.68905e-22	2.13049e-20	2.73342e-15
									625.9	1836.73	487.97	4934.17	1960.52	1071.05	3283.66	729.21				18402.3		1.30607e-07	0	0	0	0	0	0	0	3.39597e-22	2.02775e-20	2.63304e-15
									866.22	1003.92	1164.22	937.65	1867.19	720.21	748.16	555.21				18412		1.30051e-07	0	0	0	0	0	0	0	3.12802e-22	1.93028e-20	2.53617e-15
									2065.41	1171.6	1675.49	10974.6	1268.51	823.35	496.65	935.11				18421.8		1.29498e-07	0	0	0	0	0	0	0	2.88002e-22	1.83782e-20	2.44251e-15
									3130.58	1590.29	493.73	843.04	1068.21	1313.34	1907.51	2357.13				18431.6		1.28948e-07	0	0	0	0	0	0	0	2.64743e-22	1.75007e-20	2.35182e-15
									554.34	1717.81	424.01	2052.63	1050.06	920.75	70207.3	1691.6				18441.4		1.284e-07	0	0	0	0	0	0	0	2.42886e-22	1.66673e-20	2.26401e-15
									2317.46	1229.61	522.09	5030.73	634.76	1003.51	482.73	1751.8				18451.2		1.27854e-07	0	0	0	0	0	0	0	2.22383e-22	1.58753e-20	2.179e-15
									4257.12	1075.78	1208.11	4040.6	336.25	1585.99	3627.68	816.22				18460.9		1.27312e-07	0	0	0	0	0	0	0	2.03189e-22	1.51218e-20	2.09676e-15
									2386.01	2087.61	1268.05	6509.48	1708.36	512.09	594.81	1255.72				18470.7		1.26772e-07	0	0	0	0	0	0	0	1.85258e-22	1.44039e-20	2.01721e-15
									3300.95	1488.16	869.75	686.89	1763.27	602.38	2433.01	623.15				18480.5		1.26234e-07	0	0	0	0	0	0	0	1.68543e-22	1.37187e-20	1.94031e-15
									2295.17	1849.34	984.63	613.51	753.55	981.63	3815.6	2646.68				18490.3		1.25699e-07	0	0	0	0	0	0	0	1.52999e-22	1.30634e-20	1.86599e-15
									3122.73	1410.67	684.36	8948.2	1848.49	1123.16	507.75	295.5				18500		1.25166e-07	0	0	0	0	0	0	0	1.38578e-22	1.24351e-20	1.7942e-15
									7490.52	3035.86	482.4	3866.75	7024.26	1388.74	929.17	1152.69				18509.8		1.24636e-07	0	0	0	0	0	0	0	1.25235e-22	1.18325e-20	1.72488e-15
									792.24	1153.87	687.32	4178.64	1704.01	504.3	3860.86	1544.09				18519.6		1.24108e-07	0	0	0	0	0	0	0	1.12924e-22	1.12549e-20	1.65797e-15
									3327.69	1270.97	1294.54	4540.85	1576.33	831.82	4083.84	1290.57				18529.4		1.23582e-07	0	0	0	0	0	0	0	1.01598e-22	1.07016e-20	1.59341e-15
									3525.88	1728.87	909.35	2381.14	1040.84	845.26	619.35	504.82				18539.2		1.23058e-07	0	0	0	0	0	0	0	9.12116e-23	1.01721e-20	1.53116e-15
									2662.53	3486.12	904.11	4453.84	1281.65	632.76	4579.97	1426.13				18549		1.22537e-07	0	0	0	0	0	0	0	8.17179e-23	9.66564e-21	1.47115e-15
									14201.2	806.77	516.03	4186.18	1638.66	578.61	5065.42	908.31				18558.7		1.22017e-07	0	0	0	0	0	0	0	7.30708e-23	9.18164e-21	1.41332e-15
									1106.94	1545.09	1562.51	2614.33	783.63	894.84	675.19	3302.05				18568.5		1.215e-07	0	0	0	0	0	0	0	6.52243e-23	8.71944e-21	1.35762e-15
									17047.7	1447.55	1375.55	3802.19	812.52	586.88	20205	1585.96				18578.3		1.20985e-07	0	0	0	0	0	0	0	5.81321e-23	8.27841e-21	1.30398e-15
									3223.04	1901.54	429.4	956.66	1128	857.73	4796.19	1948				18588.1		1.20472e-07	0	0	0	0	0	0	0	5.1748e-23	7.8579e-21	1.25236e-15
									1351.46	2211.2	1221.97	4558.43	1852.7	769.97	4288.33	543.48				18597.8		1.19961e-07	0	0	0	0	0	0	0	4.60258e-23	7.45727e-21	1.2027e-15
									2890.08	2381.76	1231.98	2830.7	1552.52	1036.4	1014.09	1027.53				18607.6		1.19451e-07	0	0	0	0	0	0	0	4.09193e-23	7.07589e-21	1.15493e-15
									705.25	1982.14	1014.87	3400.96	625.03	703.47	1680.71	872.84				18617.4		1.18944e-07	0	0	0	0	0	0	0	3.63823e-23	6.71311e-21	1.10901e-15
									911.74	3375.25	345.1	1176.12	1562.9	873.08	384.53	516.15				18627.2		1.18438e-07	0	0	0	0	0	0	0	3.23686e-23	6.3683e-21	1.06487e-15
									1397.5	1355.1	1065.8	4505.1	518.52	1145.44	717.24	1224.91				18637		1.17935e-07	0	0	0	0	0	0	0	2.88319e-23	6.0408e-21	1.02245e-15
									2561.42	1049.53	662.47	4679.35	417.35	705.23	4222.71	1783.61				18646.7		1.17433e-07	0	0	0	0	0	0	0	2.5726e-23	5.73e-21	9.81704e-16
									4581.81	1203.09	609.07	3635.73	415.05	1034.97	264.85	356.28				18656.5		1.16933e-07	0	0	0	0	0	0	0	2.30048e-23	5.43523e-21	9.42569e-16
									809.3	1023.11	1230.61	1118.87	578.21	616.52	1092.42	720.94				18666.3		1.16434e-07	0	0	0	0	0	0	0	2.06221e-23	5.15587e-21	9.0499e-16
									1733.4	1634.48	515.19	638.7	1641.99	421.25	871.79	819.33				18676.1		1.15938e-07	0	0	0	0	0	0	0	1.85316e-23	4.89127e-21	8.68908e-16
									2613.35	1889.54	691.99	431.91	744.55	995.51	3423.87	2037.83				18685.8		1.15443e-07	0	0	0	0	0	0	0	1.6687e-23	4.6408e-21	8.34266e-16
									2778.6	1674.62	656.81	7881.12	711.89	808.16	914.21	2911.62				18695.6		1.1495e-07	0	0	0	0	0	0	0	1.50424e-23	4.40381e-21	8.01007e-16
									3934.57	1990.15	992.76	4024.29	1174.69	561.68	11573.1	791.12				18705.4		1.14458e-07	0	0	0	0	0	0	0	1.35512e-23	4.17967e-21	7.69074e-16
									1852.11	1229.25	1902.87	5852.76	1273.39	1137.9	864.72	347.41				18715.2		1.13969e-07	0	0	0	0	0	0	0	1.21737e-23	3.96772e-21	7.38409e-16
									2587.55	4624.38	590.4	3296.04	2613.98	575.27	359.3	1616				18725		1.1348e-07	0	0	0	0	0	0	0	1.08979e-23	3.76735e-21	7.08956e-16
									7414.63	1923.73	584.72	2272.14	447.55	657.02	272.7	1841.63				18734.7		1.12994e-07	0	0	0	0	0	0	0	9.71993e-24	3.57789e-21	6.80657e-16
									5330.2	848.71	570.53	685.7	1285.64	895.21	438.19	554.47				18744.5		1.12509e-07	0	0	0	0	0	0	0	8.63603e-24	3.39872e-21	6.53455e-16
									32961.8	538.92	531.38	2809.76	1512.28	803.35	358.49	2229.77				18754.3		1.12026e-07	0	0	0	0	0	0	0	7.64233e-24	3.2292e-21	6.27293e-16
									16754.5	1246.75	901.62	3538.13	517.21	916.61	3400.98	1118.78				18764.1		1.11544e-07	0	0	0	0	0	0	0	6.73501e-24	3.06867e-21	6.02113e-16
									2912.43	2135.9	746.96	2983.59	2582.19	694.59	4263.62	970.26				18773.8		1.11064e-07	0	0	0	0	0	0	0	5.91023e-24	2.91652e-21	5.77859e-16
									9485	2305.24	691.61	1431.05	1089.52	894.13	656.64	1121.98				18783.6		1.10586e-07	0	0	0	0	0	0	0	5.16415e-24	2.77208e-21	5.54475e-16
									7183.22	1101.43	944.96	4880	2054.39	933.62	388.77	304.16				18793.4		1.10109e-07	0	0	0	0	0	0	0	4.49293e-24	2.63473e-21	5.31929e-16
									552.02	999.75	394.25	2672.46	291.77	1049.45	3333.07	1555.99				18803.2		1.09634e-07	0	0	0	0	0	0	0	3.89276e-24	2.50383e-21	5.10202e-16
									809.86	1888.58	737.57	5213.09	1361.79	498.46	309.31	820.33				18813		1.0916e-07	0	0	0	0	0	0	0	3.35978e-24	2.37873e-21	4.89276e-16
									943.03	1569.42	1368.99	1777.22	1163.44	1039.69	3012.77	1023.99				18822.7		1.08688e-07	0	0	0	0	0	0	0	2.89017e-24	2.2589e-21	4.69131e-16
									11745.1	1047.82	714.62	4089.68	399.12	918.85	1351.51	593.02				18832.5		1.08217e-07	0	0	0	0	0	0	0	2.48008e-24	2.14415e-21	4.49749e-16
									828.13	1793.31	1859.7	5057.59	1865.62	1324.89	2184.64	1275.57				18842.3		1.07748e-07	0	0	0	0	0	0	0	2.1257e-24	2.03434e-21	4.3111e-16
									430.63	1126.89	615.91	4253.3	979.62	1660.77	2252.98	2255.68				18852.1		1.0728e-07	0	0	0	0	0	0	0	1.82317e-24	1.92936e-21	4.13197e-16
									4369.22	3558.65	532.37	714.79	1388.71	832.51	2338.2	923.5				18861.8		1.06813e-07	0	0	0	0	0	0	0	1.56867e-24	1.82906e-21	3.9599e-16
									2070.75	1420.17	1116.17	3813.85	1319.29	1076.8	605.7	600.98				18871.6		1.06348e-07	0	0	0	0	0	0	0	1.35836e-24	1.73332e-21	3.7947e-16
									1035.02	1377.78	708.06	839.36	951.34	735.18	1493.85	1503.61				18881.4		1.05885e-07	0	0	0	0	0	0	0	1.18841e-24	1.64201e-21	3.63619e-16
									5463.66	2076.41	803.74	4032.01	1266.53	648.42	687.98	494.02				18891.2		1.05423e-07	0	0	0	0	0	0	0	1.05498e-24	1.55499e-21	3.48417e-16
									853.7	898.92	1097.76	2474.15	767.44	613.38	198.79	1537.02				18901		1.04962e-07	0	0	0	0	0	0	0	9.54235e-25	1.47214e-21	3.33846e-16
									2227.05	2980.7	626.12	5428.65	1528.24	814.23	707.49	969.52				18910.7		1.04503e-07	0	0	0	0	0	0	0	8.82344e-25	1.39332e-21	3.19887e-16
									3056.91	1111.06	708.75	844.07	394.08	694.51	1418.63	799.71				18920.5		1.04045e-07	0	0	0	0	0	0	0	8.3547e-25	1.31841e-21	3.06521e-16
									603.72	1381.99	394.19	2572.95	1696.17	773.5	1075.74	2288.04				18930.3		1.03589e-07	0	0	0	0	0	0	0	8.09779e-25	1.24727e-21	2.93729e-16
									3299.62	2089.56	1395.03	6438.54	1218.13	677.56	531.99	1277.37				18940.1		1.03134e-07	0	0	0	0	0	0	0	8.01436e-25	1.17978e-21	2.81492e-16
									3041.38	1490.96	705.76	4302.3	2003.88	588.85	834.16	3831.15				18949.8		1.0268e-07	0	0	0	0	0	0	0	8.06606e-25	1.1158e-21	2.69792e-16
									767.2	869.25	875.34	4434.04	481.89	923.01	936.12	1307.1				18959.6		1.02227e-07	0	0	0	0	0	0	0	8.21456e-25	1.05521e-21	2.5861e-16
									3694.27	2001.03	672.1	602.83	1137.93	481.72	3793.91	419.33				18969.4		1.01776e-07	0	0	0	0	0	0	0	8.42149e-25	9.97867e-22	2.47927e-16
									1521.74	1051.37	486.07	6970.45	424.53	383.89	4021.52	1160.05				18979.2		1.01326e-07	0	0	0	0	0	0	0	8.64851e-25	9.4365e-22	2.37724e-16
									10369.9	851	706.25	601.12	3075.1	1145.14	983.75	1448.74				18989		1.00877e-07	0	0	0	0	0	0	0	8.85728e-25	8.92426e-22	2.27981e-16
									794.8	878.35	895.05	3170.55	811.02	789.51	4857.58	953.69				18998.7		1.0043e-07	0	0	0	0	0	0	0	9.01566e-25	8.44064e-22	2.18682e-16
									567.56	1757.02	496.36	2726.71	857.48	583.01	749.13	471.1				19008.5		9.9984e-08	0	0	0	0	0	0	0	9.11864e-25	7.98434e-22	2.09805e-16
									7399.15	2134.14	1194.88	10610.1	1592.55	604.69	2002.03	650.2				19018.3		9.95391e-08	0	0	0	0	0	0	0	9.1686e-25	7.55407e-22	2.01333e-16
									3579.06	1982.91	512.95	4366.23	809.18	734.07	1792.44	736.74				19028.1		9.90954e-08	0	0	0	0	0	0	0	9.16793e-25	7.1485e-22	1.93247e-16
									4163.08	1242.39	1424.17	3638.85	572.04	824.03	4973.34	727.11				19037.8		9.8653e-08	0	0	0	0	0	0	0	9.11901e-25	6.76636e-22	1.85528e-16
									884.29	655.92	525.95	3839.66	1760.19	547.08	820.38	978.59				19047.6		9.82117e-08	0	0	0	0	0	0	0	9.02422e-25	6.40632e-22	1.78157e-16
									3985.44	4113.07	852.63	4575.27	1291.69	1466.29	2699.58	1257.38				19057.4		9.77716e-08	0	0	0	0	0	0	0	8.88595e-25	6.06708e-22	1.71116e-16
									1455.46	1051.53	857.43	4257.1	1324.93	568.6	4329.99	3598.07				19067.2		9.73327e-08	0	0	0	0	0	0	0	8.70657e-25	5.74735e-22	1.64384e-16
									4480.61	1815.38	1227.9	2942.75	2136.4	555.65	8196.72	487.65				19077		9.68949e-08	0	0	0	0	0	0	0	8.48848e-25	5.44582e-22	1.57944e-16
									20214.7	1158.28	1107.95	3160	391.48	888.29	3301.06	1467.95				19086.7		9.64583e-08	0	0	0	0	0	0	0	8.23405e-25	5.16118e-22	1.51777e-16
									4802.16	1529.44	1033.42	1701.73	1144.56	841.13	3376.29	461.93				19096.5		9.60228e-08	0	0	0	0	0	0	0	7.94567e-25	4.89214e-22	1.45864e-16
									2421.8	1478.8	548.03	3930.14	659.85	692.41	473.3	1002.18				19106.3		9.55884e-08	0	0	0	0	0	0	0	7.62572e-25	4.63738e-22	1.40186e-16
									998.12	982.72	379.61	4112.44	1336.03	1326.33	53588.3	742.08				19116.1		9.51551e-08	0	0	0	0	0	0	0	7.27658e-25	4.39561e-22	1.34724e-16
									18377.7	1656.54	747.07	3296.84	1174.93	622.19	2324.66	1172.75				19125.8		9.47228e-08	0	0	0	0	0	0	0	6.90064e-25	4.16553e-22	1.29459e-16
									929.91	1174.54	381.6	2195.08	739.66	674.97	2971.44	976.61				19135.6		9.42917e-08	0	0	0	0	0	0	0	6.50029e-25	3.94584e-22	1.24373e-16
									977.94	874.66	492.05	2268.36	1488.35	643.78	502.84	1278.9				19145.4		9.38615e-08	0	0	0	0	0	0	0	6.07789e-25	3.73576e-22	1.19454e-16
									1046.22	1775.21	1019.78	3743.75	1742.14	419.86	1148.96	1282.67				19155.2		9.34325e-08	0	0	0	0	0	0	0	5.63584e-25	3.53501e-22	1.14699e-16
									7567.46	1091.07	942.89	3908.8	1792.81	621.05	831.57	672.11				19165		9.30044e-08	0	0	0	0	0	0	0	5.17652e-25	3.34334e-22	1.10105e-16
									3931.34	4241.93	490.09	7087.92	1127.45	756.26	844.66	525.04				19174.7		9.25773e-08	0	0	0	0	0	0	0	4.70232e-25	3.16051e-22	1.05667e-16
									10662.9	1541.89	301.55	4918.49	2320.47	603.39	14210.8	1205.14				19184.5		9.21513e-08	0	0	0	0	0	0	0	4.21561e-25	2.98627e-22	1.01383e-16
									1923.89	1760.86	468.64	7074.83	572.12	869.94	2018.31	1609.45				19194.3		9.17262e-08	0	0	0	0	0	0	0	3.71878e-25	2.82037e-22	9.72483e-17
									4492.43	686.53	1198.73	389.21	1615.4	478.65	1169.47	1580.94				19204.1		9.13021e-08	0	0	0	0	0	0	0	3.2142e-25	2.66256e-22	9.32609e-17
									3552.32	1554.69	692.36	2785.39	4246.08	1311.76	831.07	878.67				19213.8		9.08789e-08	0	0	0	0	0	0	0	2.70428e-25	2.51259e-22	8.94167e-17
									5527.04	1841.07	1150.86	3540.29	1446.39	1317.36	694.16	2399.93				19223.6		9.04567e-08	0	0	0	0	0	0	0	2.19138e-25	2.37022e-22	8.57126e-17
									7583.57	1429	1481.15	3422.25	1728.2	836.73	4350.46	3623.88				19233.4		9.00354e-08	0	0	0	0	0	0	0	1.6779e-25	2.23519e-22	8.2145e-17
									1029.21	870.36	1063.33	3990.4	738.77	595.75	999.61	1717.96				19243.2		8.96149e-08	0	0	0	0	0	0	0	1.16621e-25	2.10726e-22	7.87107e-17
									681.7	991.89	871.93	5194.05	676.61	1125.05	1667.53	1977.03				19253		8.91954e-08	0	0	0	0	0	0	0	6.58694e-26	1.98618e-22	7.54062e-17
									6982.29	1404.45	1273.04	3347.27	1876.03	1264.23	23264.7	1497.01				19262.7		8.87768e-08	0	0	0	0	0	0	0	1.57741e-26	1.8717e-22	7.22281e-17
									12122.9	1848.33	683.09	3289.74	1223.62	1079.58	3355	3292.78				19272.5		8.8359e-08	0	0	0	0	0	0	0	-3.34268e-26	1.76358e-22	6.91731e-17
									753.31	1549.47	1784.08	4469.16	1133.11	953.61	1189.18	1365.08				19282.3		8.79421e-08	0	0	0	0	0	0	0	-8.14951e-26	1.66156e-22	6.62378e-17
									7282.05	1832.52	562.01	3878.24	2135.13	607.76	8191.09	1389.15				19292.1		8.7526e-08	0	0	0	0	0	0	0	-1.28192e-25	1.5654e-22	6.34188e-17
									3530.62	1324.54	339.12	1075.72	967.98	723.64	3357.63	600.34				19301.8		8.71108e-08	0	0	0	0	0	0	0	-1.7328e-25	1.47485e-22	6.07127e-17
									4672.25	1368.62	414.77	2965.85	869.49	1084.34	741.15	823.74				19311.6		8.66964e-08	0	0	0	0	0	0	0	-2.16521e-25	1.38965e-22	5.81161e-17
									35492.9	1424.76	1273.8	4692.15	953.79	923.84	714.95	236.51				19321.4		8.62828e-08	0	0	0	0	0	0	0	-2.57675e-25	1.30957e-22	5.56258e-17
									3029.23	1195.33	1275.32	6627.1	1076.13	872.48	715.77	351.87				19331.2		8.58701e-08	0	0	0	0	0	0	0	-2.96505e-25	1.23436e-22	5.32382e-17
									3140.87	1375.37	996.6	5528.05	386.82	657.24	388.25	1415.63				19341		8.54582e-08	0	0	0	0	0	0	0	-3.32773e-25	1.16375e-22	5.09499e-17
									17540.1	1541.19	560.29	8718.54	542.59	787.26	893.86	579.66				19350.7		8.50472e-08	0	0	0	0	0	0	0	-3.6624e-25	1.09752e-22	4.87578e-17
									2363.48	1814.51	700.43	3526.83	2346.01	833.83	1526.91	811.82				19360.5		8.4637e-08	0	0	0	0	0	0	0	-3.96668e-25	1.03541e-22	4.66582e-17
									2527.73	2600.03	764.42	2698.47	355.96	555.58	4998.9	2761.62				19370.3		8.42276e-08	0	0	0	0	0	0	0	-4.23818e-25	9.77163e-23	4.46479e-17
									594.37	2534.19	835.67	2405.25	1587.65	655.19	1087.8	504.02				19380.1		8.38191e-08	0	0	0	0	0	0	0	-4.47452e-25	9.22543e-23	4.27235e-17
									943.32	845.37	1326.6	3722.04	518.15	1530.51	1074.4	1086.95				19389.9		8.34114e-08	0	0	0	0	0	0	0	-4.67332e-25	8.71296e-23	4.08815e-17
									1449.73	980.25	586.13	3390.61	1181.85	904.8	611.16	955.93				19399.6		8.30046e-08	0	0	0	0	0	0	0	-4.8322e-25	8.23176e-23	3.91187e-17
									1103.21	1124.7	623.71	4049.8	757.35	992.72	853.3	830.48				19409.4		8.25986e-08	0	0	0	0	0	0	0	-4.94878e-25	7.77933e-23	3.74315e-17
									2463.4	2998.67	1100.52	2988.17	725.91	676.65	3349.36	480.19				19419.2		8.21934e-08	0	0	0	0	0	0	0	-5.02066e-25	7.3532e-23	3.58168e-17
									587.02	662.33	490.44	1382.04	1255.93	681.54	3226.24	1472.06				19429		8.1789e-08	0	0	0	0	0	0	0	-5.04547e-25	6.95089e-23	3.4271e-17
									4056.65	599.03	624.35	3688.77	687.32	684.51	558.59	398.56				19438.8		8.13855e-08	0	0	0	0	0	0	0	-5.02082e-25	6.56991e-23	3.27908e-17
									4258.78	946.85	612.1	4998.23	1196.06	1039.82	2706.38	1771.27				19448.5		8.09828e-08	0	0	0	0	0	0	0	-4.94433e-25	6.20778e-23	3.13728e-17
									1032.66	1396.01	342.55	3990.58	2545.58	487.29	1651.48	1241.76				19458.3		8.0581e-08	0	0	0	0	0	0	0	-4.81362e-25	5.86224e-23	3.00136e-17
									527.91	938.17	473.18	4504.19	388.4	1013.44	778.81	2274.87				19468.1		8.018e-08	0	0	0	0	0	0	0	-4.62631e-25	5.53238e-23	2.87098e-17
									992.98	953.34	326.44	6897.57	2165.91	1002.07	4851.81	1337.32				19477.9		7.97798e-08	0	0	0	0	0	0	0	-4.38e-25	5.21778e-23	2.74581e-17
									2669.26	2242.88	423.86	8489.16	1205.32	1055.35	3591.49	1167.5				19487.6		7.93805e-08	0	0	0	0	0	0	0	-4.07233e-25	4.91803e-23	2.62551e-17
									587.67	1060.65	557.89	3996.64	1031.35	1188.73	489.79	365.63				19497.4		7.89819e-08	0	0	0	0	0	0	0	-3.7009e-25	4.6327e-23	2.50981e-17
									4044.26	1342.72	1155.16	8245.47	345.59	708.96	2361.8	1307.86				19507.2		7.85843e-08	0	0	0	0	0	0	0	-3.26333e-25	4.36139e-23	2.39859e-17
									2924.02	1364.42	586.5	4964.14	1993.32	774.12	3082.57	1463.98				19517		7.81874e-08	0	0	0	0	0	0	0	-2.75724e-25	4.10366e-23	2.29175e-17
[truncated: 20,545 more rows]
[truncated: 12 more columns]

## Sheet: Source data for Fig2
Source data Fig2			Source data Fig2a	Control			EB3			CDK5RAP2			CLASP2			chTOG				Source data Fig2b	Control			No premix EB3			No premix CDK5RAP2			No premix CLASP2			No premix chTOG					Source data Fig2d	GCP3-GFP
				Assay1	Assay2	Assay3	Assay1	Assay2	Assay3	Assay1	Assay2	Assay3	Assay1	Assay2	Assay3	Assay1	Assay2	Assay3			Mean	SEM	n	Mean	SEM	n	Mean	SEM	n	Mean	SEM	n	Mean	SEM	n				Premix mCherry			No premix CDK5RAP2			Premix CDK5RAP2
				3.06872	2.18	3.2	3.05951	4.19442	3.5372	3.77905	2.51509	1.65647	2.11692	2.4119	2.1214	12.8985	10.9177	10.2705			0.0829312	0.008501	25	0.33313	0.0415039	36	0.155923	0.0132497	52	0.0280354	0.00172881	60	0.564835	0.0415722	72				No tubulin			Tubulin			Tubulin			No tubulin
				2.46479		2.78974	3.89333	4.98103		2.56	1.952	2.09067	1.97818	1.78759		12.4612	13.2267	6.82667																					Assay1	Assay2	Assay3	Assay1	Assay2	Assay3	Assay1	Assay2	Assay3	Assay1	Assay2
					3.34991			3.78	4.56545	2.56	3.40078	3.53684	2.21091		2.034	9.6		22.88																					0.481	1.005	0.435	10	10.667	19.355	34.921	45.714	54.717	32.143	28.926
				3.42		4.59	4.464	4.995			4.90264		2.1686	1.62486	3.15		8.805				Catastrophe frequency =Total no. of catastrophes/Total growth time (per min)																		0.415	0.521	0	3.03	2.985	4.813	17.391	44	40.164	39.706	36.161
				2.56378	2.6449	3.24	3.096	4.6656	4.17273	2.79529	3.91111		2.05068	1.84179	1.85276	11.9118	8.53615	16.2																					0	0	0.394	4.179	3.56	3.784	19.048	45.07	44.253	29.508	26.761
				4.69739	2.89532		4.35176	4.752	4.61793	2.57464			2.13333	1.82819	1.85318	9.15545	7.97538	11.6438			Independent experiments																		0	0.985	0.392							32.258	29.469
				3.0825	3.13714	2.47622	3.48	5.62737		2.84264	4.086			1.242	1.85351	12.42	34.2	10.395			No. of catastrophes																		0	0	0							36.429	29.018
					1.93696	2.88		3.81857		3.29838	3.588		1.16602	1.39154	1.72125	11.0209	10.7775	10.0161			Assay1	Assay2	Assay3	Assay1	Assay2	Assay3	Assay1	Assay2	Assay3	Assay1	Assay2	Assay3	Assay1	Assay2	Assay3				0	0.463	0							39.716	29.515
				2.646	2.3355			3.195		3.41357	3.105		1.9765		1.95517	10.314	11.3137	8.904			5	4	2	10	18	4	10	21	1	4	2	4	36	12	21				0.439	0.385	0							34.109	23.364
				3.48207			3.7125			3.15474	3.37765		1.75886		2.26216	10.3834	10.1647	13.3754																					0.521	0	0							32.639	27.602
				2.26125			2.52	4.41257		2.20765	3.42		2.31972		1.74649	10.746	10.3539	9.34364																					0	0	0							33.333	27.442
				3.52242			4.59	5.616		3.40615	3.17483		1.962		1.87761	10.4073	6.92	13.365			Independent experiments																		0	0	0							28.467	24
				2.56728			3.88125	5.94		3.26382	2.66776		1.65857		1.40786	7.85189	8.775	10.6611			Growth time per event (per min)																		0.457	0	0							35.714	26.639
				3.39932			4.212	4.86		2.67	3.19304		1.66821		1.94838	7.90714	12.84	9.43714			Assay1	Assay2	Assay3	Assay1	Assay2	Assay3	Assay1	Assay2	Assay3	Assay1	Assay2	Assay3	Assay1	Assay2	Assay3				0.417	0.452	0							34.752	23.415
								5.57357		2.99213	4.33		1.8225		1.6605	9.6525	10.4735	8.13857			3.89144	3.2	2.9	2.05	3.55938	4.66907	1.03065	2.84554	1.71364	6.49767	6.03465	7.14831	0.65	3.03223	0.45625				0	0	0							30.709	31.163
								5.36553			3.456		2.34562		2.0669	3.81		12.798			6.04034		5.87059	4.78562	4.82632		1.55	2	1.49388	4.37647	2.9		1.7	2.19728	0.472222				0.49	0	0							27.439	28.155
								5.69571			2.727				1.70526	23.58		7.25143				9.449			0.416667	1.8181	1.35	5.13708	1.91905	1.11053		2.52876	0.483333	1.11024	1.33333				0	0	0.365							33.571	28.934
								4.87831			3.24		2.1049			7.128		6.32571			4.53509		0.485294	1.23253	1.33333			2.67167		6.05488	9.22305	4		0.236842	3.37338				0	0	0
								5.64545			4.56923		2.916		1.656			13.2975			9.24114	8.16319	2.77778	1.27132	2.08333	1.80882	1.42235	1.78636		9.53791	9.33901	4.84045	1.37889	2.04158	2.62174				0	0	0
								6.13059			3.07385		2.08073		2.82462	13.23		14.8659			2.83029	3.91667		1.41667	7.08333	4.81922	9.32522			2.25	6.92052	3.66667	1.80384	3.38485	3.78279					0	0.376
								5.74468			2.67545		2.265		2.07783	10.08		10.9568			2.02068	3.52322	9.23494	0.787356	1.58333		4.42503	2.56608			2.5	9.25722	0.916667	2.8724	1.04969					0	0
								4.16571			4.55625		1.404		1.704	5.27538		7.74				3.83333	3.75		1.16667		6.1969	3.79125		9.4474	6.50995	9.3219	1.7925	1.95654	2.78517					0	0
											3.16956		2.5966		2.93143	7.75636		15.8914			9.16327	3.42293			1.02582		2.31121	5.68841		8.60566		4.85317	1.70637	2.2683	0.96633					0	0.356
											3.744		2.00796		1.55064	9.882		8.61429			2.4541			1.33333			1.63814	4.28344		2.91082		9.21774	2.95666	2.03205	2.95779					0	0
													1.8471		2.12824	13.0431		11.7761			2.63433			0.273809	2.89802		2.79616	1.08333		5.91667		9.24234	0.874791	0.714953	1.78565						0.463
											2.90455		2.14875		2.50364	7.99875					6.82918			3.33333	5.85256		1.11789	4.85826		7.52064		9.09367	1.87343	3.6237	1.19471						0
											3.32308		2.60471		1.95231	8.04857					8.38153			1.30072	0.340909		5.66667	5.58132		1.16667		2.34703	6.19269		0.798172
											2.781		3.17415		2.03538	7.5375					2.91493			0.393162	2.66667		2.99813	3.85907		9.31358		6.16667	1.16667		1.18794
											3.105		2.16			8.00182									4.70156		5.09961	4.47941		1.33642		6.64566	0.70338		0.595529
											3.25521					12.42									4			3.36979		2.64149		2.44895	1.46522		3.29949
											2.706					9.8712									3.56753			1.66832				9.48611	0.230916		1.3864
											3.33437					11.0223									4.90775			8.77778		8.20288			0.436869		2.54226
											2.75257					8.58									1.83696			2.15152		0.833333		2.5			0.775194
											3.69655					9.46									1.4266			3.27027		9.11706		5.5	0.965986		1.13835
											4.77					9.21176									3.91667			1.8318		8.96799		7.70009	1.02679		1.78109
											3.28154					8.802									0.583333			2.73025		1.25		7.48592	1.08333		2.12845
											2.79391					10.26												1.94136		7.8267		5.84649	1.85865
																13.8323												1.21314		8.60923		9.04313	0.871129
																13.095														8.92304		5.70522
																6.82364												5.5		4.04058		9.15359	1.36041
																11.4382												3.35833		1.41057		7.60284	1.77742
																8.775												3.33819		3.44156		5.44558	2.02363
																												5.02174		5.04167
																												5.91667					1.46377
																												7.50037					2.12108
																												8.61504					1.37584
																												9.41985					2.28089
																												9.12826					2.28576
																												1.48899					1.45115
																												8.6962					0.865542
																												1.92227					0.166667
																																	1.0508
																																	0.632302
																																	1.85072
																																	0.908798
																																	0.323077
[truncated: 79 more columns]

## Sheet: Source data for Fig3
Source data Fig3			Source data Fig3b		No CAMSAP3			With CAMSAP3					Source data Fig3d	GCP3		GCP6		Source data Fig3h		GCP3	GCP6		Source data Fig3i		GCP3	GCP6		Source data Fig3j	γ-TuRC dissociation time			Source data Fig3k	Total				Not colocalizing with CAMSAP3				Colocalizing with CAMSAP3: MT attached				Colocalizing with CAMSAP3: MT dissociated
				X	0-10 min	10-20 min	20-30 min	X	0-10 min	10-20 min	20-30 min			No CAMSAP3	With CAMSAP3	With CAMSAP3			Assay1	33.3333	11.1111			Assay1	33.3333	100			Bin Center	Frequency			Assay1	Assay2	Assay3	Assay4	Assay1	Assay2	Assay3	Assay4	Assay1	Assay2	Assay3	Assay4	Assay1	Assay2	Assay3	Assay4
				Assay1	1.53846	1.02389	1.61812	Assay1	0.525624	0.466592	0.445732			0.735294	15.2416	23.4043			Assay2	40.8163	47.6191			Assay2	45	70			50	0.428571			0.388959	1.41492	0.66003	1.39001	0.699077	0.850408	1.33997	0.923545	2.40698	0.283822	0.66003		0.388959	1.41492		1.39001
						1.04987	2.61194												Assay3	22.2222	50			Assay3	0	100			100	0.142857			0.699077	0.850408	1.33997	0.686445	1.54783								0.921137			0.686445
																			Assay4	0	33.3333			Assay4		25			150	0.142857			1.54783	1.75273		0.923545	1.83405	0.238117	1.29195	0.728957						1.75273
																			Assay5	26.6667	33.3333			Assay5	100	100			200	0.142857			1.83405	0.238117	1.29195				0.708047	0.694915	1.16958
																			Assay6	30				Assay6	50				250	0			2.40698	0.085471	0.708047	0.728957	0.486566	1.25535		1.57613		2.05194				0.085471
				Assay2	2.91262	0.982318	0.747664	Assay2	0.826446	2.41449									Assay7	47.0588				Assay7	62.5				300	0.0714286			0.486566	1.25535		0.694915		0.721126	1.68756
						1.42518	1.15512												Assay8	34.2857				Assay8	50				350	0.0714286			0.921137	0.721126	1.68756	1.57613		1.10274	1.16298	0.311424		0.378724
						1.59363	2.23214												Assay9	40.5405				Assay9	40								1.16958	1.10274	1.16298		0.867816		0.914308
						1.2931	1.31868												Assay10	44.4444				Assay10	62.5								0.867816	0.101964	0.914308	0.311424	0.6784		0.235151	0.191182						0.101964
																			Assay11	15				Assay11	0								0.6784	0.283822	0.235151	2.19302	0.720218	1.87084		0.266519	3.14481							2.19302
				Assay3	5.15464	1.38568	3.71517	Assay3	2.22222	1.72414	2.36686								Assay12	22.2222				Assay12	0								0.720218	1.87084		0.495554	0.279385	0.907614		2.5423	0.102958	0.887486				0.0561693		0.495554
						1	1.26984												Assay13	27.2727				Assay13	33.3333								0.279385	0.907614				2.26961								0.658293
						0.244499	1.94986																											2.26961		0.191182				1.43864		2.64872				0.509972
						1.5748	2.22222																										3.14481	2.05194		0.266519		1.08964		1.00989		2.39004				1.57951
																																	0.102958	1.08964			0.620152			0.551473
								Assay4	4.08163	2.25225	1.36986																						0.620152	0.378724			0.362766	1.29296				0.555129
																																	0.362766	1.29296		1.43864	0.769314	1.01302
																																	0.769314	1.01302		1.00989		1.06235				1.68311
																																		1.06235		0.551473
																																		0.887486				0.369179				0.836218
								Assay5	5.55556	0.96463	1.8018																							0.369179
										1.11111
										1.12782																								0.0561693
										0.862069																								0.658293								0.720626
																																		0.509972
																																		1.57951				0.714795
																																		0.714795				1.06282
																																		1.06282				1.0622
																																		1.0622
																																		2.64872
																																		2.39004				1.14622
																																		1.14622
																																		0.555129				0.897659
																																		0.897659
																																		1.68311				1.68818
																																		1.68818
																																		0.836218				0.185363
																																		0.185363				0.328271
																																		0.328271				0.660376
																																		0.660376
																																		0.720626				0.616341
																																		0.616341

## Sheet: Source data for Fig4
Source data Fig4			Source data Fig4c		CAMSAP3	CAMSAP2	CAMSAP1		Source data Fig4d		CAMSAP3	CAMSAP2	CAMSAP1		Source data Fig4e	CAMSAP3	CAMSAP2	CAMSAP1
				Assay1	33.3333	35.7143	25			Assay1	33.3333	80	0			15.2416	14.2857	2.17391
				Assay2	40.8163	9.52381	31.8182			Assay2	45	100	14.2857
				Assay3	22.2222	0	18.75			Assay3	0	ND	0
				Assay4	0					Assay4
				Assay5	26.6667					Assay5	100
				Assay6	30					Assay6	50
				Assay7	47.0588					Assay7	62.5
				Assay8	34.2857					Assay8	50
				Assay9	40.5405					Assay9	40
				Assay10	44.4444					Assay10	62.5
				Assay11	15					Assay11	0
				Assay12	22.2222					Assay12	0
				Assay13	27.2727					Assay13	33.3333

## Sheet: Source data for Fig5
Source data Fig5			Source data Fig5b	With CAMSAP3				Premix CDK5RAP2			Premix CLASP2			chTOG				Source data Fig5f		GCP3	Premix CDK5RAP2	Premix CLASP2	chTOG		Source data Fig5g		GCP3	Premix CDK5RAP2	Premix CLASP2	chTOG		Source data Fig5h	GCP3		Premix CDK5RAP2	Premix CLASP2	chTOG
				X	0-10 min	10-20 min	20-30 min	0-10 min	10-20 min	20-30 min	0-10 min	10-20 min	20-30 min	0-10 min	10-20 min	20-30 min			Assay1	33.3333	3.84615	26.3889	42.8571			Assay1	33.3333	28.5714	36.8421	0			No CAMSAP3	With CAMSAP3	With CAMSAP3
				Assay1	0.525624	0.466592	0.445732	12.766	16.2162	14.881	3.52941	4.56432	10	1.85185	0.766284	1.80995			Assay2	40.8163	2.30769	40	14.2857			Assay2	45	0	73.4375	0			0.735294	15.2416	0.715564	19.9179	6.81818
									20.7692	15.5172		8.21918	7.14286						Assay3	22.2222	2.46914	39.7436	16.6667			Assay3	0	50	54.8387	60
									22.0183	15.3285		6.93878							Assay4	0	3.1746	28.4211				Assay4		0	51.8519
									16.7785	12.5874		11.165							Assay5	26.6667	4.54545	42.1053				Assay5	100	33.3333	31.25
																			Assay6	30	0	26.3158				Assay6	50		20
				Assay2	0.826446	2.41449		38.8889	14.4578	20.2703	12.6582	11.6208	7.49064	4.44444	0.382653	0.501253			Assay7	47.0588		44				Assay7	62.5		54.5455
									29.1667	17.8571		15.6028	9.42761						Assay8	34.2857						Assay8	50
									27.5362	18.9873		8.57143							Assay9	40.5405						Assay9	40
									22.619	16.2162		11.5502							Assay10	44.4444						Assay10	62.5
																			Assay11	15						Assay11	0
				Assay3	2.22222	1.72414	2.36686	7.24638	13.6752	5.82524	11.1111	8.23529	9.55414	0.449438	0.218341	0.17331			Assay12	22.2222						Assay12	0
									8.96552	6.34921		7.28929		0.411523	0.539084	0.18622			Assay13	27.2727						Assay13	33.3333
									12.931	6.55738				0.923077	0.288184	0.27933
									8.69565					0.193798	0.26738	0.322581
														0.573066
				Assay4	4.08163	2.25225	1.36986
				Assay5	5.55556	0.96463	1.8018
						1.11111
						1.12782
						0.862069

## Sheet: Source data Fig6
Source data Fig6			Source data Fig6b		Experiment 3 (Represented)			Independent experiments (Raw data)	Experiment 1			Experiment 2			Experiment 3 (Represented)			Experiment 4				Source data Fig6c		Control (Fraction by weight)							Source data Fig6d		Premix CDK5RAP2 (Fraction by weight)				Source data Fig6e		Premix CLASP2 (Fraction by weight)					Source data Fig6f-k		Control			CDK5RAP2
				Bin center (Intensity) (X-axis)	GCP3-GFP	GFP-EB3	GFP		GCP3-GFP	GFP-EB3	GFP	GCP3-GFP	GFP-EB3	GFP	GCP3-GFP	GFP-EB3	GFP	GCP3-GFP	GFP-EB3	GFP			No. of GFP molecules per GFP-puncta (X)	Assay1	Assay2	Assay3	Assay4	Assay5	Assay6			No. of GFP molecules per GFP-puncta (X)	Assay1	Assay2	Assay3			No. of GFP molecules per GFP-puncta (X)	Assay1	Assay2	Assay3	Assay4			No. of GFP molecules (Bin center, X-axis)	Not colocalized with CAMSAP3 (%)	Colocalized with CAMSAP3 (%)	MT releasing (%)	Not colocalized with CAMSAP3 (%)
				300	0.00058651	0.000774893	0.00194856		1077.61	502.63	486.25	1010.95	1131.29	446.4	2269.15	547.51	381.97	827.54	1292.62	697.1			1	0.629027	0.619177	0.521239	0.612603	0.575161	0.599902			1	0.583873	0.684967	0.713649			1	0.452443	0.613502	0.67127	0.659854			1	6.92308	4.25532	9.09091	3.84615
				350	0.0129032	0.0247966	0.035074		394.72	397.58	447.9	768.33	827.24	679.3	429.76	447.34	640.03	865.87	527.79	703.99			2	0.251654	0.260992	0.326536	0.247143	0.243043	0.230281			2	0.183238	0.13102	0.136181			2	0.323605	0.152239	0.124525	0.194529			2	54.6154	55.3191	59.0909	28.8462
				400	0.0542522	0.0627664	0.0849571		350.16	395.14	403.06	794.91	731.08	458.43	405.05	448.87	881.99	474.62	692.6	439.76			3	0.100601	0.0908515	0.105843	0.0855574	0.153449	0.134067			3	0.142475	0.160296	0.131559			3	0.142003	0.156601	0.142929	0.105462			3	23.8462	21.2766	18.1818	40.3846
				450	0.0750733	0.0813638	0.125877		469.52	520.82	426.04	421.12	659.07	579.58	433.05	601.76	652.39	1251.78	466.55	566.51			4	0.0104438	0.0140334	0.0272613	0.0425405	0.00179879	0.0115858			4	0.0760804	0.0192537	0.014439			4	0.0454362	0.0692389	0.0531263	0.0293509			4	6.15385	8.51064	9.09091	16.0256
				500	0.0909091	0.101898	0.149649		342.79	656.61	379.8	2862.59	699.2	854.13	560.63	642.95	444.57	402.08	551.1	588.32			5	0.00285542	0.0106583	0.0138873	0.00524424	0.0137798	0.011522			5	0.0102115	7.38734e-06	0.00277729			5	0.0160734	3.63408e-05	0.00605888	0.00166581			5	3.84615	6.38298	4.54545	3.20513
				550	0.0829912	0.109647	0.146142		1310.82	636.25	795.21	764.98	363.68	510.5	472.11	886.45	643.95	716.36	577.97	932.74			6	0.0032266	0.00223267	8.90187e-06	0.00285868	2.88808e-06	0.00547471			6	0.00103024	0.00265457	4.414e-06			6	0.00891336	0.00498821	4.73451e-06	0.00280552			6	1.53846	2.12766	0	3.20513
				600	0.0730205	0.0999613	0.123928		356.86	618.2	485.59	565.98	406.74	447.4	440.83	880.43	556.74	1584.55	830.46	741.68			7	0.00218359	0.0001556	0.00152068	0.0021724	0.0059532	0.00333857			7	0.000789346	1.11762e-06	4.76915e-07			7	0.0011555	0.000170073	0.000921904	7.18408e-05			7	1.53846	2.12766	0	1.92308
				650	0.0615836	0.0895002	0.105612		1553.73	519.11	379.02	951.05	545.96	443.94	1308.63	508.56	576.02	649.03	559.06	493.03			8	7.03228e-07	0.00130644	0.00041012	1.01716e-05	0.000161429	1.54239e-06			8	0.000170536	2.97893e-07	3.27413e-07			8	0.00484358	0.000567829	2.26522e-06	0.00186084			8	0.769231	0	0	0.641026
				700	0.0492669	0.0825262	0.0724864		634.33	506.02	571.09	519.94	913.67	578.59	609.08	681.04	448.13	517.88	485.54	467.19			9	2.80428e-07	7.12594e-07	3.16604e-05	0.00177995	5.58169e-06	7.3326e-07			9	0.000713517	2.57291e-07	3.31529e-07			9	2.09586e-06	2.921e-05	3.02978e-07	0.000141236			9	0	0	0	0.641026
				750	0.042522	0.0666408	0.0545596		851.61	632.82	369.22	493.09	371.97	525.5	1128.85	795.79	454.14	926.75	509.25	429.69			10	2.56276e-07	1.03141e-06	0.00114843	5.18751e-05	0.00175288	0.00138525			10	0.000133385	2.73644e-07	4.64411e-07			10	0.00102503	0.000530279	2.57279e-07	4.62474e-06			10	0.769231	0	0	0
				800	0.0384164	0.0557923	0.0346843		1428.64	335.5	458.95	582.86	574.07	597.5	718.6	947.42	509.38	608.43	702.47	427.68			11	2.55996e-07	0.000290964	3.27951e-06	1.89726e-06	1.0654e-06	1.43526e-05			11	8.89807e-06	4.60622e-07	2.38198e-06			11	0.00250874	8.5942e-07	2.69439e-07	7.57689e-05
				850	0.0369501	0.0484308	0.0276695		824.41	616.32	355.13	1383.6	591.69	382.71	2214.78	878.48	460.51	350.86	793.37	597.23			12	2.55999e-07	4.20498e-07	4.39277e-06	1.30362e-06	3.89414e-07	1.50724e-06			12	7.22929e-06	8.25655e-05	0.000279911			12	2.19393e-06	8.42773e-07	3.7902e-07	0.00232781
				900	0.0322581	0.0371949	0.0159782		337.37	556.87	446.55	625.52	509.16	446.32	484.09	863.01	342.3	1073.86	715.81	431.07			13	2.55997e-07	4.92538e-07	0.00059829	1.28086e-06	5.12533e-07	0.000353245			13	0.000474005	0.000776385	3.57726e-06			13	0.00130126	0.00110335	1.52378e-06	9.54583e-05
				950	0.026393	0.0391321	0.00896337		1028	915.6	531.09	1031.6	622.23	366.73	890.19	897.09	406.51	534.02	615.86	520.56			14	2.55998e-07	0.000292171	0.000522419	1.28101e-06	4.1903e-06	4.44474e-06			14	9.91621e-06	1.61988e-06	0.000431249			14	0.00033174	3.02588e-05	0.000408671	0.000295111
				1000	0.0217009	0.0201472	0.00545596		1337.71	479.2	472.89	1305.28	784	475.2	350.03	768.19	548.54	695.91	660.67	577.9			15	2.55998e-07	8.578e-07	1.9824e-05	1.27906e-06	0.000992884	2.72988e-06			15	7.15199e-05	2.91495e-06	0.000432905			15	6.12769e-06	7.27146e-07	0.000357559	0.000203669
				1050	0.0284457	0.0220845	0.00155885		678.82	538.53	635.67	1006.83	739.84	456	1328.05	459.22	758.48	344.42	750.49	607.31			16	2.55998e-07	3.05529e-07	7.03665e-05	1.28025e-06	1.07433e-06	0.00100442			16	0.000420471	0.000211721	1.21244e-06			16	0.000343264	4.94768e-07	2.39928e-06	0.000984583
				1100	0.0234604	0.0154979	0.00233827		3337.23	526.61	540.01	1125.64	628.51	624.62	1419.75	841.87	468.91	387.55	587.28	600.83			17	2.55998e-07	2.58747e-07	0.000584481	1.28041e-06	1.04908e-06	8.56562e-06			17	5.19579e-05	9.09835e-07	4.77121e-07			17	6.5301e-07	8.82319e-07	4.57788e-07	4.33188e-06
				1150	0.0234604	0.00774893	0.000389712		961.53	387.77	498.71	598.83	626.14	479.58	918.38	605.36	466.04	992.64	654.92	519.75			18	2.55998e-07	2.56142e-07	6.08174e-06	1.27947e-06	2.28345e-05	1.78002e-06			18	7.36972e-06	3.45809e-07	3.46158e-07			18	2.99519e-07	7.41026e-06	2.80296e-07	1.20252e-05
				1200	0.0158358	0.00736149	0.00155885		1225.85	822.08	605.02	635.48	420.92	568.02	503.05	641.64	556.28	589	419.2	477.69			19	2.55998e-07	2.55976e-07	4.539e-05	1.27927e-06	0.000982484	2.3169e-06			19	1.47177e-05	2.95834e-07	3.22054e-07			19	2.56707e-07	0.00036341	2.55642e-07	0.000247792
				1250	0.0214076	0.00619915	0.000779423		2602.87	753.84	481	924.35	632.22	431.46	905.8	468.72	398.79	722.07	576.26	794.36			20	2.55998e-07	2.55998e-07	0.00023235	1.27993e-06	1.5959e-06	0.000662754			20	0.000191724	4.62424e-07	3.20248e-07			20	2.56734e-07	4.26341e-06	2.5709e-07	1.0565e-06
				1300	0.0178886	0.00271213	0		540.18	430.57	428.81	888.54	781.93	335.16	1025.47	526.15	518.47	1110.02	496.26	570.1			21	2.55998e-07	2.56004e-07	2.45802e-06	1.28067e-06	2.57933e-06	2.1159e-05			21	2.93369e-06	3.24445e-06	3.20066e-07			21	2.56e-07	2.35982e-06	2.56028e-07	4.4813e-07
				1350	0.0175953	0.00387447	0		1081.79	614.55	424.11	1014.48	496.68	409.66	1639.55	509.09	550.31	466.39	742.04	587.92			22	2.55998e-07	2.55993e-07	1.41547e-06	1.28079e-06	0.000436483	3.06335e-06			22	1.48025e-06	0.000176867	3.21488e-07			22	2.55712e-07	3.8191e-06	2.55483e-07	3.40868e-07
				1400	0.0152493	0.00271213	0		389.98	506.6	397.89	579.6	468.24	449.78	443.07	471.03	624.37	1431.69	488.23	563.96			23	2.55998e-07	2.55998e-07	1.28289e-06	1.2803e-06	1.16512e-06	7.26553e-06			23	1.27294e-06	9.43499e-07	3.31317e-07			23	2.5616e-07	0.000183689	2.56063e-07	3.2201e-07
				1450	0.0123167	0.00232468	0		4035.22	506.85	387.27	552.53	622.69	488.68	1154.19	557.25	744.91	703.74	466.61	783.82			24	2.55998e-07	2.55999e-07	1.28399e-06	1.27954e-06	4.18263e-07	0.000346612			24	1.28485e-06	1.00637e-06	3.90696e-07			24	2.56094e-07	0.000388141	2.56296e-07	3.20151e-07
[truncated: 4,946 more rows]
[truncated: 5 more columns]

## Sheet: Source data for Fig7
Source data Fig7			Source data Fig7b	Wild type			Wild type + CDK5RAP2			AKAP9 KO			AKAP9 KO + CDK5RAP2			AKAP9/C5R2/MMG 3KO			AKAP9/C5R2/MMG 3KO + CDK5RAP2				Source data Fig7d	Wild type				Wild type + CDK5RAP2				AKAP9 KO				AKAP9 KO + CDK5RAP2				AKAP9/C5R2/MMG 3KO				AKAP9/C5R2/MMG 3KO + CDK5RAP2					Source data Fig7f
[truncated: 131 more rows]
[truncated: 18 more columns]

[truncated: 6 more sheets: Source data for Fig8, Source data Ext Fig1, Source data Ext Fig2, Source data Ext Fig3, Source data Ext Fig4, Source data Ext Fig5]
